# Supplementary material for: The “Naked Coral” Hypothesis Revisited – Evidence for and Against Scleractinian Monophyly
Source: PLoS One. 2014 Apr 16;9(4):e94774. doi: 10.1371/journal.pone.0094774 (PMC3989238; doi:10.1371/journal.pone.0094774)
Supplement: Table S2 — Alignment of the nucleotide sequences from the mitochondrial genes encoding proteins re-coded as purines and pyrimidines (RY-coding see [44], [45] ). (TXT) [file pone.0094774.s008.txt]

>ac_t/
RYRRRYRRYRYYYRYYYYRRYYRRYYYRRRRYRRYRRYYYYRRYYRYYYYRRYYRRYYYRYYRRYRRYRRYRRYYYYRRYRRYRRYYRYRRYYYYRYYRYYRYYYRRRRRRRYYYRRYYRRYYYYRRRRRRRYRRYRRYYYYYRRYYRRRYYRRYYYRYRRRYRYYYYYRYRRYRYYRYRRRRRRYRRYYYRRRRYYYRRRRRRYYRRRRYRYYYYYYYYYRRYYRYYYYYYYYYYYYYYYYYRYRRYRYYYYYRRRYRYRYYRRRYYYRYYYYYYYRYRYYYYYRYYYYRRYYRYYYRYRYYRYRRYYRYRYYRRRYYYRYYYYYYYYRRYRRYYRYRRRYRYRRYYYYRRYYRRRYYYYRRRRRYYYRRRRRRRRYYYYYYYRRYRYYYYYRYRYYRRRYRRYRYYYYYYYRRRYYYRRYYYYYYYYYYRRYRYYRRYRRRRRYRRYRRRYYYYRYYYYYRRRRYYRYYYYRYYRRRRRYYYRYYYRRYYRYYRRYYYRYYRRYRRRYYRYYYRYYRYYYRYYRYYYYRRYYRRRYYYRRRYYYRRYRYRYYRRYYRYRYYRYYRRYRRYRRYYYYYRYRRYRYYRYYRRRRRYRRYYRYYRYRRYYRYYYRRRYYYRYRYYYYYYRYYYRYYRRYYRYYRYYYRYYYRRYRRRYRYRRYYRYRYYRYRYRYRYYRYRRYYRRRYRYRRYYRYRYYYYYRRYYYRRYRYYRRYRRRYYYYRYYYRYYYYRYYYYYRYYRYYYYYYYYRYYRRYRYYYYYYRYYYYRYYYRYRRYYRRRRYRRRYYRRYYRRYRRRRRRRRYRRRRRRYYRYYYRRRRYYRRYYRRRRRRRYRRYYYRYYYYYRYYRRRYRYYRYYRYRYRRRRRRRRYYYRYYYYYRYYYYYRRYRRRYRRYYYYYYRRYRRRYYYRYYRYYYYYYYYRRRYRYRRRYYRYYYRYRRRRYYYYRRYYYYYYRYYRRRRYYRYRYYYRRYYRYRYRRRYYRYRRYRRRRYRYYYYYYRYYYRYRYRYYRYYRYRYRRRRRYYRRYYYRRYYYYYRYRYYRRYRRRRYRRRRYYYYRRYRYRRRYYRYRRRYYYYYRYYRRRRYRYYYYYRYRYYRRYRRRRYYYYYYYRYYYYYYYYRYRYYYYYRYYYYYRYRYYRRRRRRRRYYYRYRYYRYRRRRRYYRYYYRRRRRRYYYRRYYYRRYRRRYYRRYRYYRYRRYRYYYYYYYYRRYRRYRRYRRYRRYYYYYYYRRRYYRYRYRYYRYYYYRRRRYYRRRYRYYYYYYYRRRRRRYRRYRRYYRYYRYRRRYYYRYYRYYYRYRRYRYYYYRYRYRRRRRYRRRYRYYRYRYRRYRRRYYYRRRRRRRYYYYRRYRYYYYYRRRRYYRYRYYYRYYRRRYYYYYYRRYYYRYRYYYYYYYYYYYYYYYYRYYYYRRYRRYYYYRRYYRYRRYYYRYYYRRYRYYYYYRYRYRYRRRRRRRYYYRRYRRYYYYRYRRRRYYRRRRRYYYYYRYRRYYRRYRYRRYRYYYYRYRYYYRYYRYRYRYYYRRRRRYYRRYRYRRRRYRRYRRYYRYRYYYRYRYYRYYRRRYRYRRYYRYRYRYYYRRYRYYYRRYYYRYYRRRYRRYYYRRRRRRYYYYRYYYRRRYYRRYYYRYYRRYRRYYYYRRYRYRYRYYYRRYYYRRRYRRYRYYYYYYRYYYRYYYRYRYRRYYYYRYRYYYRRYRYYRRRYRRRYYYRRRRRRRYYRYRYYYRYRYYYYYRRRYRYRYYRRYYYYRYYYYYYYYYYYRYYRYYRYRYYRRRRYYRRYYRRRRRRRYYRYYYYYYYRYYYRYYYRRRYRYRYRRYYYYYYRRYYYYYYRYYRYRRRYYYYRYYYYYYYYRYYYRRRYYRRRYYYYYRRYYRYRRRRRRRYYYYYYRYRRYRRYRRRRYRRYYRRYYRYRYYRYRYYRYYYYYYYYRYYYYYYYRYRYYRRYYYYYYYRYYRRRRRRRRYRRRRRRYRRYYYYYYRYYYRRRYRRRRRRRYYYRYRYRYRRYYYRYYRRRRRYYYYYYRYYRRYYRYRRRRRYRYYRRYRYRYYRYRYYYRRYYYYYRRRRYYRRRRYRRRYRYRRYYRRYRYRRYYYYYRRYRYRYYRRYRRRRYYRRRRYYYYYRRYYYYRRRRRYYRYRYYRRRRRRYRRYYRYYYYYRYRRYRYRRYYRYYRYRRYRYRYRYYYYYRYYRYRRYYYYYYYYYYRRYYRYRYYRRYRRYRRYRRRRRRRYYYRRRRRYYRRYYRRYYYYRYYRYRYRYYRRYRYYYYYRRYRYRRYYYYYYYYYRRYYYRRYRRYRYYRRYYYYYRRYYRYYRYYYYYYRYYYYRRYRYYRYYRYYRRRYYYYRYYYYYRYYRRRYRRRRRRYYRRYRYYRRRYRRRYRRYRYRYYYYYYYYYRYYRRRYRYYYRRRYYYRYYYYRRRRRRRYRRYRRRYRYRRYYRYYYYYRRYYYYYRYYYRRYYRRRRYRYYYYYRRYYYYRRRYRYRRYRRRYYYYRYRRYRRYYRYRYYRRRYRYRYRRRYYYYYRRRRYRRYRYYRRRYRRRRYRYYRYYRYYYRYRYRRYYYRYYYYRRYYRYYRYYYYYYYRYYRYYRYYRYYYYYRYYRRYRYYRRYRRRRRYRRYRRYYRYRYYYYYRRYRRRYRRRRRYYYYRRYRYYRYYYYYYYYRRYYYYRYYRRRRRRRRRRRYYYRRYYYYRYYYYRRYRYYYRYYYYRRYYYYYYRRRYRYYYRRRRRYYYRYRYYYYRRYRYYRYYYRRYYYYRRRRYRRYYYYYYRRRYRRYRYYRRYYYYYRYYRYYRRRRRRYRRRYYYYYRRRYRYYYRRRRRYRRYYYRYRYRRYRYYYYYRRYYRRRRYRYYRRRYYYYRYYRYRYRRRYRYRYYRYRYRYYYRYRRYYRRRRYRRRYRYRRRYRYRRRRRYRYRYYYYRYYRYYRYRRYYRYRRYYRYYRYYRYRYYRRYYRRRRYRRRRRYRYYYRRYYRRYYRRYYRYYRYYYYYRRRRRRRYYYYRRRRYYRRRYRYYYYYRYRYYYYRRRYRRYRRRRYYYRYYYYYYYRYYYRYRYYRRRYRRYYYRRYYRRRRYYRYRYYRRYYRRYRRYYYYYYRRRYRYYRYYYYRYRYRRYRYRYRYYRYRYYRYRRYYYRYYYYYRYYRYRYRYYYYYYRYRRRRRYRRYRYYYRYYRYYYYYRRYRRYYYYYRYYRYYRRRYRRRYRRRRYRRYRRRRYRYYRYYRYRRYRRRYYRYRYRRYRRRRYYYRYYYYYRRYYRRYRYYYRYYRRYRYYRRYYYRRYYYYYYYYYYYYRRYRYYYYYYRRRYYYRRYRRRYYYYYYRRRRYRRYRYYYYRRYYYYRYRRRYYRYYYYRYYRRYYRRRRYYYRRYYRRYYYYYYRRRYYYYRYYRYYYYRRYRRYRRRRRYYRYYYYYYYYRYRYRYRYYRYYYRYRRYRYRYRYRYYYRRRRRRRRRRRYYYRYYRRYYRRRYRRRRRRYRYYYYYYYRRRRYRRRYYYRYRYYYYYYYYYYYYYRRRYRYRYYRRRRYYYYRRYRYYYRRRYYYYYRRRRRRYRRYYRYYYYRRYRRYRRRRRRRRYRRYYYYYYYYYRYRRYYRRRYYRYRYYYYYRYYRRYYRYYRYYRYRRYRRYYRYRYYRYRRYYRYYYRYYRRRRYYYYRRRYRRYRRRYRYYRYRRYRRRRRYYYRRYYRRYRRRRYYYYRYYRRRRRYYRYYYRRRYYYYRRYYYYRRYYRYRRYRYYRRYYYYYRYYRYYYYYYYYYYYYYRRRRYYRYYRYRYYYRRYRRRYRRRRYYRYRRRYYYYRYYYYRRYRRYYRRRRYRRYYRRRYRYYRRYRRYRYYRRYYYYRYRRRYRYYYYRRYYRYYRRRRRRRRRYRYYRRRRYYYRRYYYYYRYRYRRYYYYRRYRYYRRRYYYRRRYRRYRRYRRYYYYRRRYYRYYRRRRRYRRRYRRYRRRYYRRYRRYYYYYRYRRRYRYRYRYRYRRRRRYYYYRRYRRYYRRYRYRRRYRYYYYRYRYYYYYYYRYYRYYYYYRYYYYRRRRRYRRRRRYRRRYRYRRYYYYRRRYYRRYYRRRYYRRRYYRRRRYYYYYRYYRRRRRRYYRRRRRYRYYYYRYRRYYRRYRYYYRRRRRYYYRYRRRRYRRRYYRYYYYYYYRYRYYRRYYRYRRYYRRRRYRRYYYYRYYRRRYYRRYRYRYYRRYYRRRYYYYRYRYYRYYYRYRYYRYYYRRYYRRRYYYYYYYYYYRRYYYYRYYYYRRRRYRRRRRRRRYYYYYYYYRYRRYYRYRRRYRRYRYYRYRYRYYYYYRYYRYRRYYYRRYYYRRRYYRYRYRYYYRRRRRYYYYRRYYRYYRYRRYRRYYRYRYYYRYYYRRYRRYRRRRYRYYRYYRRRRRRYYRRYYYYYYRRRRRYYYYRYYYYYYRRYRRYYRRRYRRRRRRYRRRRYRYRRRRYRYYYYYRYYYRYRYYYYYRRRRRYYYYYYYYYYYYYYYYYYYYYYYYRRRYYYYYYYYYRYRRYRRYYYRRYRYYRRYYRYYRRRYYRRRYRYRRYYYRRYYYYYYYRRRRRRYYRRYYYYYYRRRYYYYYYYYYRRYYYYYYYRYYRRRYRYYRYYRYYYYRYYRRRYYYYRRRRYRRYYRYYRYYYRRRYYYRYYRYRYYRYRRYYRRYRRRRRRRRRRRRRRRRYRRYYYYRRRYYYRYYYYYRRYYRYYYYYYYRRRYRYYYYRYYYRYYRRRYYRYRRRRRRYYRRRYRYYRYRRRRYYYYYYYYRYYRYYYYRRRYYYRRYYYRYRRRYYYRYYYYYYYYRYRRYRRYYRRRYYYYRYRRYYYYYRYRYYYYRRYYRRRRYYRYYYYYYYRRYYRYYYRYYYRRYRRRRYYRRRRYYRRRYYRRYYYRYRRRYYRYYRRYRYRYYRRRYYYRRRRYRRYRRRYYRRYRYYRRYRYYYYRYRRRYRYRRYRYRRYYRYYYYYRYRYYYYYRYRYYYRYYRRYRRRRYYYRRYRRYRRRRRYRRYYYRYYYRYYYYYRRRRRYRYYRRYRRYYRYRRYYYYRYYRYYYRYYRYRRYRRYYYRYYYRRYYYYRRYYRRRYRRRRRRYYYYRRRRYRYRYRYRRRYYRRRRRRRRRYYRRRYRYRRYRRRRRRYRRRYYRRYYYRRYYYYYYRYRRRYRRYYYRRRRYYRYYYRYYRRRRRRRYRRYRRYYYYRYRYYRRRYYRRYYYRYYYRYYYRYRYRRYRRYRYYRRYRYYYYYYYYYRYYYYRRYRYYRRYYRYYYRRRRRRYRRYRYYYYRYRRRRRRRRRRYYYYRRYRRRYRRYYYRRRRRYRRRRRYYYYRYRYRYYYYRRYYRYYYYYYYRRYRRRYRYYYRYRYRRYRYYRRYRYYYRRRYRRRYRRRYRRYYYYRRRYRYRYYYYYYYRRRRRYRRYYYRRRYRRYRRYYYRRRYRRYYRRYYRYRRRRYYYYRRYYRRRYYRRYYRYYRYYYYRRYYYYRYYRYRYRYYRRYYYYYYRRRYRYYRYYRRRRYYRYYYYRRYRYRRRRYRYYYRRYYYYYYYYYYYRYYRYYYYYYRYYRYRRYRRYRYYYYYYRYYYYRRYYYYRRYRRRRRYRRRYYRRRYYYYYYYYRRYYYRRYRRRRRRRRRRYYRRRRYYYRYRYYRRRRYRYRRYRYRRRRYRYRYYYYRRYRYYYYYYRYYYYRYYYYYYYYYRYYRRRYRYRYYYRYRYYRYRYYRRYRRRYYRYYYRRYRRYYRYYYYYYYYRRRRRRRRRYRRYYYYYYYYRRYRYYYRRYYYRRRRRYYRYYYYRRYYRYYYYYYYYYYYRYYYRRRYRRRRRYYYYYYYYYYYYRYRYYYRRYRYRRYYRRYYYRYRYYYYYRYYRYRRRRRRYRYRYYYRYYRYYRRRYYYRRRRRYYRYRRYYYYYRYRRYYRRYRYYYYYYYYRRRYYRRRYRRYYYRYYYYYRRYYRYRRYRRYRYYRRRRRRYYYYYRYYYRRYYYYYYYRRRYRRYYRRYYYYYYRYYYRYYYRRYRRYYRRRYYRYYYRYYYYYYYYYYYYYYRYYYYRRYYRYYYRRRRRYYYRRRYRRRRYRYYRRRRYYRRYYYRRRRYRYYYYRYRYYRRRRRYRYYYYYYYYYRRYYYRYYYYYRYYYRRRYRYRYYYYRYYRYRYRRRYYYRYRRRRRRRRYYYRYRYYYYRYRYRYRRRYYYRRYRYYRRRYYYRRRRYYYYYYRRRYYYYRRRYYYYRRYYRRYRRYYYRYYRRYYRYRRYRYYYYYYYYRYYYRRRYYRYYYRYYRYYYYYYYYYRYRYRYRRRYRYYRRRYRYYYRYRRYRRRRYYYYRRYRRYRRYRRYRRYYYYRYYRRYYRYYRYYYYYRRRRYYRRYYRYYYYYYRRYYYYRRYYYYRRYYRRRYYRRYRRYYRRYRYYYYRYYRRYYRRRRYYYYYYYYYYRRYRRYYRYRRRRRYYRYYRRYRYYYYRRRYYRRRYYRRRRYYRRRYRRYYRYYRRYYYRYRRYRRRRYRRRRYRYRYRRRRYYYRYRYYYYRRRRRRYRRRRRYYRRRYYRYYYRRRRRYRYYYRRRYYRRYYYRRYYYRYRYRRYYYYRYRYRYRRYRRYRYYYRYYYRYRYYYYYRYRRYRRYRYYRRYYYYRRRYRYYRYYRRRRRYYYRRYYRYRRRRYYYRRYRRRYYYYYYRRRRRRYYRYYYRYYYYRRYYYYRRYYYYRRYYYYRRYYYYYYYYYYRRYYRYRRRRRYYYYYYYYYYRRYRRRRYYYYRRRRYRRRYRRYYRRYYYYRYYRYYYRRRRYRRYRYRYYRRYRYYRYYYRRYYYYYYYYYYRRYYRYRRYRYRYYYYRYYRYRRYYRRYRYYYRYYRYRYYRRRRYRRYYRRRRYYRYYYRYYYYYRRRYYRRYYYYYYYYYYYYRRYRRRYYYRRRRRYRYYRRRRRRRRRRRRYYRRRYYRRYYYRRRRRRRRYYYYRYYRRYYRRYRYYRRYYYRYRYRYYRYYRRRYYYRYRRYRYYRYYYYYRRRYYYRYRRYYRYRRYYRRYYYRYYRRRYYRYRRRRRRRYYRYYYYYYYYYYYYYYRYYRRYYYYYRRYRYRRYYYYYYYYRYRYYYYYYYYYRRYRYYYYYYRYYYYYYRRRRRYRRRRYRRYYRRRYYRRRRRRRRRYYYYRRYYYRYRRRYRYRRRYYYRRRYYYYYYRRRRYRYYRRRYYRYYYYYYYYRRYYYYRRYYYYYYYYRRYYRRYRYYYYRYYYYYRRYYYYYRRYYYRRRRRYYYYYYYYYYYYYYYYYYRRYRYRYYYYYYYYRRYYRRRYYYYYYYYYYYRRYYYYYRRRYYRYRRYRRRRYYYYYRRRRRYYYYRRYYYYRRRYYYRRYRYRYRRRYRRRYYRRRRRYRRRYYRRRRYRRRRRYYRRRYYYRRYYYYYYYYYYRYYYYYYRYRRRRRRRRYYRRYRYRRYRRRRRYYYYRRRRRRRRRYRRYRYYRRRYYRRRRRRRRYYRYRYYYRRRYRRYYYYYRRYRRYYYYRRYRRRYRYYYYRRYYYYRYRRRRRRYYYYYRRYYYRRRRRRRYRRYYYYRRRYYRYRRRYYRRRYRRRRYRRRYYRRYYYRRRRRYYYYYRYYYYRRRYRRRRYYYYYYYRYYYYYYYYYRYYYYRRYYRYRYYRYYRRYRYYYRYYYRYRYYYYRRYRRRYYRRRRRYYYRYYRRRYRYYYRYYYRRRRRRYYYYYRYYRYRYYYRYYRYYYYYRRRRRYYYYRYYRRYYRRRRYRYYYYYRRYRYYYRRYYYRYYYYYRYYYYRYYYYYYRYYYRRRRRYRYRYYRRYYYYYRYRYYYYYYYYRRYYRRYRYYYRRRRYYYYRRRRRRRRRRRRRYYYRYRYYYYYYRYYRYYYYYYYYYYYRYRYYYYYRYRRRRYYRRYRYYYRYRYYYYYRRRYYYYYYYYRRRYRYRYRRYRYYRYRRRRRYRRYYRRYYRYYRRRYRYYRYYRRRYRYRRRRYYRYYYRYYRYYRYYYRRRRRYRRRYRYYRRYYRRRRYYYYYYYYRRYYYRRYRRYYRRRRYYYYYYRRRYRYYRYYYYRYRYYYRRYYRYYYYRRRYRYRYRYRRRRRYYYYYRYYYYYRRYYYRRYRRYRYYRRYRRRRRYRYYRYYRRRRYYRRRYRRYYRYRRRYYYYYRRRRYYYYYYYRRYYRRYYYYRYYYRYRRYYYYYRRRYRYYYYRYYYYYYYRRYYRYYRYRYYRRRYRYRRYRRYYRYYRYYYRYRRRRRYYYRYYRRYYYRYYRRYRRRYRRRYYYYRRRYRRYYYRYYRYYYRYYYYYYRRYRRYRYRYRYRRRRYYRRYYYYYYYRRRYYYRYYYRYYYRYRYRRYYRRRRRRYYRRYRRYRRYYRYYYYYRYRRYRYYRRYRYRYRRYYYYRYYRRYYYRRYYYYYYYYRYYRYRRYYRYYYRYYYRYRYRRRYRYYRYYRYRYYYRYYYYRYYRRRYRYYRYYRYRRRRYRRYYYYYRYRRYRYYYRYYYYYRYYYRYRYRRYRRYRRYYYYRYYRYYRRRYRRYRYRRRRRYYYYYYYRRRYYRYRRYYYYRYYRRRRRRYYYYYYYYRYYRYYRRYYRYYRYYRRRYRYRRYYYYRRRYYYRRRRYRYYRRYYRYYYYRRRYRYRRYYYRRYYYRYRRYRYRYYYYYYYYRYYYRYRYRRYYRRRYYRRYYYYRRRRYRRYYYYYRRYYRYYYYYYYYYYRYYRRRRRYYYRRRYRRRYRYRRRYYRYYRRYYRYYYYYYYYYYRYYRRYRRYRRYYYYYRYYYYYRRRRYRRYRYRYYRYRRRYRYRYRRYYRYYRYYRYRRYRYYRYYRYYRYYRRRRRRYYRRRRRRYRRYYYYRRRYRRRRRRYRYYYYRYRRYRRYRRYRRYYYYYRYYRRRYYRRYYYYRYYRRYRRYYYYYYYYYYRYYYYYRRYYRRYYYYRYYRRRRYRRRYYYYYYRRYRRRRYRRRYYYYYRYRRYYRYRRRYYYRRYRRYYRYRRYRRYRRRRYYYRYYRYYRRRYYRRYYRYYRYRRYYRYRYRYYRYYRRRYRRRRRRRRYRRYRRYYYYRRRRYYYYYYRRYYYRYYYYRRRRYRYRYRYRYYYRYRYYYYRYYYYYYYYRRYRRYRRRYRYYYYRRYRRYYRRYRYYRRRRRRRRRRRRYYRRRRRRRRRRRRRRYYRRRRYYYYRRYYYYRRRYYRYYYRRYYRYRRRYYYRYYYYRRYYYRYYYYRRYRYYYYRYRRRRYRRYYYYRRRYYYYYYYRYRRYRYRYRYRRRRYYRYRRRRRYRRYYRRRYYYYRRYYYRYYRRYYRYYYRYYYYRRYYYRYRRYYYRRYRRYYYRRYYRYRRYYRYRYYRYYYRYYRYYRYRRYRRYYYYYRYYYYRRYYYRYRYYYYYYYYRYRRYRYRYRYRYYYRRRRRYYYYYRYRYYYYYYRYYYYRYRYYYYRYYYRYYYYYYYYYRYRYYYYYRRYRRYYRYRYYRRYYRRYRRYRRYRRYYRYYYRYRRYYRYYYRYYRRYYRRRRRRRRRYYRRYYYRYRYYYYYRYYYYYYRRYRRRYYYYYRRYYRRYYRRRRYYRRRRYRRRYRRRRYRRYYRYRRRRRYYRYRYYRRYYRRYYRRRYRRRRRRYRYRRRRYYRRYYYYRRYYRYRYYYRRYYYYYYRRRYYRYYYYRRRYYYYYRRRRYYYYYYYYYYYYYYYRRYRYRRYYRYYRYYYYYRYYYYRRYYRYYYYRRYYYRYYYRYYRYYRYYYRYRRRRRYRRYYRRRRRRYYYRYRYRRYYRRRRYYRYRYRYYYRRYYRYYRRRYRYYRYRRRRRRYRYRYYYRYYYYRRYYYRYRYRRYRRYYRYRRYRRYRRYRRRYRYYYYYYYRYYRRYYRRRYYYYYYYYYYYYYYYRRRYRRRYYYYRYYYRYYYYRRYRRYYRYRRYRRYYRYYRRRYYYYYRRYRRYRYYYYYYRYYRYYRYYRYYRRRRYRRYYYRRRRYRRYYYRRRRRRRRYYRYYRYYYRYYYRRYYYRYRRYYRRYYRRRRYRYRYRRYRRYRRYYYRYRRRYYYYYYYRYYRYYYRRYRRRYYYRYYYYRYYYRRYRRRYYRYRYYYYYYYYRRRRYYYYRYYRYYYYYRRRYRYRRRRYYYRYYRYYYRYRYYYYRYYYRRYRRRYRRRRYRYRRRRRRRRYRRRRRRRYYRRYYRRRYYRRYYYYYYYYRYYYRYRYYRYRRYYRYYRYYRRYYYYYYRYYYYYRRYRRRRYYYYYYYRYYYRRYRRRRYYYYRYYYYRRRRRYYYRRYYYYRRRRYYRRYYYYYRRRYRRYRYYRYYYRRYYYYYRYYYRYYRRYYRRRRRRYYYYYYRRYYYYRYYYRYYRYYYYYYRYYYRRYYYRRYYRRYYYRYYYRRYYYYYYYRYYYRRYRYYRRYYYYRRRRRRRYRRYYYYYRRRYRYRYYYRYRRRRRYYYYYRRRRYYYRRYYYYRYYYYYRRYRRYRYYRRYYYYRRRRRRYYYYYYYRYRRRYYRYYYRRYYRRRRRRRYRRYYYRRYYYYYYYRRRYRRYRYYYYYYYYRRYYRYYYYYRYYYYYRYYRRRYYRYYRYYRRYYYYYYYYRRYYYRRRRRRRRYRRYRYYRRYYRYYYYYYRYYYYYRYYYRRYYYRYYYRYYYRRRYYYRYRRRYYRRRYRRRYYRYRYYYYYYYRYRYYYYRYYYRRYRRYYYRRYYRYRYYYYYRRYYRYYYYYYRRYRRRRRRRRYRYRRRRRRRRRRYYRYYRRRYYYYRYRYYRRRYYRYYRRYRRRRRRRYRYYRRRRYYRRYRRRYYYRRRRRRRRYRYYYRRYYYYYYRRYYRRRYYRRYYYRRRRYYYYRRYRRYYYRYRRRYYRRYYRRRYYYYYRRYYRYRYYYYRRYYRYRYYRRYYRRYRYYRYYRYRYYYRYYYRRRRRRYYRYRYYRRYRYYYRRRRYYRYYRRYYYYRRRRYYRYRRYRRYRYYYRYRYYYRRYYYYRYYYRYYYRRYYYYYYRRYYRRYYRYYRYYYYYRYYRRYYYYRYRRYYYYYYYYYYYYRRYYRRRYRYRYYYYYYRYYRYYYYRRYRYYYYYRRYRRYYYRYRYRRRRRYRRYYRYYRYYYYRYYYYYRYYYRYRRYYRYRYYRYYRRRYYYRRYRRRYYYYYYYYYYYYRRRRRRRRRRRYRRRYRYRRYRRRYYRYRYYYYYRYYRRRYYRRYYRYYRRRRYRYYYYYYYYYYYRRRRRYYRYYYYRRRYYRRYYRRYYRYRRRYRRYRYRRRRRRYRYYYRRRRYYYRRYYRYYYYYYRRYYYYYRRYRRRRYRYYRRRRYRYRRRRRYRYYYRRRYRRRYYYYRYRYRYRRYYYRYYRYYRYYYRYYYRYYYYRRYYRRYYYYRYRYYYYYRRYRRYYRYRRYRRRRRYRRYYRYRYYRRYYYRRRRRRYYRRRYYYRYRRYYRRRRRRYRRRRYRYYYYYYYYYRRRYYRRYYRR
>Iso_g/
RYRRRYRRYRYYYRYYYYRRYYRRYYYRRRRYRRYRRYYYYRRYYRYYYYRRYYRRYYYRYYRRYRRYRRYRRYYYYRRYRRYRRYYRYRRYYYYRYYRYYRYYYRRRRRRRYYYRRYYRRYYYYRRRRRRRYRRYRRYYYYYRRYYRRRYYRRYYYRYRRRYRYYYYYRYRRYRYYRYRRRRRRYRRYYYRRRRYYYRRRRRRYYRRRRYRYYYYYYYYYRRYYRYYYYYYYYYYYYYYYYYRYRRYRYYYYYRRRYRYRYYRRRYYYRYYYYYYYRYRYYYYYRYYYYRRYYRYYYRYRYYRYRRYYRYRYYRRRYYYRYYYYYYYYRRYRRYYRYRRRYRYRRYYYYRRYYRRRYYYYRRRRRYYYRRRRRRRRYYYYYYYRRYRYYYYYRYRYYRRRYRRYRYYYYYYYRRRYYYRRYYYYYYYYYYRRYRYYRRYRRRRRYRRYRRRYYYYRYYYYYRRRRYYRYYYYRYYRRRRRYYYRYYYRRYYRYYRRYYYRYYRRYRRRYYRYYYRYYRYYYRYYRYYYYRRYYRRRYYYRRRYYYRRYRYRYYRRYYRYRYYRYYRRYRRYRRYYYYYRYRRYRYYRYYRRRRRYRRYYRYYRYRRYYRYYYRRRYYYRYRYYYYYYRYYYRYYRRYYRYYRYYYRYYYRRYRRRYRYRRYYRYRYYRYRYRYRYYRYRRYYRRRYRYRRYYRYRYYYYYRRYYYRRYRYYRRYRRRYYYYRYYYRYYYYRYYYYYRYYRYYYYYYYYRYYRRYRYYYYYYYRYYYRYYYRYRRYYRRRRYRRRYYRRYYRRYRRRRRRRRYRRRRRRYYRYYYRRRRYYRRYYRRRRRRRYRRYYYYYYYYYRYYRRRYRYYRYYRYRYRRRRRRRRYYYRYYYYYRYYYYYRRYRRRYRRYYYYYYRRYRRRYYYRYYRYYYYYYYYRRRYRYRRRYYRYYYRYRRRRYYYYRRYYYYYYRYYRRRRYYRYRYYYRRYYRYRYRRRYYRYRRYRRRRYRYYYYYYRYYYRYRYRYYRYYRYRYRRRRRYYRRYYYRRYYYYYRYRYYRRYRRRRYRYRYYRYRRRYRYRRRYYRYRRRYYYYYRYYRRRRYRYYYYYRYRYYRRYRRRRYYYYYYYRYYYYYYYYRYRYYYYYRYYYYYRYRYYRRRRRRRRYYYRYRYYRYRRRRRYYRYYYRRRRRYYYYRRYYYRRYRRRYYRRYRYYRYRRYRYYYYYYYYRRYRRYRRYRRYRRYYYYYYYRRRYYRYRYRYYRYYYYRRRRYYRRRYRYYYYYYYRRRRRRYRRYRRYYRYYRYRRRYYYRYYRYYYRYRRYRYYYYRYRYRRRRRYRRRYRYYRYRYRRYRRRYYYRRRRRRRYYYYRRYRYYYYYRRRRYYRYRYYYRYYRRRYYYYYYRRYYYRYRYYYYYYYYYYYYYYYYRYYYYRRYRRYYYYRRYYRYRRYYYRYYYRRYRYRYYYRYRYRYRRRRRRRYYYRRYRRYYYYRYRRRRYYRRRRRYYYYYRYRRRYRRYRYRRYRYYYYRYRYYYRYYRYRYRYYYRRRRRYYRRYRYRRRRYRRYRRYYRYRYYYRYRYYRYYRRRYRYYRYYRYRYRYYYRRYRYYYRRYYYRYYRRRYRRYYYRRRRRRYYYYRYYYRRRYYRRYYYRYYRRYRRYYYYRRYRYRYRYYYRRYYYRRRYRRYRYYYYYYRYYYRYYYRYRYRRYYYYRYRYYYRRYRYYRRRYRRRYYYRRRRRRRYYRYRYYYRYRYYYYYRRRYRYRYYRRYYYYRYYYYYYYYYYYRYYRYYYYRYYRRRRYYRRYYRRRRRRRYYRYYYYYYYRYYYRYYYRRRYRYRYRRYYYYYYRRYYYYYYRYYRYRRRYYYYRYYYYYYYYRYYYRRRYYRRRYYYYYRRYYRYRRRRRRRYYYYYYRYRRYRRYRRRRYRRYYRRYYRYRYYRYRYYRYYYYYYYYRYYYYYYYRYRYYRRYYYYYYYRYYRRRRRRRRYRRRRRRYRRYYYYYYRYYYRRRYRRRRRRRYYYRYRYRYRRYYYRYYRRRRRYYYYYYRYYRRYYRYRRRRRYRYYRRYRYRYYRYRYYYRRYYYYYRRRRYYRRRRYRRRYRYRYYYRRYRYRRYYYYYRRYRYRYYRRYRRRRYYRRRRYYYYYRRYYYYRRRRRYYRYRYYRRRRRRYRRYYRYYYYYRYRRYRYRRYYRYYRYRRYRYRYRYYYYYRYYRYRRYYYYYYYYYYRRYYRYRYYRRYRRYRRYRRRRRRRYYYRRRRRYYRRYYRRYYYYRYYRYRYRYYRRYRYYYYYRRYRYRRYYYYYYYYYRRYYYRRYRRYRYYRRYYYYYRRYYRYYRYYYYYYRYYYYRRYRYYRYYRYYRRRYYYYRYYYYYRYYRRRYRRRRRRYYRRYRYYRRRYRRRYRRYRYRYYYYYYYYYRYYRRRYRYYYRRRYYYRYYYYRRRRRRRYRRYRRRYRYRRYYRYYYYYRRYYYYYRYYYRRYYRRRRYRYYYYYRRYYYYRRRYRYRRYRRRYYYYRYRRYRRYYRYRYYYRRYRYRYRRRYYYYYRRRRYRRYRYYRRRYRRRRYRYYRYYRYYYRYRYRRYYYRYYYYRRYYRYYRYYYYYYYRYYRYYRYYRYYYYYRYYRRYRYYRRYRRRRRYYRYRRYYRYRYYYYYRRYRRRYRRRRRYYYYRRYRYYRYYYYYYYYRRYYYYRYYRRRRRRRRRRRYYYRRYYYYRYYYYRRYRYYYRYYYYRRYYYYYYRRRYRYYYRRRRRYYYRYRYYYYRRYRYYRYYYRRYYYYRRRRYRRYYYYYYRRRYRRYRYYRRYYYYYRYYRYYRRRRRRYRRRYYYYYRRRYRYYYRRRRRYRRYYYRYRYRRYRYYYYYRRYYRRRRYRYYRRRYYYYRYYRYRYRRRYRYRYYRYRYRYYYRYRRYYRRRRYRRRYRYRRRYRYRRRRRYRYRYYYYRYYRYRRYRRYYRYRRYYRYYRYYRYRYYRRYYRRRRYRRRRRYRYYYRRYYRRYYRRYYRYYRYYYYYRRRRRRRYYYYRRRRYYRRRYRYYYYYRYRYYYYRRRYRRYRRRRYYYRYYYYYYYRYYYRYRYYRRRYRRYYYRRYYRRRRYYRYRYYRRYYRRYRRYYYYYYRRRYRYYRYYYYRYRYRRYRYRYRYYRYRYYRYRRYYYRYYYYYRYYRYRYRYYYYYYRYRRRRRYRRYRYYYRYYRYYYYYRRYRRYYYYYRYYRYYRRRYRRRYRRRRYRRYRRRRYRYYRYYRYRRYRRRYYRYRYRRYRRRRYYYRYYYYYRRYYRRYRYYYRYYRRYRYYRRYYYRRYYYYYYYYYYYYRRYRYYYYYYRRRYYYRRYRRRYYYYYYRRRRYRRYRYYYYRRYYYYRYRRRYYRYYYYRYYRRYYRRRRYYYRRYYRRYYYYYYRRRYYYYRYYRYYYYRRYRRYRRRRRYYRYYYYYYYYRYRYRYRYYRYYYRYRRYRYRYRYRYYYRRRRRRRRRRRYYYRYYRRYYRRRYRRRRRRYRYYYYYYYRRRRYRRRYYYRYRYYYYYYYYYYYYYRRRYRYRYYRRRRYYYYRRYRYYYRRRYYYRYRRRRRRYRRYYRYYYYRRYRRYRRRRRRRRYRRYYYYYYYYYRYRRYYRRRYYRYRYYYYYRYYRRYYRYYRYYRYRRYRRYYRYRYYRYRRYYRYYYRYYRRRRYYYYRRRYRRYRRRYRYYRYRRYRRRRRYYYRRYYRRYRRRRYYYYRYYRRRRRYYRYYYRRRYYYYRRYYYYRRYYRYRRYRYYRRYYYYYRYYRYYYYYYYYYYYYYRRRRYYRYYRYRYYYRRYRRRYRRRRYYRYRRRYYYYRYYYYRRYRRYYRRRRYRRYYRRRYRYYRRYRRYRYYRRYYYYRYRRRYRYYYYRRYYRYYRRRRRRRRRYRYYRRRRYYYRRYYYYYRYRYRRYYYYRRYRYYRRRYYYRRRYRRYRRYRRYYYYRRRYYRYYRRRRRYRRRYRRYRRRYYRRYRRYYYYYRYRRRYRYRYRYRYRRRRRYYYYRRYRRYYRRYRYRRRYRYYYYRYRYYYYYYYRYYRYYYYYRYYYYRRRRRYRRRRRYRRRYRYRRYYYYRRRYYRRYYRRRYYRRRYYRRRRYYYYYRYYRRRRRRYYRRRRRYRYYYYRYRRYYRRYRYYYRRRRRYYYRYRRRRYRRRYYRYYYYYYYRYRYYRRYYRYRRYYRRRRYRRYYYYRYYRRRYYRRYRYRYYRRYYRRRYYYYRYRYYRYYYRYRYYRYYYRRYYRRRYYYYYYYYYYRRYYYYRYYYYRRRRYRRRRRRRRYYYYYYYYRYRRYYRYRRRYRRYRYYRYRYRYYYYYRYYRYRRYYYRRYYYRRRYYRYRYRYYYRRRRRYYYYRRYYRYYRYRRYRRYYRYRYYYRYYYRRYRRYRRRRYRYYRYYRRRRRRYYRRYYYYYYRRRRRYYYYRYYYYYYRRYRRYYRRRYRRRRRRYRRRRYRYRRRRYRYYYYYRYYYRYRYYYYYRRRRRYYYYYYYYYYYYYYYYYYYYYYYYRRRYYYYYYYYYRYRRYRRYYYRRYRYYRRYYRYYRRRYYRRRYRYRRYYYRRYYYYYYYRRRRRRYYRRYYYYYYRRRYYYYYYYYYRRYYYYYYYRYYRRRYRYYRYYRYYYYRYYRRRYYYYRRRRYRRYYRYYRYYYRRRYYYRYYRYRYYRYRRYYRRYRRRRRRRRRRRRRRRRYRRYYYYRRRYYYRYYYYYRRYYRYYYYYYYRRRYRYYYYRYYYRYYRRRYYRYRRRRRRYYRRRYRYYRYRRRRYYYYYYYYRYYRYYYYRRRYYYRRYYYRYRRRYYYRYYYYYYYYRYRRYRRYYRRRYYYYRYRRYYYYYRYRYYYYRRYYRRRRYYRYYYYYYYRRYYRYYYRYYYRRYRRRRYYRRRRYYRRRYYRRYYYRYRRRYYRYYRRYRYRYYRRRYYYRRRRYRRYRRRYYRRYRYYRRYRYYYYRYRRRYRYRRYRYRRYYRYYYYYRYRYYYYYRYRYYYRYYRRYRRRRYYYRRYRRYRRRRRYRRYYYRYYYRYYYYYRRRRRYRYYRRYRRYYRYRRYYYYRYYRYYYRYYRYRRYRRYYYRYYYRRYYYYRRYYRRRYRRRRRRYYYYRRRRYRYRYRYRRRYYRRRRRRRRRYYRRRYRYRRYRRRRRRYRRRYYRRYYYRRYYYYYYRYRRRYRRYYYRRRRYYRYYYRYYRRRRRRRYRRYRRYYYYRYRYYRRRYYRRYYYRYYYRYYYRYRYRRYRRYRYYRRYRYYYYYYYYYRYYYYRRYRYYRRYYRYYYRRRRRRYRRYRYYYYRYRRRRRRRRRRYYYYRRYRRRYRRYYYRRRRRYRRRRRYYYYRYRYRYYYYRRYYRYYYYYYYRRYRRRYRYYYRYRYRRYRYYRRYRYYYRRRYRRRYRRRYRRYYYYRRRYRYRYYYYYYYRRRRRYRRYYYRRRYRRYYRYYYRRRYRRYYRRYYRYRRRRYYYYRRYYRRRYYRRYYRYYRYYYYRRYYYYRYYRYRYRYYRRYYYYYYRRRYRYYRYYRRRRYYRYYYYRRYRYRRRRYRYYYRRYYYYYYYYYYYRYYRYYYYYYRYYRYRRYRRYRYYYYYYRYYYYRRYYYYRRYRRRRRYRRRYYRRRYYYYYYYYRRYYYRRYRRRRRRRRRRYYRRRRYYYRYRYYRRRRYRYRRYRYRRRRYRYRYYYYRRYRYYYYYYRYYYYRYYYYYYYYYRYYRRRYRYRYYYRYRYYRYRYYRRYRRRYYRYYYRRYRRYYRYYYYYYYYRRRRRRRRRYRRYYYYYYYYRRYRYYYRRYYYRRRRRYYRYYYYRRYYRYYYYYYYYYYYRYYYRRRYRRRRRYYYYYYYYYYYYRYRYYYRRYRYRRYYRRYYYRYRYYYYYRYYRYRRRRRRYRYRYYYRYYYYYRRRYYYRRRRRYYRYRRYYYYYRYRRYYRRYRYYYYYYYYRRRYYRRRYRRYYYRYYYYYRRYYRYRRYRRYRYYRRRRRRYYYYYRYYYRRYYYYYYYRRRYRRYYRRYYYYYYRYYYRYYYRRYRRYYRRRYYRYYYRYYYYYYYYYYYYYYRYYYYRRYYRYYYRRRRRYYYRRRYRRRRYRYYRRRRYYRRYYYRRRRYRYYYYRYRYYRRRRRYRYYYYYYYYYRRYYYRYYYYYRYYYRRRYRYRYYYYRYYRYRYRRRYYYRYRRRRRRRRYYYRYRYYYYRYRYRYRRRYYYRRYRYYRRRYYYRRRRYYYYYYRRRYYYYRRRYYYYRRYYRRYRRYYYRYYRRYYRYRRYRYYYYYYYYRYYYRRRYYRYYYRYYRYYYYYYYYYRYRYRYRRRYRYYRRRYRYYYRYRRYRRRRYYYYRRYRRYRRYRRYRRYYYYRYYRRYYRYYRYYYYYRRRRYYRRYYRYYYYYYRRYYYYRRYYYYRRYYRRRYYRRYRRYYRRYRYYYYRYYRRYYRRRRYYYYYYYYYYRRYRRYYRYRRRRRYRRYYRRYRYYYYRRRYYRRRYYRRRRYYRRRYRRYYRYYRRYYYRYRRYRRRRYRRRRYRYRYRRRYYYYRYRYYYYRRRRRRYRRRRRYYRRRYYRYYYRRRRRYRYYYRRRYYRRYYYRRYYYRYRYRRYYYYRYRYRYRRYRRYRYYYRYYYRYRYYYYYRYYRYRRYRYYRRYYYYRRRYRYYRYRRRRRRYYYRRYYRYRRRRYYYRRYRRRYYYYYYRRRRRRYYRYYYRYYYYRRYYYYRRYYYYRRYYYYRRYYYYYYYYYYRRYYRYRRRRRYYYYYYYYYYRRYRRRRYYYYRRRRYRRRYRRYYRRYYYYRYYRYYYRRRRYRRYRYRYYRRYRYYRYYYRRYYYYYYYYYYRRYYRYRRYRYRYYYYRYYRYRRYYRRYRYYYRYYRYRYYRRRRYRRYYRRRRYYRYYYRYYYYYRRRYYRRYYYYYYYYYYYYRRYRRRYYYRRRRRYRYYRRRRRRRRRRRRYYRRRYYRRYYYRRRRRRRRYYYYRYYRRYYRRYRYYRRYYYRYRYRYYRYYRRRYYYRYRRYRYYRYYYYYRRRYYYRYRRYYRYRRYYRRYYYRYYRRRYYRYRRRRRRRYYRYYYYYYYYYYYYYYRYYRRYYYYYRRYRYRRYYYYYYYYRYRYYYYYYYYYRRYRYYYYYYRYYYYYYRRRRRYRRRRYRRYYRRRYYRRRRRRRRRYYYYRRYYYRYRRRYRYRRRYYYRRRYYYYYYRRRRYRYYRRRYYRYYYYYYYYYRRYYYRRYYYYYYYYRRYYRRYRYYYYRYYYYYRRYYYYYRRYYYRRRRRYYYYYYYYYYYYYYYYYYRRYRYRYYYYYYYYRRYYRRRYYYYYYYYYYYRRYYYYYRRRYYRYRRYRRRRYYYYYRRRRRYYYYRRYYYYRRRYYYRRYRYRYRRRYRRRYYRRRRRYRRRYYRRRRYRRRRRYYRRRYYYRRYYYYYYYYYYRYYYYYYRYRRRRRRRRYYRRYRYRRYRRRRRYYYYRRRRRRRRRYRRYRYYRRRYYRRRRRRRRYYRYRYYYRRRYRRYYYYYRRYRRYYYYRRYRRRYRYYYYRRYYYYRYRRRRRRYYYYYRRYYYRRRRRRRYRRYYYYRRRYYRYRRRYYRRRYRRRRYRRRYYRRYYYRRRRRYYYYYRYYYYRRRYRRRRYYYYYYYRYYYYYYYYYRYYYYRRYYRYRYYRYYRRYRYYYRYYYRYRYYYYRRYRRRYYRRRRRYYYRYYRRRYRYYYRYYYRRRRRRYYYYYRYYRYRYYYRYYRYYYYYRRRRRYYYYRYYRRYYRRRRYRYYYYYRRYRYYYRRYYYRYYYYYRYYYYRYYYYYYRYYYRRRRRYRYRYYRRYYYYYRYRYYYYYYYYRRYYRRYRYYYRRRRYYYYRRRRRRRRRRRRRYYYRYRYYYYYYRYYRYYYYYYYYYYYRYRYYYYYRYRRRRYYRRYRYYYRYRYYYYYRRRYYYYYYYYRRRYRYRYRRYRYYRYRRRRRYRRYYRRYYRYYRRRYRYYRYYRRRYRYRRRRYYRYYYRYYRYYRYYYRRRRRYRRRYRYYRRYYRRRRYYYYYYYYRRYYYRRYRRYYRRRRYYYYYYRRRYRYYRYYYYRYRYYYRRYYRYYYYRRRYRYRYRYRRRRRYYYYYRYYYYYRRYYYRRYRRYRYYRRYRRRRRYRYYRYYRRRRYYRRRYRRYYRYRRRYYYYYRRRRYYYYYYYRRYYRRYYYYRYYYRYRRYYYYYRRRYRYYYYRYYYYYYYRRYYRYYRYRYYRRRYRYRRYRRYYRYYRYYYRYRRRRRYYYRYYRRYYYRYYRRYRRRYRRRYYYYRRRYRRYYYRYYRYYYRYYYYYYRRYRRYRYRYRYRRRRYYRRYYYYYYYRRRYYYRYYYRYYYRYRYRRYYRRRRRRYYRRYRRYRRYYRYYYYYRYRRYRYYRRYRYRYRRYYYYRYYRRYYYRRYYYYYYYYRYYRYRRYYRYYYRYYYRYRYRRRYRYYRYYRYRYYYRYYYYRYYRRRYRYYRYYRYRRRRYRRYYYYYRYRRYRYYYRYYYYYRYYYRYRYRRYRRYRRYYYYRYYRYYRRRYRRYRYRRRRRYYYYYYYRRRYYRYRRYYYYRYYRRRRRRYYYYYYYYRYYRYYRRYYRYYRYYRRRYRYRRYYYYRRRYYYRRRRYRYYRRYYRYYYYRRRYRYRRYYYRRYYYRYRRYRYRYYYYYYYYRYYYRYRYRRYYRRRYYRRYYYYRRRRYRRYYYYYRRYYRYYYYYYYYYYRYYRRRRRYYYRRRYRRRYRYRRRYYRYYRRYYRYYYYYYYYYYRYYRRYRRYYRYYYYYYYYYYYRRRRYRRYRYRYYRYRRRYRYRYRRYYRYYRYYRYRRYRYYRYYRYYRYYRRRRRRYYRRRRRRYRRYYYYRRRYRRRRRRYRYYYYRYRRYRRYRRYYRYYYYYRYYRRRYYRRYYYYRYYRRYRRYYYYYYYYYYRYYYYYRRYYRRYYYYRYYRRRRYRRRYYYYYYRRYRRRRYRRRYYYYYRYRRYYRYRRRYYYRRYRRYYRYRRYRRYRRRRYYYRYYRYYRRRYYRRYYRYYRYRRYYRYRYRYYRYYRRRYRRRRRRRRYRRYRRYYYYRRRRYYYYYYRRYYYRYYYYRRRRYRYRYRYRYYYRYRYYYYRYYYYYYYYRRYRRYRRRYRYYYYRRYRRYYRRYRYYRRRRRRRRRRRRYYRRRRRRRRRRRRRRYYRRRRYYYYRRYYYYRRRYYRYYYRRYYRYRRRYYYRYYYYRRYYYRYYYYRRYRYYYYRYRRRRYRRYYYYRRRYYYYYYYRYRRYRYRYRYRRRRYYRYRRRRRYRRYYRRRYYYYRRYYYRYYRRYYRYYYRYYYYRRYYYRYRRYYYRRYRRYYYRRYYRYRRYYRYRYYRYYYRYYRYYRYRRYRRYYYYYRYYYYRRYYYRYRYYYYYYYYRYRRYRYRYRYRYYYRRRRRYYYYYRYRYYYYYYRYYYYRYRYYYYRYYYRYYYYYYYYYRYRYYYYYRRYRRYYRYRYYRRYYRRYRRYRRYRRYYRYYYRYRRYYRYYYRYYRRYYRRRRRRRRRYYRRYYYRYRYYYYYRYYYYYYRRYRRRYYYYYRRYYRRYYRRRRYYRRRRYRRRYRRRRYRRYYRYRRRRRYYRYRYYRRYYRRYYRRRYRRRRRRYRYRRRRYYRRYYYYRRYYRYRYYYRRYYYYYYRRRYYRYYYYRRRYYYYYRRRRYYYYYYYYYYYYYYYRRYRYRRYYRYYRYYYYYRYYYYRRYYRYYYYRRYYYRYYYRYYRYYRYYYRYRRRRRYRRYYRRRRRRYYYRYRYRRYYRRRRYYRYRYRYYYRRYYRYYRRRYRYYRYRRRRRRYRYRYYYRYYYYRRYYYRYRYRRYRRYYRYRRYRRYRRYRRRYRYYYYYYYRYYRRYYRRRYYYYYYYYYYYYYYYRRRYRRRYYYYRYYYRYYYYRRYRRYYRYRRYRRYYRYYRRRYYYYYRRYRRYRYYYYYYRYYRYYRYYRYYRRRRYRRYYYRRRRYRRYYYRRRRRRRRYYRYYRYYYRYYYRRYYYRYRRYYRRYYRRRRYRYRYRRYRRYRRYYYRYRRRYYYYYYYRYYRYYYRRYRRRYYYRYYYYRYYYRRYRRRYYRYRYYYYYYYYRRRRYYYYRYYRYYYYYRRRYRYRRRRYYYRYYRYYYRYRYYYYRYYYRRYRRRYRRRRYYYRRRRRRRRYRRRRRRRYYRRYYRRRYYRRYYYYYYYYRYYYRYRYYRYRRYYRYYRYYRRYYYYYYRYYYYYRRYRRRRYYYYYYYRYYYRRYRRRRYYYYRYYYYRRRRRYYYRRYYYYRRRRYYRRYYYYYRRRYRRYRYYRYYYRRYYYYYRYYYRYYRRYYRRRRRRYYYYYYRRYYYYRYYYRYYRYYYYYYRYYYRRYYYRRYYRRYYYRYYYRRYYYYYYYRYYYRRYRYYRRYYYYRRRRRRRYRRYYYYYRRRYRYRYYYRYRRRRRYYYYYRRRRYYYRRYYYYRYYYYYRRYRRYRYYRRYYYYRRRRRRYYYYYYYRYRRRYYRYYYRRYYRRRRRRRYRRYYYRRYYYYYYYRRRYRRYRYYYYYYYYRRYYRYYYYYRYYYYYRYYRRRYYRYYRYYRRYYYYYYYYRRYYYRRRRRRRRYRRYRYYRRYYRYYYYYYRYYYYYRYYYRRYRYRYYYRYYYRRRYYYRYRRRYYRRRYRRRYYRYRYYYYYYYRYRYYYYRYYYRRYRRYYYRRYYRYRYYYYYRRYYRYYYYYYRRYRRRRRRRRYRYRRRRRRRRRRYYRYYRRRYYYYRYRYYRRRYYRYYRRYRRRRRRRYRYYRRRRYYRRYRRRYYYRYRRRRRRYRYYYRRYYYYYYRRYYRRRYYRRYYYRRRRYYYYRRYRRYYYRYRRRYYRRYYRRRYYYYYRRYYRYRYYYYRRYYRYRYYRRYYRRYRYYRYYRYRYYYRYYYRRRRRRYYRYRYYRRYRYYYRRRRYYRYYRRYYYYRRRRYYRYRRYRRYRYYRRYRYYYRRYYYYRYYYRYYYRRYYYYYYRRYYRRYYRYYRYYYYYRYYRRYYYYRYRRYYYYYYYYYYYYRRYYRRRYRYRYYYYYYRYYRYYYYRRYRYYYYYRRYRRYYYRYRYRRRRRYRRYYRYYRYYYYRYYYYYRYYYRYRRYYRYRYYRYYRRRYYYRRYRRRYYYYYYYYYYYYRRRRRRRRRRRYRRRYRYRRYRRRYYRYRYYYYYRYYRRRYYRRYYRYYRRRRYRYYYYYYYYYYYRRRRRYYRYYYYRRRYYRRYYRRYYRYRRRYRRYRYRRRRRRYRYYYRRRRYYYRRYYRYYYYYYRRYYYYYRRYRRRRYRYYRRRRYRYRRRRRYRYYYRRRYRRRYYYYRYRYRYRRYYYRYYRYYRYYYRYYYRYYYYRRYYRRYYYYRYRYYYYYRRYRRYYRYRRYRRRRRYRRYYRYRYYRRYYYRRRRRRYYRRRYYYRYRRYYRRRRRRYRRRRYRYYYYYYYYYRRRYYRRYYRR
>Iso_p/
RYRRRYRRYRYYYRYYYYRRYYRRYYYRRRRYRRYRRYYYYRRYYRYYYYRRYYRRYYYRYYRRYRRYRRYRRYYYYRRYRRYRRYYRYRRYYYYRYYRYYRYYYRRRRRRRYYYRRYYRRYYYYRRRRRRRYRRYRRYYYYYRRYYRRRYYRRYYYRYRRRYRYYYYYRYRRYRYYRYRRRRRRYRRYYYRRRRYYYRRRRRRYYRRRRYRYYYYYYYYYRRYYRYYYYYYYYYYYYYYYYYRYRRYRYYYYYRRRYRYRYYRRRYYYRYYYYYYYRYRYYYYYRYYYYRRYYRYYYRYRYYRYRRYYRYRYYRRRYYYRYYYYYYYYRRYRRYYRYRRRYRYRRYYYYRRYYRRRYYYYRRRRRYYYRRRRRRRRYYYYYYYRRYRYYYYYRYRYYRRRYRRYRYYYYYYYRRRYYYRRYYYYYYYYYYRRYRYYRRYRRRRRYRRYRRRYYYYRYYYYYRRRRYYRYYYYRYYRRRRRYYYRYYYRRYYRYYRRYYYRYYRRYRRRYYRYYYRYYRYYYRYYRYYYYRRYYRRRYYYRRRYYYRRYRYRYYRRYYRYRYYRYYRRYRRYRRYYYYYRYRRYRYYRYYRRRRRYRRYYRYYRYRRYYRYYYRRRYYYRYRYYYYYYRYYYRYYRRYYRYYRYYYRYYYRRYRRRYRYRRYYRYRYYRYRYRYRYYRYRRYYRRRYRYRRYYRYRYYYYYRRYYYRRYRYYRRYRRRYYYYRYYYRYYYYRYYYYYRYYRYYYYYYYYRYYRRYRYYYYYYRYYYYRYYYRYRRYYRRRRYRRRYYRRYYRRYRRRRRRRRYRRRRRRYYRYYYRRRRYYRRYYRRRRRRRYRRYYYYYYYYYRYYRRRYRYYRYYRYRYRRRRRRRRYYYRYYYYYRYYYYYRRYRRRYRRYYYYYYRRYRRRYYYRYYRYYYYYYYYRRRYRYRRRYYRYYYRYRRRRYYYYRRYYYYYYRYYRRRRYYRYRYYYRRYYRYRYRRRYYRYRRYRRRRYRYYYYYYRYYYRYRYRYYRYYRYRYRRRRRYYRRYYYRRYYYYYRYRYYRRYRRRRYRYRYYRYRRRYRYRRRYYRYRRRYYYYYRYYRRRRYRYYYYYRYRYYRRYRRRRYYYYYYYRYYYYYYYYRYRYYYYYRYYYYYRYRYYRRRRRRRRYYYRYRYYRYRRRRRYYRYYYRRRRRYYYYRRYYYRRYRRRYYRRYRYYRYRRYRYYYYYYYYRRYRRYRRYRRYRRYYYYYYYRRRYYRYRYRYYRYYYYRRRRYYRRRYRYYYYYYYRRRRRRYRRYRRYYRYYRYRRRYYYRYYRYYYRYRRYRYYYYRYRYRRRRRYRRRYRYYRYRYRRYRRRYYYRRRRRRRYYYYRRYRYYYYYRRRRYYRYRYYYRYYRRRYYYYYYRRYYYRYRYYYYYYYYYYYYYRYYRYYYYRRYRRYYYYRRYYRYRRYYYRYYYRRYRYRYYYRYRYRYRRRRRRRYYYRRYRRYYYYRYRRRRYYRRRRRYYYYYRYRRRYRRYRYRRYRYYYYRYRYYYRYYRYRYRYYYRRRRRYYRRYRYRRRRYRRYRRYYRYRYYYRYRYYRYYRRRYRYYRYYRYRYRYYYRRYRYYYRRYYYRYYRRRYRRYYYRRRRRRYYYYRYYYRRRYYRRYYYRYYRRYRRYYYYRRYRYRYRYYYRRYYYRRRYRRYRYYYYYYRYYYRYYYRYRYRRYYYYRYRYYYRRYRYYRRRYRRRYYYRRRRRRRYYRYRYYYRYRYYYYYRRRYRYRYYRRYYYYRYYYYYYYYYYYRYYRYYYYRYYRRRRYYRRYYRRRRRRRYYRYYYYYYYRYYYRYYYRRRYRYRYRRYYYYYYRRYYYYYYRYYRYRRRYYYYRYYYYYYYYRYYYRRRYYRRRYYYYYRRYYRYRRRRRRRYYYYYYRYRRYRRYRRRRYRRYYRRYYRYRYYRYRYYRYYYYYYYYRYYYYYYYRYRYYRRYYYYYYYRYYRRRRRRRRYRRRRRRYRRYYYYYYRYYYRRRYRRRRRRRYYYRYRYRYRRYYYRYYRRRRRYYYYYYRYYRRYYRYRRRRRYRYYRRYRYRYYRYRYYYRRYYYYYRRRRYYRRRRYRRRYRYRYYYRRYRYRRYYYYYRRYRYRYYRRYRRRRYYRRRRYYYYYRRYYYYRRRRRYYRYRYYRRRRRRYRRYYRYYYYYRYRRYRYRRYYRYYRYRRYRYRYRYYYYYRYYRYRRYYYYYYYYYYRRYYRYRYYRRYRRYRRYRRRRRRRYYYRRRRRYYRRYYRRYYYYRYYRYRYRYYRRYRYYYYYRRYRYRRYYYYYYYYYRRYYYRRYRRYRYYRRYYYYYRRYYRYYRYYYYRYRYYYYRRYRYYRYYRYYRRRYYYYRYYYYYRYYRRRYRRRRRRYYRRYRYYRRRYRRRYRRYRYRYYYYYYYYYRYYRRRYRYYYRRRYYYRYYYYRRRRRRRYRRYRRRYRYRRYYRYYYYYRRYYYYYRYYYRRYYRRRRYRYYYYYRRYYYYRRRYRYRRYRRRYYYYRYRRYRRYYRYRYYYRRYRYRYRRRYYYYYRRRRYRRYRYYRRRYRRRRYRYYRYYRYYYRYRYRRYYYRYYYYRRYYRYYRYYYYYYYRYYRYYRYYRYYYYYRYYRRYRYYRRYRRRRRYYRYRRYYRYRYYYYYRRYRRRYRRRRRYYYYRRYRYYRYYYYYYYYRRYYYYRYYRRRRRRRRRRRYYYRRYYYYRYYYYRRYRYYYRYYYYRRYYYYYYRRRYRYYYRRRRRYYYRYRYYYYRRYRYYRYYYRRYYYYRRRRYRRYYYYYYRRRYRRYRYYRRYYYYYRYYRYYRRRRRRYRRRYYYYYRRRYRYYYRRRRRYRRYYYRYRYRRYRYYYYYRRYYRRRRYRYYRRRYYYYRYYRYRYRRRYRYRYYRYRYRYYYRYRRYYRRRRYRRRYRYRRRYRYRRRRRYRYRYYYYRYYRYRRYRRYYRYRRYYRYYRYYRYRYYRRYYRRRRYRRRRRYRYYYRRYYRRYYRRYYRYYRYYYYYRRRRRRRYYYYRRRRYYRRRYRYYYYYRYRYYYYRRRYRRYRRRRYYYRYYYYYYYRYYYRYRYYRRRYRRYYYRRYYRRRRYYRYRYYRRYYRRYRRYYYYYYRRRYRYYRYYYYRYRYRRYRYRYRYYRYRYYRYRRYYYRYYYYYRYYRYRYRYYYYYYRYRRRRRYRRYRYYYRYYRYYYYYRRYRRYYYYYRYYRYYRRRYRRRYRRRRYRRYRRRRYRYYRYYRYRRYRRRYYRYRYRRYRRRRYYYRYYYYYRRYYRRYRYYYRYYRRYRYYRRYYYRRYYYYYYYYYYYYRRYRYYYYYYRRRYYYRRYRRRYYYYYYRRRRYRRYRYYYYRRYYYYRYRRRYYRYYYYRYYRRYYRRRRYYYRRYYRRYYYYYYRRRYYYYRYYRYYYYRRYRRYRRRRRYYRYYYYYYYYRYRYRYRYYRYYYRYRRYRYRYRYRYYYRRRRRRRRRRRYYYRYYRRYYRRRYRRRRRRYRYYYYYYYRRRRYRRRYYYRYRYYYYYYYYYYYYYRRRYRYRYYRRRRYYYYRRYRYYYRRRYYYRYRRRRRRYRRYYRYYYYRRYRRYRRRRRRRRYRRYYYYYYYYYRYRRYYRRRYYRYRYYYYYRYYRRYYRYYRYYRYRRYRRYYRYRYYRYRRYYRYYYRYYRRRRYYYYRRRYRRYRRRYRYYRYRRYRRRRRYYYRRYYRRYRRRRYYYYRYYRRRRRYYRYYYRRRYYYYRRYYYYRRYYRYRRYRYYRRYYYYYRYYRYYYYYYYYYYYYYRRRRYYRYYRYRYYYRRYRRRYRRRRYYRYRRRYYYYRYYYYRRYRRYYRRRRYRRYYRRRYRYYRRYRRYRYYRRYYYYRYRRRYRYYYYRRYYRYYRRRRRRRRRYRYYRRRRYYYRRYYYYYRYRYRRYYYYRRYRYYRRRYYYRRRYRRYRRYRRYYYYRRRYYRYYRRRRRYRRRYRRYRRRYYRRYRRYYYYYRYRRRYRYRYRYRYRRRRRYYYYRRYRRYYRRYRYRRRYRYYYYRYRYYYYYYYRYYRYYYYYRYYYYRRRRRYRRRRRYRRRYRYRRYYYYRRRYYRRYYRRRYYRRRYYRRRRYYYYYRYYRRRRRRYYRRRRRYRYYYYRYRRYYRRYRYYYRRRRRYYYRYRRRRYRRRYYRYYYYYYYRYRYYRRYYRYRRYYRRRRYRRYYYYRYYRRRYYRRYRYRYYRRYYRRRYYYYRYRYYRYYYRYRYYRYYYRRYYRRRYYYYYYYYYYRRYYYYRYYYYRRRRYRRRRRRRRYYYYYYYYRYRRYYRYRRRYRRYRYYRYRYRYYYYYRYYRYRRYYYRRYYYRRRYYRYRYRYYYRRRRRYYYYRRYYRYYRYRRYRRYYRYRYYYRYYYRRYRRYRRRRYRYYRYYRRRRRRYYRRYYYYYYRRRRRYYYYRYYYYYYRRYRRYYRRRYRRRRRRYRRRRYRYRRRRYRYYYYYRYYYRYRYYYYYRRRRRYYYYYYYYYYYYYYYYYYYYYYYYRRRYYYYYYYYYRYRRYRRYYYRRYRYYRRYYRYYRRRYYRRRYRYRRYYYRRYYYYYYYRRRRRRYYRRYYYYYYRRRYYYYYYYYYRRYYYYYYYRYYRRRYRYYRYYRYYYYRYYRRRYYYYRRRRYRRYYRYYRYYYRRRYYYRYYRYRYYRYRRYYRRYRRRRRRRRRRRRRRRRYRRYYYYRRRYYYRYYYYYRRYYRYYYYYYYRRRYRYYYYRYYYRYYRRRYYRYRRRRRRYYRRRYRYYRYRRRRYYYYYYYYRYYRYYYYRRRYYYRRYYYRYRRRYYYRYYYYYYYYRYRRYRRYYRRRYYYYRYRRYYYYYRYRYYYYRRYYRRRRYYRYYYYYYYRRYYRYYYRYYYRRYRRRRYYRRRRYYRRRYYRRYYYRYRRRYYRYYRRYRYRYYRRRYYYRRRRYRRYRRRYYRRYRYYRRYRYYYYRYRRRYRYRRYRYRRYYRYYYYYRYRYYYYYRYRYYYRYYRRYRRRRYYYRRYRRYRRRRRYRRYYYRYYYRYYYYYRRRRRYRYYRRYRRYYRYRRYYYYRYYRYYYRYYRYRRYRRYYYRYYYRRYYYYRRYYRRRYRRRRRRYYYYRRRRYRYRYRYRRRYYRRRRRRRRRYYRRRYRYRRYRRRRRRYRRRYYRRYYYRRYYYYYYRYRRRYRRYYYRRRRYYRYYYRYYRRRRRRRYRRYRRYYYYRYRYYRRRYYRRYYYRYYYRYYYRYRYRRYRRYRYYRRYRYYYYYYYYYRYYYYRRYRYYRRYYRYYYRRRRRRYRRYRYYYYRYRRRRRRRRRRYYYYRRYRRRYRRYYYRRRRRYRRRRRYYYYRYRYRYYYYRRYYRYYYYYYYRRYRRRYRYYYRYRYRRYRYYRRYRYYYRRRYRRRYRRRYRRYYYYRRRYRYRYYYYYYYRRRRRYRRYYYRRRYRRYYRYYYRRRYRRYYRRYYRYRRRRYYYYRRYYRRRYYRRYYRYYRYYYYRRYYYYRYYRYRYRYYRRYYYYYYRRRYRYYRYYRRRRYYRYYYYRRYRYRRRRYRYYYRRYYYYYYYYYYYRYYRYYYYYYRYYRYRRYRRYRYYYYYYRYYYYRRYYYYRRYRRRRRYRRRYYRRRYYYYYYYYRRYYYRRYRRRRRRRRRRYYRRRRYYYRYRYYRRRRYRYRRYRYRRRRYRYRYYYYRRYRYYYYYYRYYYYRYYYYYYYYYRYYRRRYRYRYYYRYRYYRYRYYRRYRRRYYRYYYRRYRRYYRYYYYYYYYRRRRRRRRRYRRYYYYYYYYRRYRYYYRRYYYRRRRRYYRYYYYRRYYRYYYYYYYYYYYRYYYRRRYRRRRRYYYYYYYYYYYYRYRYYYRRYRYRRYYRRYYYRYRYYYYYRYYRYRRRRRRYRYRYYYRYYYYYRRRYYYRRRRRYYRYRRYYYYYRYRRYYRRYRYYYYYYYYRRRYYRRRYRRYYYRYYYYYRRYYRYRRYRRYRYYRRRRRRYYYYYRYYYRRYYYYYYYRRRYRRYYRRYYYYYYRYYYRYYYRRYRRYYRRRYYRYYYRYYYYYYYYYYYYYYRYYYYRRYYRYYYRRRRRYYYRRRYRRRRYRYYRRRRYYRRYYYRRRRYRYYYYRYRYYRRRRRYRYYYYYYYYYRRYYYRYYYYYRYYYRRRYRYRYYYYRYYRYRYRRRYYYRYRRRRRRRRYYYRYRYYYYRYRYRYRRRYYYRRYRYYRRRYYYRRRRYYYYYYRRRYYYYRRRYYYYRRYYRRYRRYYYRYYRRYYRYRRYRYYYYYYYYRYYYRRRYYRYYYRYYRYYYYYYYYYRYRYRYRRRYRYYRRRYRYYYRYRRYRRRRYYYYRRYRRYRRYRRYRRYYYYRYYRRYYRYYRYYYYYRRRRYYRRYYRYYYYYYRRYYYYRRYYYYRRYYRRRYYRRYRRYYRRYRYYYYRYYRRYYRRRRYYYYYYYYYYRRYRRYYRYRRRRRYRRYYRRYRYYYYRRRYYRRRYYRRRRYYRRRYRRYYRYYRRYYYRYRRYRRRRYRRRRYRYRYRRRYYYYRYRYYYYRRRRRRYRRRRRYYRRRYYRYYYRRRRRYRYYYRRRYYRRYYYRRYYYRYRYRRYYYYRYRYRYRRYRRYRYYYRYYYRYRYYYYYRYYRYRRYRYYRRYYYYRRRYRYYRYRRRRRRYYYRRYYRYRRRRYYYRRYRRRYYYYYYRRRRRRYYRYYYRYYYYRRYYYYRRYYYYRRYYYYRRYYYYYYYYYYRRYYRYRRRRRYYYYYYYYYYRRYRRRRYYYYRRRRYRRRYRRYYRRYYYYRYYRYYYRRRRYRRYRYRYYRRYRYYRYYYRRYYYYYYYYYYRRYYRYRRYRYRYYYYRYYRYRRYYRRYRYYYRYYRYRYYRRRRYRRYYRRRRYYRYYYRYYYYYRRRYYRRYYYYYYYYYYYYRRYRRRYYYRRRRRYRYYRRRRRRRRRRRRYYRRRYYRRYYYRRRRRRRRYYYYRYYRRYYRRYRYYRRYYYRYRYRYYRYYRRRYYYRYRRYRYYRYYYYYRRRYYYRYRRYYRYRRYYRRYYYRYYRRRYYRRRRRRRRRYYRYYYYYYYYYYYYYYRYYRRYYYYYRRYRYRRYYYYYYYYRYRYYYYYYYYYRRYRYYYYYYRYYYYYYRRRRRYRRRRYRRYYRRRYYRRRRRRRRRYYYYRRYYYRYRRRYRYRRRYYYRRRYYYYYYRRRRYRYYRRRYYRYYYYYYYYYRRYYYRRYYYYYYYYRRYYRRYRYYYYRYYYYYRRYYYYYRRYYYRRRRRYYYYYYYYYYYYYYYYYYRRYRYRYYYYYYYYRRYYRRRYYYYYYYYYYYRRYYYYYRRRYYRYRRYRRRRYYYYYRRRRRYYYYRRYYYYRRRYYYRRYRYRYRRRYRRRYYRRRRRYRRRYYRRRRYRRRRRYYRRRYYYRRYYYYYYYYYYRYYYYYYRYRRRRRRRRYYRRYRYRRYRRRRRYYYYRRRRRRRRRYRRYRYYRRRYYRRRRRRRRYYRYRYYYRRRYRRYYYYYRRYRRYYYYRRYRRRYRYYYYRRYYYYRYRRRRRRYYYYYRRYYYRRRRRRRYRRYYYYRRRYYRYRRRYYRRRYRRRRYRRRYYRRYYYRRRRRYYYYYRYYYYRRRYRRRRYYYYYYYRYYYYYYYYYRYYYYRRYYRYRYYRYYRRYRYYYRYYYRYRYYYYRRYRRRYYRRRRRYYYRYYRRRYRYYYRYYYRRRRRRYYYYYRYYRYRYYYRYYRYYYYYRRRRRYYYYRYYRRYYRRRRYRYYYYYRRYRYYYRRYYYRYYYYYRYYYYRYYYYYYRYYYRRRRRYRYRYYRRYYYYYRYRYYYYYYYYRRYYRRYRYYYRRRRYYYYRRRRRRRRRRRRRYYYRYRYYYYYYRYYRYYYYYYYYYYYRYRYYYYYRYRRRRYYRRYRYYYRYRYYYYYRRRYYYYYYYYRRRYRYRYRRYRYYRYRRRRRYRRYYRRYYRYYRRRYRYYRYYRRRYRYRRRRYYRYYYRYYRYYRYYYRRRRRYRRRYRYYRRYYRRRRYYYYYYYYRRYYYRRYRRYYRRRRYYYYYYRRRYRYYRYYYYRYRYYYRRYYRYYYYRRRYRYRYRYRRRRRYYYYYRYYYYYRRYYYRRYRRYRYYRRYRRRRRYRYYRYYRRRRYYRRRYRRYYRYRRRYYYYYRRRRYYYYYYYRRYYRRYYYYRYYYRYRRYYYYYRRRYRYYYYRYYYYYYYRRYYRYYRYRYYRRRYRYRRYRRYYRYYRYYYRYRRRRRYYYRYYRRYYYRYYRRYRRRYRRRYYYYRRRYRRYYYRYYRYYYRYYYYYYRRYRRYRYRYRYRRRRYYRRYYYYYYYRRRYYYRYYYRYYYRYRYRRYYRRRRRRYYRRYRRYRRYYRYYYYYRYRRYRYYRRYRYRYRRYYYYRYYRRYYYRRYYYYYYYYRYYRYRRYYRYYYRYYYRYRYRRRYRYYRYYRYRYYYRYYYYRYYRRRYRYYRYYRYRRRRYRRYYYYYRYRRYRYYYRYYYYYRYYYRYRYRRYRRYRRYYYYRYYRYYRRRYRRYRYRRRRRYYYYYYYRRRYYRYRRYYYYRYYRRRRRRYYYYYYYYRYYRYYRRYYRYYRYYRRRYRYRRYYYYRRRYYYRRRRYRYYRRYYRYYYYRRRYRYRRYYYRRYYYRYRRYRYRYYYYYYYYRYYYRYRYRRYYRRRYYRRYYYYRRRRYRRYYYYYRRYYRYYYYYYYYYYRYYRRRRRYYYRRRYRRRYRYRRRYYRYYRRYYRYYYYYYYYYYRYYRRYRRYYRYYYYYYYYYYYRRRRYRRYRYRYYRYRRRYRYRYRRYYRYYRYYRYRRYRYYRYYRYYRYYRRRRRRYYRRRRRRYRRYYYYRRRYRRRRRRYRYYYYRYRRYRRYRRYYRYYYYYRYYRRRYYRRYYYYRYYRRYRRYYYYYYYYYYRYYYYYRRYYRRYYYYRYYRRRRYRRRYYYYYYRRYRRRRYRRRYYYYYRYRRYYRYRRRYYYRRYRRYYRYRRYRRYRRRRYYYRYYRYYRRRYYRRYYRYYRYRRYYRYRYRYYRYYRRRYRRRRRRRRYRRYRRYYYYRRRRYYYYYYRRYYYRYYYYRRRRYRYRYRYRYYYRYRYYYYRYYYYYYYYRRYRRYRRRYRYYYYRRYRRYYRRYRYYRRRRRRRRRRRRYYRRRRRRRRRRRRRRYYRRRRYYYYRRYYYYRRRYYRYYYRRYYRYRRRYYYRYYYYRRYYYRYYYYRRYRYYYYRYRRRRYRRYYYYRRRYYYYYYYRYRRYRYRYRYRRRRYYRYRRRRRYRRYYRRRYYYYRRYYYRYYRRYYRYYYRYYYYRRYYYRYRRYYYRRYRRYYYRRYYRYRRYYRYRYYRYYYRYYRYYRYRRYRRYYYYYRYYYYRRYYYRYRYYYYYYYYRYRRYRYRYRYRYYYRRRRRYYYYYRYRYYYYYYRYYYYRYRYYYYRYYYRYYYYYYYYYRYRYYYYYRRYRRYYRYRYYRRYYRRYRRYRRYRRYYRYYYRYRRYYRYYYRYYRRYYRRRRRRRRRYYRRYYYRYRYYYYYRYYYYYYRRYRRRYYYYYRRYYRRYYRRRRYYRRRRYRRRYRRRRYRRYYRYRRRRRYYRYRYYRRYYRRYYRRRYRRRRRRYRYRRRRYYRRYYYYRRYYRYRYYYRRYYYYYYRRRYYRYYYYRRRYYYYYRRRRYYYYYYYYYYYYYYYRRYRYRRYYRYYRYYYYYRYYYYRRYYRYYYYRRYYYRYYYRYYRYYRYYYRYRRRRRYRRYYRRRRRRYYYRYRYRRYYRRRRYYRYRYRYYYRRYYRYYRRRYRYYRYRRRRRRYRYRYYYRYYYYRRYYYRYRYRRYRRYYRYRRYRRYRRYRRRYRYYYYYYYRYYRRYYRRRYYYYYYYYYYYYYYYRRRYRRRYYYYRYYYRYYYYRRYRRYYRYRRYRRYYRYYRRRYYYYYRRYRRYRYYYYYYRYYRYYRYYRYYRRRRYRRYYYRRRRYRRYYYRRRRRRRRYYRYYRYYYRYYYRRYYYRYRRYYRRYYRRRRYRYRYRRYRRYRRYYYRYRRRYYYYYYYRYYRYYYRRYRRRYYYRYYYYRYYYRRYRRRYYRYRYYYYYYYYRRRRYYYYRYYRYYYYYRRRYRYRRRRYYYRYYRYYYRYRYYYYRYYYRRYRRRYRRRRYYYRRRRRRRRYRRRRRRRYYRRYYRRRYYRRYYYYYYYYRYYYRYRYYRYRRYYRYYRYYRRYYYYYYRYYYYYRRYRRRRYYYYYYYRYYYRRYRRRRYYYYRYYYYRRRRRYYYRRYYYYRRRRYYRRYYYYYRRRYRRYRYYRYYYRRYYYYYRYYYRYYRRYYRRRRRRYYYYYYRRYYYYRYYYRYYRYYYYYYRYYYRRYYYRRYYRRYYYRYYYRRYYYYYYYRYYYRRYRYYRRYYYYRRRRRRRYRRYYYYYRRRYRYRYYYRYRRRRRYYYYYRRRRYYYRRYYYYRYYYYYRRYRRYRYYRRYYYYRRRRRRYYYYYYYRYRRRYYRYYYRRYYRRRRRRRYRRYYYRRYYYYYYYRRRYRRYRYYYYYYYYRRYYRYYYYYRYYYYYRYYRRRYYRYYRYYRRYYYYYYYYRRYYYRRRRRRRRYRRYRYYRRYYRYYYYYYRYYYYYRYYYRRYRYRYYYRYYYRRRYYYRYRRRYYRRRYRRRYYRYRYYYYYYYRYRYYYYRYYYRRYRRYYYRRYYRYRYYYYYRRYYRYYYYYYRRYRRRRRRRRYRYRRRRRRRRRRYYRYYRRRYYYYRYRYYRRRYYRYYRRYRRRRRRRYRYYRRRRYYRRYRRRYYYRRRRRRRRYRYYYRRYYYYYYRRYYRRRYYRRYYYRRRRYYYYRRYRRYYYRYRRRYYRRYYRRRYYYYYRRYYRYRYYYYRRYYRYRYYRRYYRRYRYYRYYRYRYYYRYYYRRRRRRYYRYRYYRRYRYYYRRRRYYRYYRRYYYYRRRRYYRYRRYRRYRYYRRYRYYYRRYYYYRYYYRYYYRRYYYYYYRRYYRRYYRYYRYYYYYRYYRRYYYYRYRRYYYYYYYYYYYYRRYYRRRYRYRYYYYYYRYYRYYYYRRYRYYYYYRRYRRYYYRYRYRRRRRYRRYYRYYRYYYYRYYYYYRYYYRYRRYYRYRYYRYYRRRYYYRRYRRRYYYYYYYYYYYYRRRRRRRRRRRYRRRYRYRRYRRRYYRYRYYYYYRYYRRRYYRRYYRYYRRRRYRYYYYYYYYYYYRRRRRYYRYYYYRRRYYRRYYRRYYRYRRRYRRYRYRRRRRRYRYYYRRRRYYYRRYYRYYYYYYRRYYYYYRRYRRRRYRYYRRRRYRYRRRRRYRYYYRRRYRRRYYYYRYRYRYRRYYYRYYRYYRYYYRYYYRYYYYRRYYRRYYYYRYRYYYYYRRYRRYYRYRRYRRRRRYRRYYRYRYYRRYYYRRRRRRYYRRRYYYRYRRYYRRRRRRYRRRRYRYYYYYYYYYRRRYYRRYYRR
>an_m/
RYRRRYRRYRYYYRYYYYRRYYRRYYYRRRRYRRYRRYYYYRRYYRYYYYRRYYRRYYYRYYRRYRRYRRYRRYYYYRRYRRYRRYYRYRRYYYYRYYRYYRYYYRRRRRRRYYYRRYYRRYYYYRRRRRRRYRRYRRYYYYYRRYYRRRYYRRYYYRYRRRYRYYYYYRYRRYRYYRYRRRRRRYRRYYYRRRRYYYRRRRRRYYYRRRYRYYYYYYYYYRRYYRYYYYYYYYYYYYYYYYYRYRRYRYYYYYRRRYRYRYYRRRYYYRYYYYYYYRYRYYYYYRYYYYRRYYRYYYRYRYYRYRRYYRYRYYRRRRYYRYYYYYYYYRRYRRYYRYRRRYRYRRYYYYRRYYRRRYYYYRRRRRYYYRRRRRRRRYYYYYYYRRYRYYYYYRYRYYRRRYRRYRYYYYYYYRRRRYYRRYYYYYYYYYYRRYRYYRRYRRRRRYRRYRRRYYYYRYYYYYRRRRYYRYYYYRYYRRRRRYYYRRYYRRYRRYYRRYYYRYYRRYRRRYYRYYYRYYRYYYRYYRYYYYRRYYRRRYYYRRRYYYRRYRYRYYRRYYRYRYYRYYRRYRRYRRYYYYYRYRRYRYYRYYRRRRRYRRYYRYYRYRRYYRYYYRRRYYYRYRYYYYYYRYYYRYYRRYYRYYRYYYRYYYRRYRRRYRYRRYYRYRYYRYRYRYRYYRYRRYYRRRYRYYRYYRYRYYYYYRRYYYRRYRYYRRYRRRYYYYRYYYRYYYYRYYYYYRYYRYYYYYYYYRYYRRYRYYYYYYRYYYYRYYYRYRRYYRRRRYRRRYYRRYYRRYRRRRRRRRYRRRRRRYYRYYYRRRRYYRRYYRRRRRRRYYRYYYYYYYYYRYYRRRYRYYRYYRYRYRRRRRRRRYYYRYYYYYRYYYYYRRYRRRYRRYRYYYYRRYRRRYYYRYYRYYYYYYYYRRRYRYRRRYYRYRYRYRRRRYYYYRRYYYYYYRYYRRRRYYRYRYYYRRYYRYRYRRRYYRYRRYRRRRYRYYYYYYRYYYRYRYRYYRYYRYRYRRRRRYYRRYYYRRYYYYYRYYYYRRYRRRRYRYRYYRYRRRYRYRRRYYRYRRRYYYYYRYYRRRRYRYYYYYRYRYYRRYRRRRYYYYYYYRYYYYYYYYRYRYYYYYRYYYYYRYRYYRRRRRRRRYYYRYRYYRYRRRRRYYRYYYRRRRRYYYYRRYYYRRYRRRYYRRYRYYRYRRYRYYYYYYYYRRYRRYRRYRRYRRYYYYYYYRRRYYRYRYRYYRYYYYRRRRYYRRRYRYYYYYYYRRRRRRYRRYRRYYRYYRYRRRYYYRYYRYYYRYYRYYYYYYRYRYRRRRRYRRRYRYYRYRYRRYRRRYYYRRRRRRRYYYYRRYRYYYYYRRRRYYRYRYYYRYYRRRYYYYYYRRYYYRYRYYYYYYYYYYYYYYYYRYYYYRRYRRYYYYRRYYRYRRYYYRYYYRRYRYRYYYRYRYRYRRRRRRRYYRRRYRRYYYYRRRRRYYYYRRRRYYYYYRYRRRYRRYRYRRYYYYYYRYRYYYRYYRYRYRYYYRRRRRYYRRYRYRRRRYRRYRRYYRYRYYYRYRYYRYYRRRYRYRRYYRYRYRYYYRRYRYYYRRYYYRYYRRRYRRYYYRRRRRRYYYYRYYYRRRYYRRYYYRYYRRYRRYYYYRRYRYRYRYYYRRYYYRRRYRRYRYYYYYYRYYYRYYYRYRYYRYYYYRYRYYYRRYRYYRRRYRRRYYYRRRRRRRYYRYRYYYRYRYYYYYYRRYRYRYYRRYYYYRYYYYYYYYYYYRYYRYYYYRYYRRRRYYRRYYRRRRRRRYYYYYYYYYYRYYYRYYYRRRYRYRYRRYYYYYYRRYYYYYYRYYRYRRRYYYYRYYYYYYYYRYYYRRRYYRRRYYYYYRRYYRYRRRRRRRYYYYYYRYRRYRRYRRRRYRRYYRRYRRYRYYRYRYYRYYYYYYYYRYYYYYYYRYRYYRRYYYYYYYRYYRRRRRRRRYRRRRRRYRRYYYYYYRYYYRRRYRRRRRRRYYYRYRYRYRRYYYRYYRRRRYYYYYYRRYYRRYYRYRRRRRYRYYRRYRYRYYRYRYYYRRYYYYYRRRRYYRRRRYRRRYRYRYYYRRYRYRRYYYYYRRYRYRYYRRYRRRRYYRRRRYYYYYRRYYYYRRRRRYYRYRYYRRRRRRYRRYYRYYYYYRYRRYRYRRYYRYYRYRRYRYRYRYYYYYRYYRYRRYYYYYYYYYYRRYYRYRYYRRYRRYRRYRRRRRRRYYYRRRRRYYRRYYRRYYYYRYYRYRYRYYRRYRYYYYYRRYRYRRYYYYYYYYYRRYYYRRYRRYRYYRRYYYYYRRYYRYYRYYYYYYRYYYYRRYRYYRYYRYYRRRYYYYRYYYYYRYYRRRYRRRRRRYRRRYRYYRRRYRRRYRRYRYRYYYYYYYYYRYYRRRYRYYYRRRYYYRYYYYRRRRRRRYRRYRRRYRYRRYYRYYYYYRRYYYYYRYYYRRYYRRRRYRYYYYYYRYYYYRRRYRYRRYRRRYYYYRYRRYRRYYRYRYYYRRYRYRYRRRYYYYYRRRRYRRYRYYRRRYRRRRYRYYRYYRYYYRYRYRRYYYRYYYYRRYYRYYRYYYYYYYRYYRYYRYYRYYYYYRYYRRYRYYRRYRRRRRYYRYRRYYRYRYYYYYRRYRRRYRRRRRYYYYRRYRYYRYYYYYYYYRRYYYYRYYRRRRRRRRYRRYYYRRYYYYRYYYYRRYRYYYRYYYYRRYYYYYYRRRYRYYYRRRRRYYYRYRYYYYRRYRYYRYYYRRYYYYRRRRYRRYYYYYYRRRYRRYRYYRRYYYYYRYYRYYRRRRRRYRRRYYYYYRRRYRYYYRRRRRYRRYYYRYRYRRYRYYYYYRRYYRRRRYRYYRRRYYYYRYYRYRYRRRYYYRYYRYRYRYYYRYRRYYRRRRYRRRYRYRRRYRYRRRRRYRYRYYYYRYYRYRRYRRYYRYRRYYRYYRYYRYRYYRRYYRRRRYRRRRRYRYYYRRYYRRYYYRYYRYYRYYYYYRRRRRRRYYYYRRRRYYRRRYRYYYYYRYRYYYYRRRYRRYRRRRYYYRYYYYYYYRYYYRYRYYRRRYRRYYYRRYRRRRRYYRYRYYRRYYRRYRRYYYYYYRRRYRYYRYYYYRYRYRRYRYRYRYYRYRYYRYRRYYYRYYYYYRYYRYRYRYYYYYYRYRRRRRYRRYYYYYRYYRYYYYYRRYRRYYYYYRYYRYYRRRYRRRYRRRRYRRYRRRRYRYYRYYRYRRYRRRYYRYRYRRYRRRRYYYRYYYYYRRYYRRYRYYYRYYRRYRYYRRYYYRRYYYYYYYYYYYYRRYRYYYYYYRRRYYYRRYRRRYYYYYYRRRRYRRYRYYYYRRYYYYRYRRRYYRYYYYRYYRRYYRRRRYYYRRYYRRYYYYYYRRRYYYYRYYRYYYYRRYYRYYRRRRYYRYYYYYYYYRYRYRYRYYRYYYRYRRYRYRYRYRYYYRRRRRRRRRRRYYYRYYRRYYRRRYRRRRRRYRYYYYYYYRRRRYRRRYYYRYRYYYYYYYYYYYYYRRRYRYRYYRRRRYYYYRRYRYYYRRRYYYRYRRRRRRYRRYYRRYYYRRYRRYRRRRRRRRYRRYRYYYYYYYRYRRYYRRRYYRYRYYYYYRYYRRYYRYYRYYRYRRYRRYRRYRYYRYRRYYRYYYRYYRRRRYYYYRRRYRRYRRRYRYYRYRRYRRRRRYYYRRYYRRYRRRRYYYYRYYRRRRRYYRYYYRRRYYRYRRYYYYRRYRRYRRYRYYRRYYYYYRYYRYYYYYYYYYYYYYRRRRYYRYYRYRYYYRRYRRRYRRRRYYRYRRRYYYYRYYYYRRYRRYYRRRRYRRYYRRRYRYYRRYRRYRYYRRYYYYRYRRRYRYYYYRRYYRYYRRRRRRRRRYRYYRRRRYYYRRYYYYYRYRYRRYYYYRRYRYYRRRYYYRRRYRRYRRYRRYYYYRRRYYRYYRRRRRYRRRYRRYRRRYYRRYRRYYYYYRYRRRYRYRYRYRYRRRRRYYYYRRYRRYYRRYRYRRRYRYYYYRYRYYYYYYYRYYRYYYYYRYYYYRRRRYYRRRRRYRRRYRYRRYYYYRRRYYRRYYRRRYYRRRYYRRRRYYYYYRYYRRRRRRYYRRRRRYRYYYYRYRRYYRRYRYYYRRRRRYYYRYRRRRYRRRYYRYYYYYYYRYRYYYRYYRYRRYYRRRRYRRYYYYRYYYRRYYRRYRYRYYRRYYRRRYYYYRYRYYRYYYYYRYYRYYYRRYYRRRYYYYYYYYYYRRYYYYRYYYRRRRRYRRRRRRRRYYYYYYYRRYYRYYRYRRRYRRYRYYRYRYRYYYYYRYYRYRRYYYRRRYYRRRYYRYRYRYYYRRRRRYYYYRRYRRYYRYRRYRRYYRYRYYYRYYYRRYRRYRRRRYRYYRYYRRRRRRYYYRYYYYYYRRRRRYRYYRYYYYYYRRYRRYYRRRYRRRRRRYRRRRYRYRRRRYRYYYYYRYYYRYRYYYYYRRRRRYYYYYYYYYYYYYYYYYYYYYYYYRRRYYYYYYYYYRYRRYRRYYYRRYYYYRRYYRYYRRRYYRRRYRYRRYYYRRYYYYYYYRRRRRRYYYRYYYYYYRRRYYYYYYYYYRRYYYYYYYRYYRRRYRYYRYYRYYYYRYYRRRYYYYRRRRYRRYYRYYRYYYRRRYRYRYYRYRYYRYRRYYRRYRRRRRRRRRRRRRRRRYRRYRYYRRRYYYRYYYYYRRYYRYYYYYYYRRRYRYYYYRYYYRYYRRRYYRYRRRRRRYYRRRYRYYRYRRRRYYYYYYYYRYYRYYYYRRRYYYRRYYYRYRRRYYYRYYYYYYYYRYRRYRRYYRRRYYYYRYRRYYYYYRYRYYYYRRYYRRRRYYRYYYYYYYRRYYRYYYRYYYRRYRRRRYYRRRRYYYRRYYRRYYYRYYRRYYRYYRRYRYRYYRRRYYYRRRRYRRYRRRYYRRYRYYRRYRYYYYRYRRRYRYRRYRYRRYYRYYYYYRYRYYYYYRYRYYYRYYRRYRRRRYYYRRYRRYRRRRRYRRYYYRYYYRYYYYYYRRRRYRYYRRYRRYYRYRRYYYYRYYRYYYRYYRYRRYRRYYYRYYYRRYYYYRRYYRRRYRRRRRRYYYYRRRRYRYRYRYRRRYYRRRRRRRRRYYRRRYRYRRYRRRRRRYRRRYYRRYYYRRYYRYYYRYRRRYRRYYYRRRRYYRYYYRYYRRRRRRRYRRYRRYYYYRYRYYRRRYYRRYYYRYYYRYYYRYRYRRYRRYRYYRRYRYYYYYYYYYRYYYYRRYRYYRRYYRYYYRRRRRRYRRYRYYYYRYRRRRRRRRRRYYYYRRYRRRYRRYYYRRRRRYRRRRRYYYYRYRYRYYYYRRYYRYYYYYYYRRYRRRYRYYYRYRYRRYRYYRRYRYYYRRRYRRRYRRRYRRYYYYRRRYRYRYYYYYYYRRRRRYRRYYYRRRYRRYYRYYYRRRYRRYYRRYYRYRRRRYYYYRRYYRRRYYRRYYRYYRYYYYRRYYYYRYYRYRYRYYRRYYYYYYRRRYRYYRYYRRRRYYRYYYYRRYRYRRRRYRYYYRRYYYYYYYYYYYRYYRYYYYYYRYYRYRRYRRYRYYYYYYRYYYYRRYYYYRRYRRRRRYRRRYYRRRYYYYYYYYRRYYYRRYRRRRRRRRRRYYRRRRYYRRYRYYRRRRYRYRRYRYRRRRYRYRYYYYRRYRYYYYYYRYYYYRYYYYYYYYYRYYRRRYRYRYYYRYRYRRYRYYRRYRRRYYRYYYRRYRRYYRYYYYYYYYRRRRRRRRRYRRYYYYYYYYRRYRYYYRRYYYRRRRRYYRYYYYRRYRRYYYYYYYYYYYRYYYRRRYRRRRRYYYYYYYYYYYYRYRYYYRYYRYRRYYRRYYYRYRYYYYYRYYRYRRRRRRYRYRYYYRYYYYYRRRYYYRYRRRYRRYRRYYYYYRYRRYYRRYRYYYYYYYYRRRYYRRRYRRYYYRYYYYYRRYYRYRRYRRYRYYRRRRRRRYYYYRYYYRRYYYYYYYRRRYRRYYRRYYYYYYRYYYRYYYRRYRRYYRRRYYRYYYRYYYYYYYYYYYYYYRYYYYRRYYRYYYRRRRRYYYRRRYRRRRYRYYRRRRYYRRYYYRRRRYRYYYYRYRYYRRRRRYYYYYYYRYYYRRYYYRYYYYYRYYYRRRYRYRYYYYRYYRYRYRRRYYYRYRRRRRRRRYYYRYRYYYYRYRYRYRRRYYYRRYRYYRRRYYYRRRRYYYYYYRRRYYYYRRRYYYYRRYYRRYRRYYYRYYRRYYRYRRYRYYYYYYYYRYYYRRRYYRYYYRYYRYYYYYYYYYRYRYRYRRRYRYYRRRYRYYYRYRRYRRRRYYYYRRYRRYRRYRRYRRYYYYRYYRRYYRYYRYRYYYRRRRYYRRYYRYYYYYYYRYYYYRRYYYYRRYYRRRYYRRYRRYYRRYRYYYYRYYRRYYRRRRYYYYYYYYYYRRYRYYYRYRRRRRYYRYYRRYRYRYYRRRYYRRRYYRRRRYYRRRYRRYYRYYRRYYYRYRRYRRRRYRRRYYRYRYRRRYYYYRYRYYYYRRRRRRYRRRRRYYRRRYYRYYYRRRRRYRYYYRRRYYRRYYYRRYRYRYRYRRYYYYRYRYRYRRYRRYRYYYRYYYRYRYYYYYRYYRYRRYRYYRRYYYYRRRYRYYRYRRRRRRYYYRRYYRYRRRRYYYRRYRRRYYYYYYRRRRRRYYRYYYRYYYYRRYYYYRRYYYYRRYYYYRRYYYYYYYYYYRRYYRYYRRRRYYYYYYYYYYRRYRRRRYYYYRRRRYRRRYRRYYRRYYYYRYYRYYRRRRRYRRYRYRYYRRYRYYRYYYRRYYYYYYYYYYRRYYRYRRYRYRYYYYRYYRYRRYYRRYRYYYRYYRYRYYRRRRYYRYYRRRRYYRYYYRYYYYYRRRYYRRYYYYYYYYYYYYRRYRRRYYYRRRRRYRYYRRRRRRRRRRRRYYRRRYYRRYYYRRRRRRRRYYYYRYYRRYYRRYRYYRRYYYRYRYRYYRYYRRRYYYRYRRYRYYYYYYYYRRRYYYRYRRYYRYRRYYRRYYYRYYRRRYYRYRRRRRRRYYRYYYYYYYYYYYYYYRYYRRYYYYYRRYRYRRYYYYYYYYRYRYYYYYYYYYRRYRYYYYYYRYYYYYYRRRRRYRRRRYRRYYRRRYYRRRRRRRRRYYYYRRYYYRYRRRYRYRRRYYYRRRYYYYYYRRRRYRYYRRRYYRYYYYYYYYYRRYYYRRYYYYYYYYRRYYRRYRYYYYRYYYYYRRYYYYYRRYYYRRRRRYYYYYYYYYYYYYYYYYYRRYRYRYYYYYYYYRRYYRRRYYYYYYYYYYYRRYYYYYRRRYYRYRRYRRRRYYYYYRRRRRYYYYRRYYYYRRRYYYRRYRYRYRRRYRRRYYRRRRRYRRRYYRRRRYRRRRRYYRRRYYYYRYYYYYYYYYYRYYYYYYRYRRRRRRRRYYRRYRYRRYRRRRRYYYYRRRRRRRRRYRRYRYYRRRYYRRRRRRRRYYRYRYYYRRRYRRYYYYYRRYRRYYYYRRYRRRYRYYYYRRYYYYRYRRRRRRYYYYYRRYYYRRRRRRRYRRYYYYRRRYYRYRRRYYRRRYRRRRYRRRYYRRYYYRRRRRYYYYYRYYYYRRRYRRRRYYYYYYYRYYYYYYYYYRYYYYRRYYRYRYYYYYRRYRYYYRYYYRYRYYYYRRYYRRYYRRRRRYYYRYYRRRYRYYYRYYYRRRRRRYYYYYRYYRYRYYYRYYRYYYYYRRRRRYYYYRYYRRYYRRRRYRYYYYYRRYRYYYRRYYYRYYYYYRYYYYRYYYYYYRYYYRRRRRYRYRYYRRYYYYYRYRYYYYYYYYRRYYRRYRYYYRRRRYYYYRRRRRRRRRRRRRYRYRYRYYYYYYRYYRYYYYYYYYYYYRYRYYYYYRYRRRRYYRRYRYYYRYRYYYYYRRRYYYYYYYYRRRYRYRYRRYRYRRYRRRRRYRRYYRRYYRYYRRRYRYYRYYRRRYRYRRRRYYRYYYRYYRYYRYYYRRRRRYRRRYRYYRRYYRRRRYYYYYYYYRRYYYRRYRRYYRRRRYYYYYYRRRYRYYRYYYYRYRYYYRRYYRYYYYRRRYRYRYRYRRRRRYYYYYRYYYYYRRYYYRRYRRYRYYRRYRRRRRYRYYRYYRRRRYYRRRRRRYYRYRRRYYYYYRRRRYYYYYYYRRYYRRYYYYRYYYRYRRYYYYYRRRYRYYYYRYYYYYYYRRYYRYYRYRYYRRRYRYYRYRRYYRYYRYYYRYRRRRRYYYRYYRRYYYRYYRRYRRRYRRRYYYYRRRYRRYYYRYYRYYYRYYYYYYRRYRRYRYRYRYRRRRYYRRYYYYYYYRRRYYYRYYYRYYYRYRYRRYYRRRRRRYYRRYRYYRRYRRYYYYYRYRRYRYYRRYRYRYRRYYYYRYYRRYYYRRYYYYYYYYRYYRYRRYYRYYYRYYYRYRYRRRYRYYRYYRYRYYYRYYYYRYYRRRYRYYRYYRYRRRRYRRYYYYYRYRRYRYYYRYYYYYRYYYRYRYRRYRRYRRYYYYRYYRYYRRRYRRYRYRRRRRYYYYYYYRRRYYRYRRYYYYRYYRRRRRRYYYYYYYYRYYRYYRRYYRYYRYYRRRYRYRRYYYYRRRYYYRRRRYRYYRRYYRYYYYRRRYRYRRYYYRRYYYRYRRYRYRYYYYYYYYRYYYRYRYRRYYRRRYYRRYYYYRRRRYRRYYYYYRRYYRYYYYYYYYYYRYYRRRRRYYYRRRYRRRYRYRRRYYRYYRRYYRYYYYYYYYYYRRYRRYRRYYRYYYYYYYYYYYRRRRYRRYRYRYYRYRRRYRYRYRRYYRYYRYYRYRRYRYYRYYRYYRYYRRRRRRYYRRRRRRYRRYYYYRRRYRRRRRRYRYYYYRYRRYRRYRRYRRYYYYYRYYRRRYYRRYYYYRYYRRYRRYYYYYYYYYYRYYYYYRRYYRRYYYYRYYRRRRYRRRYYYYYYRRYRRRRYRRRYYYYYRYRRYYRYRRRYYYRRYRRYYRYRRYRRYRRRRYYYRYYRYYRRRYYRRYYRYYRYRRYYRYRYRYYRYYRRRYRRRRRRRRYRRYRRYYYYRRRRYYYYYYRRYYYRYYYYRRRRYRYRYRYRYYYRYRYYYYRYYYYYYYYRRYRRYRRRYRYYYYRRRRRYYRRYRYYRRRRRRRRRRRRYYRRRRRRRRRRRRRRYYRRRYYYYYRRYYYYRRRYYRYYYRRYYRYRRRYYYRYYYYRRYYYRYYYYRRYRYYYYRYRRRRYRRYYYYRRRYYRYYYYRYRRYRYRYRYRRRRYYRYRRRRRYRRYYRRRYYYYRRYYYRYYRRYYRYYYRYYYYRRYYYRYRRYYYRRYRRYYYRRYYRYRRYYRYRYYRYYYRYYRYYRYRRYRRYYYYYRYYYYRRYYYRYRYYYYYYYYRYRRYRYRYRYRYYYRRRRRYYYYYRYRYYYYYYRYYYYRYRYYYYRYYYRYYYYYYYYYRYRYYYYYRRYRRYYRYYYYRRYYRRYRRYRRYRRYYRYYYRYRRYYRYYYRYYRRYYRRRRRRRRRYYRRYYYRYRYYYYYRYYYYYYRRYRRRYYYYYRRYYRRYYRRRRYYRRRRYRRRYRRRRYRRYYRYRRRRRYYRYRYYRRYYRRYYRRRYRRRRRRYRYRRRRYYRRYYYYRRYYRYRYYYRRYYYYYRRRRYYRYYYYRRRYYYYYRRRRYYYYYYYYYYYYYYYRRYRYRRYYRYYRYYYYYRYYYYRRYYRYYYYRRYYYRYYYRYYRYYRYYYRYRRRRRYRRYYRRRRRRYYYRYRYRRYYRRRRYYRYRYRYYYRRYYRYYRRRYRYYRYRRRRRRYRYRYYYRYYYYRRYYYRYRYRRYRRYYRYRRYRRYRRYRRRYRYYYYYYYRYYRRYYRRRYYYYYYYYYYYYYYYRRRYRRRYYYYRYYRRYYYYRRYRRYYRYRRYRRYYRYYRRRYYYYYYRYRRYRYYYYYYRYYRYYRYYRYYRRRRYRRYYYRRRRYRRYYYRRRRRRRRYYRYYRYYYRYYYRRYYYRYRRYYRRYYRRRRYRYRYRRYRRYRRYYYRYRRRYYYYYYYRYYRYYYYRYRRRYYYRYYYYRYYYRRYRRRYYRYRYYYYYYYYRRRRYYYYRYYRYYYYYRRRYRYRRRRYYYRYYRYYYRYRYYYYRYYYRRYRRRYRRRRYRYRRRRRRRRYRRRRRRRYYYRYYRRRYYRRYYYYYYYYRYYYRYRYYRYRRYYRYRRYYRRYYYYYYRYYYYYRRYRRRRYYYYYYYRYYYRRYRRRRYYYYRYYYYRRRRRYYYRRYYYYRRRRYYRRYYYYYRRRYRRYRYYRYYYRRYYYYYRYYYRYYRRYYRRRRRRYYYYYYRRYYYYRYYYRYYRYYYYYYRYYYRRYYYRRYYRRYYYRYYYRRYYYYYYYRYYYRRYRYRRRYYYYRRRRRRRYRRYYYYYRRRYRYRYYYRYRRRRRYYYYYRRRRYYYRRYYYYRYYYYYRRYRRYRYYRRYYYYRRRRRRYYYYYYYRYRRRYYRYYYRRYYRRRRRRRYRRYYYRRYYYYYYYRRRYRRYRYYYYYYYYRRYYRYYYYYRYYYYYRYYRRRYYRYYRYYRRYYYYYYYYRRYYYRRRRRRRRYRRYRYYRRYYRYYYYYYRYYYYYRYYYRRYRYRYYYRYYYRRRYYYRYRRRYYRRRYRRRYYRYRYYYYYYYRYRYYYYRYYYRRYRRYYYRRYYRYRYYYYYRRYYRYYYYYYRRYRRRRRRRRYRYRRRRRRRRRRYYRYYRRRYYYYRYRYYRRRYYRYYRRYRRRRRRRYRYYRRRRYYRRYRRRYYYRRRRRRRRYRYYYRRYYYYYYRRYYRRRYYRRYYYRRRRYYYYRRYRRYYYRYRRRYRRRYYRRRYRYYYRRYYRYRYYYYRRYYRYRYYRRYYRRYRYYRYYRYRYYYRYYYRRRRRRYYRYRYYRRYRYYYRRRRYYRYYRRYYYYRRRRYYRYRRYRRYRYYRRYRYYYRRYYYYRYYYRYYYRRYYYYYYRRYYRRYYRYYRYYYYYRYYRRYYYYRYRRYYYYYYYYYYYYRRYYRRRYRYRYYYYYYRYYRYYYYRRYRYYYYYRRYRRYYYRYRYRRRRRYRRYYRYYRYYYYRYYYYYRYYYRYRRYYRYRYYRYYRRRYYYRRYRRRYYYYYYYYYYYYRRRRRRRRRRRYRRRYRYRRYRRRYYRYRYYYYYRYYRRRYYRRYYRYYRRRRYYYYYYYYYYYYYRRRRRYYRYYYYRRRYYRRYYRRYYRYRRRYRRYRYRRRRRRRRYYYRRRRYYYRRYYYYYYYYYRRYYYYYRRYRRRRYRYYRRRRYRYRRRRRYRYYYRRRYRRRYYYYRYRYRYRRYYYRYYRYYRYYYRYYYRYYYYRRYYRRYYYYRYRYYYYYRRYRRYYRYRRYRRRRRYYRYRRYRYYRRYYYRRRRRRYYRRRYYYRYRRYYRRRRRRYRRRRYRYYYYYYYYYRRRYRRRYYRR
>as_e/
RYRRRYRRYRYYYRYYYYRRYYRRYYYRRRRYRRYRRYYYYRRYYRYYYYRRYYRRYYYRYYRRYRRYRRYRRYYYYRRYRRYRRYYRYRRYYYYRYYRYYRYYYRRRRRRRYYYRRYYRRYYYYYRRRRRRYRRYRRYYYYYRRYYRRRYYRRYYYRYRRRYRYYYYYRYRRYRYYRYRRRRRRYRRYYYRRRRYYYRRRRRRYYRRRRYRYYYYYYYYYRRYYRYYYYYYYYYYYYYYYYYRYRRYRYYYYYRRRYRYRYYRRRYYYRYYYYYYYRYRYYYYYRYYYYRRYYRYYYRYRYYRYRRYYRYRYYRRRYYYRYYYYYYYYRRYRRYYRYRRRYRYRRYYYYRRYYRRYYYYYRRRRRYYYRRRRRRRRYYYYYYYRRYRYYYYYRYRYYRRRYRRYRYYYYYYYRRRYYYRRYYYYYYYYYYRRYRRYRRYRRRRRYRRYRRRYYYYRYYYYYRRRRYYRYYYYRYYRRRRRYYYRYYYRRYRRYYRRYYYRYYRRYRRRYYRYYYRYYRYYYRYYRYYYYRRYYRRRYYYRRRYYYRRYRYRYYRRYYRYRYYRYYRRYRRYRRYYYYYRYRRYRYYRYYRRRRRYRRYYRYYRYRRYRRYYYRRRYYYRYRYYYYYYRYYYRYYRRYYRYRRYYYRYYYRRYRRRYRYRRYYRYRYYRYRYRYRYYRYRRYYRRRYRYYRYYRYRYYYYYRRYYYRRYRYYRRYRRRYRYYRYYYRYYYYRYYYYYRYYRYYYYYYYYRYYRRYRYYYYYYRYYYYRYYRRYRRYYRRRRYRRRYYRRYYRRYRRRRRRRRYRRRRRRYYRYYYRRRRYYRRYYRRRRRRRYYRYYYYRYYYYRYYRRRYRYYRYYRYRYRRRYRRRRYYYRYYYYYRYYYYYRRYRRRYRRYRYYYYRRYRRRYYYRYYRYYYYYYYYRRRYRYRRRYYRYYYRYRRRRYYYYRRYYYYYYRYYRRRRYYRYRYYYRRYYRYRYRRRYYRYRRYRRRRYRYYYYYYRYYYRYRYRYYRYYRYRYRRRRRYYRRYYYRRYYYYYRYRYYRRYRRRRYRYRYYRYRRRYRYYRRYYRYRRRYYYYYRYYRRRRYRYYYYYRYRYYRRYRRRRYYYYYYYRYYYYYYYYRYRYYYYYRYYYYYRYRYYRRRRRRRRYYYRYRYYRYRRRRRYYRYYYRRRRRYYYYRRYYYRRYRRRYYRRYRYYRYRRYYYYYRYYYYRRYRRYRRYYRYRRYYYYYYYRRRYYRYRYRYYRYYYYRRRRYYRRRYRYYYYYYYRRRRRRYRRYRRYYRYYRYRRRYYYRYYRYYYRYYYYYYYYYRYRYRRRRRYRRRYRYYRYRYRRYRRRYYYRRRRRRRYYYYRRYRYYYYYRRRRYYRYRYYYRYYRRRYYYYYYRRYYYRYRYYYYRYYYYYYYYYYYRYYYYRRYRRYYYYRRYYRRRRYYYRYYYRRYRYYYYYRYRYRYRRRRRRRYYRRRYRRYYYYRYRRRRYYYRRRYYYYYYRYRRRYRRYRYYRYYYYYYRYRYYYRYYRYRYRYYYRRRRRYYRRYRYRRRRYRRYRRYYRYRYYYRYRYYRYYRRRYRYYRYYRYRYRYYYRRYRYYYRRYYYRYYRRRYRRYYYRRRRRRYYYYRYYYRRRYYRRYYYRYYRRYRRYYYYRRYRYRYRYYYRRYYYRRRYRRYRYYYYYYRYYYRYYYRYRYRRYYYYRYRYYYRRYRYYRRRYRRRYYYRRRRRRRYYRYRYYYRYRYYYYYYRRYRYRYYRRYYYYRYYYYYYYYYYYRYYRYYYYRYYRRRRYYRRYYRRRRRRRYYRYYYYYYYRYYYRYYYRRRYRYRYRRYYYYYYRRYYYYYYRYYRYRRRYYYYRYYYYYYYYRYYYRRRYYRRRYYYYYRRYYRYRRRRRRRYYYYYYRYRRYRRYRRRRYRRYYRRYRYYRYYRYRYYRYYYYYYYYRYYYYYYYRYRYYRRYYYYYYYRYYRRRRRRRRYRRRRRRYRRRYYYYYRYYYRRRYRRRRRRRYYYRYRYRYRRYYYRYYRRRRRYYYYYYRYYRRYYRYRRRRRYRYYRRYRYRYYRYRYYYRRYYYYYRRRRYYRRRRYRRRYRYRYYYRRYRYRRYYYYYRRYRYRYYRRYRRRRYYRRRRYYYYYRRYYYYRRRRRYYRYRYYRRRRRRYRRYYRYYYYYRYRRYRYRRYYRYYRYRRYRYRYRYYYYYRYYRYRRYYYYYYYYYYRRYYRYRYYRRYRRYRRYRRRRRRRYYYRRRRRYYRRYYRRYYYYRYYRYRYRYYRRYRYYYYYRRYRYRRYYYYYYYYYRRYYYRRYRRYRYYRRYYYYYRRYYRYYRYYYYYYRYYYYRRYRYYRYYRYYRRRYYYYRYYYYYRYYRRRYRRRRRRYYRRYRYYRRRYRRRYRRYYYRYYYYYYYYYRRYRRRYRYYYRRRYYYRYYYYRRYRRRRYRRYRRRYRYRRYYRYYYYYRRYYYYYRYYYRRYYRRRRYRYYYYYRRYYYYRRRYRYRRYRRRYYYYRYRRYRRYYRYRYYYRRYRYRYRRRYYYYYRRRRYRRYRYYRRRYRRRRYRYYYYYRYYYRYRYRRYYYRYYYYRRYYRYYRYYYYYYYRYYRYYRYYRYYYYYRYYRRYRYYRRYRRRRRYYRYRRYYRYRYYYYYRRYRRRYRRRRRYYYYRRYRYYRYYYYYYYYRRYYYYRYRRRRRRRRRRRRYYYRRYYYYRYYYYRRYRYYYRYYYYRRYYYYYYRRRYRYYYRRRRRYYYRYRYYYYRRYRYYRYYYRRYYYYRRRRYRRYYYYYYRRRYRRYRYYRRYYYYYRYYRYYRRRRRRYRRRYYYYYRRRYRYYYRRRRRYRRYYYRYRYRRYRYYYYYRRYYRRYRYRYYRRRYYYYRYYRYRYRRRYYYRYYRYRYRYYYRYRRYYRRRRYRRRYRYRRRYRYRRRRRYRYRYYYYRYYRYRRYYRYYRYRRYYRYYRYYRYRYYRRYYRRRRYRRRRRYRYYYRRYYRRYYRRYYRYYRYYYYYRRRRRRRYYYYRRRRYYRRRYRYYYYYRYRYYYYRRRYRRYRRRRYYYRYYYYYYYRYYYRYRYYRRRYRRYYYRRYYRRRRYYRYRYYRRYRRRYRRYYYYYYRRRYRYYRYYYYRYRYRRYRYRYRYYRYRYYRYRRYYYRYYYYYRYYRYRYRYYYYYYRYRRRRRYRRYYYYYRYYRYYYYYRRYRRRYYYYRYYRYYRRRYRRRRRRRRYRRYRRRRYRYYRYYRYRRYRRRYYRYRYRRYRRRRYYYRYYYYYRRYYRRYRYYYRYYRRYRYYRRYYYRRYYYYYYYYYYYYRRYRYYYYYYRRRYYYRRYRRRYYYYYYRRRRYRRYRYYYYRRYYYYRYRRRYYRYYYYRYYRRYYRRRRYYYRRYYRRYYYYYYRRRYYYYRYYRYYYYRRYRRYRRRRRYYRYYYYYYYYRYYYRYRYYRYYYRYRRYRYRYRYRYYYRRRRRRRRYRRYYYRYYRRYYRRRYRRRRRRYRYYYYYYYRRRRYRRRYYYRYYYYYYYYYYYYYYYRRRYRYRYYRRRRYYYYRRYRYYYRRRYYYRYRRRRRRYRRYYRRYYYRRYRRYRRRRRRRRYRRYYYYYYYYYRYRRYYRRRYYRYRYYYYYRYYRRYYRYYRYYRYRRYRRYRRYRYYRYRRYYRYYYRYYRRRRYYYYRRRYRRYRRRYRYYRYRRYRRRRRYYYRRYYRRYRRRRYYYYRYYRRRRRYYRYYYRRRYYRYRRYYYYRRYYRYRRYRYYRRYYYYYRYYRYYYYYYYYYYYYYRRRRYYRYYRYRYYYRRYRRRYRRRRYYRYRRRYYYYRYYYYRRYRRYYRRRRYRRYYRRRYRYYRRYRRYRYYRRYYYYRYRRRYRYYYRRRYYRYYRRRRRRRRRYRYYRRRRYYYRRYYYYYRYRYRRYYYYRRYRYYRRRYYYRRRYRRYRRYRRYYYYRRRYYRYYRRRRRYRRRYRRYRRRYYRRYRRYYYYYRYYRRYRYRYRYRYRRRRRYYYYRRYRRYYRRYRYRRRYRYYYYRYRYYYYYYYRYYRYYYYYRYYYYRRRRRYRRRRRYRRRYRYRRYYYYRRRYYRRYYRRRYYRRRYYRRRRYYYYYRYYRRRRRRYYRRRRRYRYYYYRYRRYYRRYRYYYRRRRRYYYRYRRRRYRRRYYRYYYYYYYRYRYYYRYYRYRRYYRRRRYRRYYYYRYYRRRYYRRYRYRYYRRYYRRRYYYYRYRYYRYYYRYRYYRYYYRRYYRRRYYYYYYYYYYRRYYYYRYYYYRRRRYRRRRRRRRYYYYYYYYRYRRYYRYRRRYRRYRYYRYRYRYYYYYRYYRYRRYYYRRYYYRRRYYRYRYRYYYRRRRRYYYYRRYYRYYRYRRYRRYYRYRYYYRYYYRRYRRYRRRRYRYYRYYRRRRRRYYRRYYYYYYRRRRRYYYYRYYYYYYRRYRRYYRRRYRRRRRRYRRRRYRYRRRRYRYYYYYRYYYRYRYYYYYRRRRRYYYYYYYYYYYYYYYYYYYYYYYYRRRYYYYYYYYYRYRRYRRYYYRRYRYYRRYYRYYRRRYYRRRYRYRRYYYRRYYYYYYYRRRRRRYYRRYYYYYYRRRYYYYYYYYYRRYYYYYYYRYYRRRYRYYRYYRYYYYRYYRRRYYYYRRRRYRRYYRYYRYYYRRRYYYRYYRYRYYRYRRYYRRYRRRRRRRRRRRRRRRRYRRYYYYRRRYYYRYYYYYRRYYRYYYYYYYRRRYRYYYYRYYYRYYRRRYYRYRRRRRRYYRRRYRYYRYRRRRYYYYYYYYRYYRYYYYRRRYYYRRYYYRYRRRYYYRYYYYYYYYRYRRYRRYYRRRYYYYRYRRYYYYYRYRYYYYRRYYRRRRYYRYYYYYYYRRYYRYYYRYYYRRYRRRRYYRRRRYYRRRYYRRYYYRYRRRYYRYYRRYRYRYYRRRYYYRRRRYRRYRRRYYRRYRYYRRYRYYYYRYRRRYRYRRYRYRRYYRYYYYYRYRYYYYYRYRYYYRYYRRYRRRRYYYRRYRRYRRRRRYRRYYYRYYYRYYYYYYRRRRYRYYRRYRRYYRYRRYYYYRYYRYYYRYYRYRRYRRYYYRYYYRRYYYYRRYYRRRYRRRRRRYYYYRRRRYRYRYRYRRRYYRRRRRRRRRYYRRRYRYRRYRRRRRRYRRRYYRRYYYRRYYYYYYRYRRRYRRYYYRRRRYYRYYYRYYRRRRRRRYRRYRRYYYYRYRYYRRRYYRRYYYRYYYRYYYRYRYRRYRRYRYYRRYRYYYYYYYYYRYYYYRRYYYYRRYYRYYYRRRRRRYYRYRYYYYRYRRRRRRRRRRYYYYRRYRRRYRRYYYRRRRRYRRRRRYYYYRYRYRYYYYRRYYRYYYYYYYRRYRRRYRYYYRYRYRRYRYYRRYRYYYRRRYRRRYRRRYRRYYYYRRRYRYRYYYYYYYRRRRRYRRYYYRRRYRRYYRYYYRRRYRRYYRRYYRYRRRRYYYYRRYYRRRYYRRYYRYYRYYYYRRYYYYRYYRYRYRYYRRYYYYYYRRRYRYYRYYRRRRYYRYYYYRRYRYRRRRYRYYYRRYYYYYYYYYYYRYYRYYYYYYRYYRYRRYRRYRYYYYYYRYYYYRRYYYYRRYRRRRRYRRRYYRRRYYYYYYYYRRYYYRRYRRRRRRRRRRYYRRRRYYRRYRYYRRRRYRYRRYRYRRRRYRYRYYYYRRYRYYYYYYRYYYYRYYYYYYYYYRYYRRRYRYRYYYRYRYYRYRYYRRYRRRYYRYYYRRYRRYYRYYYYYYYYRRRRRRRRRYRRYYYYYYYYRRYRYYYRRYYYRRRRRYYRYYYYRRYRRYYYYYYYYYYYRYYYRRRYRRRRRYYYYYYYYYYYYRYRYYYRRYRYRRYYRRYYYRYRYYYYYRYYRYRRRRRRYRYRYYYRYYYYYRRRYYYRRRRRYRRYRRYYYYYRYRRYYRRYRYYYYYYYYRRRYYRRRYRRYYYRYYYYYRRYYRYRRYRRYRYYRRRRRRYYYYYRYYYRRYYYYYYYRRRYRRYYRRYYYYYYRYYYRYYYRRYRRYYRRRYYRYYYRYYYYYYYYYYYYYYRYYYYRRYYRYYYRRRRRYYYRRRYRRRRYRYYRRRRYYRRYYYRRRRYRYYYYRYRYYRRRRRYRYYYYYRYYYRRYYYRYYYYYRYYYRRRYRYRYYYYRYYRYRYRRRYYYRYRRRRRRRRYYYRYRYYYYRYRYRYRRRYYYRRYRYYRRRYYYRRRRYYYYYYRRRYYYYRRRYYYYYRYYRRYRRYYYRYYRRYYRYRRYRYYYYYYYYRYYYRRRYYRYYYRYYRYYYYYYYYYRYRYRYRRRYRYYRRRYRYYYRYRRYRRRRYYYYRRYRRYRRYRRYRRYYYYRYYRRYYRYRRYYYYYRRRRYYRRYYRYYYYYYRRYYYYRRYYYYRRYYRRRYYRRYRRYYRRYRYYYYRYYRRYYRRRRYYYYYYYYYYRRYRYYYRYRRRRRYYRYYRRYRYYYYRRRYYRRRYYRRRRYYRRRYRRYYRYYRRYYYRYRRYRRRRYRRRRYRYRYRRRRYYYRYRYYYYRRRRRRYRRRRRYRRRRYYRYYYRRRRRYRYYYRRRYYRRYYYRRYRYRYRYRRYYYYRYRYRYRRYRRYRYYYRYYYRYRYYYYYRYYRYRRYRYYRRYYYYRRRYRYYRYRRRRRRYYYRRYYRYRRRRYYYRRYRRRYYYYYYRRRRRRYYRYYYRYYYYRRYYYYRRYYYYRRYYYYRRYYYYYYYYYYRRYRRYYRRRRYYYYYYYYYYRRYRRRRYYYYRRRRYRRRYRRYYRRYYYYRYYRYYYRRRRYRRYRYRYYRRYRYYRYYYRRYYYYYYYYYYRRYYRYRRYRYRYYYYRYYRYRRYYRRYRYYYRYYRYRYYRRRRYRRYYRRRRYYRYYYRYYYYYRRRYYRRYYYYYYYYYYYYRRYYRRYYYRRRRRYRYYRRRRRRRRRRRRYYRRRYRRRYYYRRRRRRRRYYYYRYYRRYYRRYRYYRRYYYRYRYRYYRYYRRRYYYRYRRYRYYYYYYYYRRRYYYRYRRYYRYRRYYRRYYYRYYRRRYYRYRRRRRRRYYRYYYYYYYYYYYYYYRYYRRYYYYYRRYRYRRYYYYYYYYRYRYYYYYYYYYRRYRYYYYYYRYYYYYYRRRRRYRRRRYRRYYRRRYYRRRRRRRRRYYYYRRYYYRYRRRYRYRRRYYYRRRYYYYYYRRRRYRYYRRRYYRYYYYYYYYYRRYYYRRYYYYYYYYRRYYRRYRYYYYRYYYYYRRYYYYYRRYYYRRRRRYYYYYYYYYYYYYYYYYYRRYRYRYYYYYYYYRRYYRRRYYYYYYYYYYYRRYYYYYRRRYYRYRRYRRRRYYYYYRRRRRYYYYRRYYYYRRRYYYRRYRYRYRRRYRRRYYRRRRRYRRRYYRRRRYRRRRRYYRRRYYYRRYYYYYYYYYYRYYYYYYRYRRRRRRRRYYRRYRYRRYRRRRRYYYYRRRRRRRRRYRRYRYRRRRYYRRRRRRRRYRRYRYYRRRRYRRYYYYYRRYRRYYYYRRYYRRYRYYYYRRYYYYRYRRRRRRYYYYYRRYYYRRRRRRRYRRYYYYRRRYYRYRRRYYRRRYRRRRYRRRYYRRYYYRRRRRYYYYYRYYYYRRRYRRRRYYYYYYYRYYYYYYYYYRYYYYRRYYRYRYYRYYRRYRYYYRYYYRYRYYYYRRYRRRYYRRRRRYYYRYYRRRYRYYYRYYYRRRRRRYYYYYRYYRYRYYYRYYRYYYYYRRRRRYYYYRYYRRYYRRRRYRYYYYYRRYRYYYRRYYYRYYYYYRYYYYRYYYYYYRYYYRRRRRYRYRYYRRYYYYYRYRYYYYYYYYRRYYRRYRYYYRRRRYYYYRRRRRRRRRRRRRYRYRYRYYYYYYRYYRYYYYYYYYYYYRYRYYYYYRYRRRRYYRRYRYYYRYRYYYYYRRRYYYYYYYYRRRYRYRYRRYRYYRYRRRRRYRRYYRRYYRYYRRRYRYYRYYRRRYRYRRRRYYRYYYRYYRYYRYYYRRRRRYRRRYRYYRRYYRRRRYYYYYYYYRRYYYRRYRRYYRRRRYYYYYYRRRYRYYRYYYYRYRYYYRRYYRYYYYRRRYRYRYRYRRRRRYYYYYRYYYYYRRYYYRRYRRYRYYRRYRRRRRYRYYRYYRRRRYYRRRYRRYYRYRRRYYYYYRRRRYYYYYYYRRYYRRYYYYRYYYRYRRYYYYYRRRYRYYYYRYYYYYYYRRYYRYYRYRYYRRRYRYRRYRRYYRYYRYYYRYRRRRRYYYRYYRRYYYRYYRRYRRRYRRRYYYYRRRYRRYYYRYYRYYYRYYYYYYRRYRRYRYRYRYRRRRYYRRYYYYYYYRRRYYYRYYYRYYYRYRYRRYYRRRRRRYYRRYRRYRRYYRYYYYYRYRRYRYYRRYRYRYRRYYYYRYYRRYYYRRYYYYYYYYRYYRYRRYYRYYYRYYYRYRYRRRYRYYRYYRYRYYYRYYYYRYYRRRYRYYRYYRYRRRRYRRYYYYYRYRRYRYYYRYYYYYRYYYRYRYRRYRRYRRYYYYRYYRYYRRRYRRYRYRRRRRYYYYYYYRRRYYRYRRYYYYRYYRRRRRRYYYYYYYYRYYRYYRRYYRYYRYYRRRYRYRRYYYYRRRYYYRRRRYRYYRRYYRYYYYRRRYRYRRYYYRRYYYRYRRYRYRYYYYYYYYRYYYRYRYRRYYRRRYYRRYYYYRRRRYRRYYYYYRRYYRYYYYYYYYYYRYYRRRRRYYYRRRYRRRYRYRRRYYRYYRRYYRYYYYYYYYYYRYYRRYRRYYRYYYYYYYYYYYRRRRYRRYRYRYYRYRRRYRYRYYRYYRYYRYYRYRRYRYYRYYRYYRYYRRRRRRYYRRRRRRYRRYYYYYRRYRRRRRRYRYYYYRYRRYRRYRRYRRYYYYYRYYRRRYYRRYYYYRYYRRYRRYYYYYYYYYYRYYYYYRRYYRRYYYYRYYRRRRYRRRYYYYYYRRYRRRRYRRRYYYYYRYRRYYRYRRRYYYRRYRRYYRYRRYRRYRRRRYYRRYYRYYRRYYYRRYYRYYRYRRYYRYRYRYYRYYRRRYRRRRRRRRYRRYRRYYYYRRRRYYYYYYRRYYYRYYYYRRRRYRYRYRYRYYYRYRYYYYRYYYYYYYYRRYRRYRRRYRYYYYRRYRRYYRRYRYYRRRRRRRRRRRRYYRRRRRRRRRRRRRRYYRRRRYYYYRRYYYYRRRYYRYYYRRYYRYRRRYYYRYYYYRRYYYRYYYYRRYRYYYYRYRRRRYRRYYYYRRRYYYYYYYRYRRYRYRYRYRRRRYYRYRRRRRYRRYYRRRYYYRRRYYYRYYRRYYRYYYRYYYYRRYYYRYRRYYYRRYRRYYYRRYYRYRRYYRYRYYRYYYRYYRYYRYRRYRRYYYYYRYYYYRRYYYRYRYYYYYYYYRYRRYRYRYRYRYYYRRRRRYYYYYRYRYYYYYYRYYYYRYRYYYYRYYYRYYYYYYYYYRYRYYYYYRRYRRYYRYRYYRRYYRRYRRYRRYRRYYRYYYRYRRYYRYYYRYYRRYYRRRRRRRRRYYRRYYYRYRYYYYYRYYYYYYRRYRRRYYYYYRRYYRRYRRRRRYYRRRRYRRRYRRRRYRRYYRYRRRRRYYRYRYYRRYYRRYYRRRYRRRRRRYRYRRRRYYRRYYYYRRYYRYRYYYRRYYYYYYRRRYYRYYYYRRRYYYYYRRRRYYYYYYYYYYYYYYYRRYRYRRYYRYYRYYYYYRYYYRYRYYRYYYYRRYYYRYYYRYYRYYRYYYRYRRRRRYRRYYRRRRRRYYYRYRYRRYYRRRRYYRYRYRYYYRRYYRYYRRRYRYYRYRRRRRRYRYRYYYRYYYYRRYYYRYRYRRYYRYYRYRRYRRYRRYRRRYRYYYYYYYRYYRRYYRRRYYYYYYYYYYYYYYYRRRYRRRYYYYRYYYRYYYYRRYRRYRRYRRYRRYYRYYRRRYYYYYRRYRRYRYYYYYYRYYRYYRYYRYYRRRRYRRYYYRRRRYRRYYYRRRRRRRRYYRYYRYYYRYYYRRYYYRYRRYYRRYYRRRRYRYRYRRYRRYRRYYYRYRRRRYYYYYYRYYRYYYYRYRRRYYYRYYYYRYYYRRYRRRYYRYRYYYYYYYYRRRRYYYYRYYRYYYYYRRRYRYRRRRYYYRYYRYYYRYRYYYYRYYYRRYRRRYRRRRYRYRRRRRRRRYRRRRRRRYYYRYYRRRYYRRYYYYYYYYRYYYRYRYYRYRRYYRYYRYYRRYYYYYYRYYYYYRRYRRRRYYYYYYYRYYYRRYRRRRYYYYRYYYYRRRRRYYYRRYYYYRRRRYYRRYYYYYRRRYRRYRYYRYYYRRYYYYYRYYYRYYRRYYRRRRRRYYYYYYRRYYYYRYYYRYYRYYYYYYRYYYRRYYYRRYYRRYYYYYYYRRYYYYYYYRYYYRRYRYYRRYYYYRRRRRRRYRRYYYYYRRRYRYRYYYRYRRRRRYYYYYRRRRYYYRRYYYYRYYYYYRRYRYYRYYRRYYYYRRRRRRYYYYYYYRYRRRYYRYYYRRYYRRRRRRRYRRYYYRRYYYYYYYRRRYRRYRYYYYYYYYRRYYRYYYYYRYYYYYRYYRRRYYRYYRYYRRYYYYYYYYRRYYYRRRRRRRRRRRYRYYRRYYRYYYYYYRYYYYYRYYYRRYRYYYYYYYYYRRRYYYRYRRRYYRRRYRRRYYRYRYYYYYYYRYRYYYYRYYYRRYRRYYYRRYYRYRYYYYYRRYYRYYYYYYRRYRRRRRRRRYRYRRRRRRRRRRYYRYYRRRYYYYRYRYYRRRYYRYYRRYRRRRRYRYRYYRRRRYYRRYRRRYYYRRRRRRRRYRYYYRRYYYYYYRRYYRRRYYRRYYYRRRRYYYYRRYRRYYYRYRRRYYRRYYRRRYYYYYRRYYRYRYYYYRRYYRYRYYRRYYRRYRYYRYYRYRYYYRYYYRRRRRRYYRYRYYRRYRYYYRRRRYYRYYRRYYYYRRRRYYRYRRYRRYRYYRRYRYYYRRYYYYRYYYRYYYRRYYYYYYRRYYRRYYRYYRYYYYYRYYRRYYYYRYRRYYYYYYYYYYYYRRYYRRRRRYRRYYYYYRYYRYYYYRRYRYYYYYRRYRRYYYRYRYRRRRRYRRYYRYYRYYYYRYYYYYRYYYRYRRYYRYRYYRYYRRRYYYRRYRRRYYYYYYYYYYYYRRRRRRRRRRRYRRRYRYRRYRRRYYRYRYYYYYRYYRRRYYRRYYRYYRRRRYRYYYYYYYYYYYRRRRRYYRYYYYYRRYYRRYYRRYYRYRRRYRRYRYRRRRRRRRYYYRRRRYYYRRYYRYYYYYYRRYYYYYRRYRRRRYRYYRRRRYRYRRRRRYRYYYRRRYRRRYYYYRYRYRYRRYYYRYYRYYRYYYRYYYRYYYYRRYYRRYYYYRYRYYYYYRRYRRYYRYRRYRRRRRYYRYRRYRYYRRYYYRRRRRRYYRRRYYYRYRRYYRRRRRRYRRRRYRYYYYYYYYYRRRYYRRYYRR
>as_m/
RYRRRYRRYRYYYRYYYYRRYYRRYYYRRRRYRRYRRYYYYRRYYRYYYYRRYYRRYYYRYYRRYRRYRRYRRYYYYRRYRRYRRYYRYRRYYYYRYYRYYRYYYRRRRRRRYYYRRYYRRYYYYYRRRRRRYRRYRRYYYYYRRYYRRRYYRRYYYRYRRRYRYYYYYRYRRYRYYRYRRRRRRYRRYYYRRRRYYYRRRRRRYYRRRRYRYYYYYYYYYRRYYRYYYYYYYYYYYYYYYYYRYRRYRYYYYYRRRYRYRYYRRRYYYRYYYYYYYRYRYYYYYRYYYYRRYYRYYYRYRYYRYRRYYRYRYYRRRYYYRYYYYYYYYRRYRRYYRYRRRYRYRRYYYYRRYYRRYYYYYRRRRRYYYRRRRRRRRYYYYYYYRRYRYYYYYRYRYYRRRYRRYRYYYYYYYRRRYYYRRYYYYYYYYYYRRYRRYRRYRRRRRYRRYRRRYYYYRYYYYYRRRRYYRYYYYRYYRRRRRYYYRYYYRRYRRYYRRYYYRYYRRYRRRYYRYYYRYYRYYYRYYRYYYYRRYYRRRYYYRRRYYYRRYRYRYYRRYYRYRYYRYYRRYRRYRRYYYYYRYRRYRYYRYYRRRRRYRRYYRYYRYRRYRRYYYRRRYYYRYRYYYYYYRYYYRYYRRYYRYRRYYYRYYYRRYRRRYRYRRYYRYRYYRYRYRYRYYRYRRYYRRRYRYYRYYRYRYYYYYRRYYYRRYRYYRRYRRRYRYYRYYYRYYYYRYYYYYRYYRYYYYYYYYRYYRRYRYYYYYYRYYYYRYYRRYRRYYRRRRYRRRYYRRYYRRYRRRRRRRRYRRRRRRYYRYYYRRRRYYRRYYRRRRRRRYYRYYYYRYYYYRYYRRRYRYYRYYRYRYRRRYRRRRYYYRYYYYYRYYYYYRRYRRRYRRYRYYYYRRYRRRYYYRYYRYYYYYYYYRRRYRYRRRYYRYYYRYRRRRYYYYRRYYYYYYRYYRRRRYYRYRYYYRRYYRYRYRRRYYRYRRYRRRRYRYYYYYYRYYYRYRYRYYRYYRYRYRRRRRYYRRYYYRRYYYYYRYRYYRRYRRRRYRYRYYRYRRRYRYYRRYYRYRRRYYYYYRYYRRRRYRYYYYYRYRYYRRYRRRRYYYYYYYRYYYYYYYYRYRYYYYYRYYYYYRYRYYRRRRRRRRYYYRYRYYRYRRRRRYYRYYYRRRRRYYYYRRYYYRRYRRRYYRRYRYYRYRRYYYYYRYYYYRRYRRYRRYYRYRRYYYYYYYRRRYYRYRYRYYRYYYYRRRRYYRRRYRYYYYYYYRRRRRRYRRYRRYYRYYRYRRRYYYRYYRYYYRYYYYYYYYYRYRYRRRRRYRRRYRYYRYRYRRYRRRYYYRRRRRRRYYYYRRYRYYYYYRRRRYYRYRYYYRYYRRRYYYYYYRRYYYRYRYYYYRYYYYYYYYYYYRYYYYRRYRRYYYYRRYYRRRRYYYRYYYRRYRYYYYYRYRYRYRRRRRRRYYRRRYRRYYYYRYRRRRYYYRRRYYYYYYRYRRRYRRYRYYRYYYYYYRYRYYYRYYRYRYRYYYRRRRRYYRRYRYRRRRYRRYRRYYRYRYYYRYRYYRYYRRRYRYYRYYRYRYRYYYRRYRYYYRRYYYRYYRRRYRRYYYRRRRRRYYYYRYYYRRRYYRRYYYRYYRRYRRYYYYRRYRYRYRYYYRRYYYRRRYRRYRYYYYYYRYYYRYYYRYRYRRYYYYRYRYYYRRYRYYRRRYRRRYYYRRRRRRRYYRYRYYYRYRYYYYYYRRYRYRYYRRYYYYRYYYYYYYYYYYRYYRYYYYRYYRRRRYYRRYYRRRRRRRYYRYYYYYYYRYYYRYYYRRRYRYRYRRYYYYYYRRYYYYYYRYYRYRRRYYYYRYYYYYYYYRYYYRRRYYRRRYYYYYRRYYRYRRRRRRRYYYYYYRYRRYRRYRRRRYRRYYRRYRYYRYYRYRYYRYYYYYYYYRYYYYYYYRYRYYRRYYYYYYYRYYRRRRRRRRYRRRRRRYRRRYYYYYRYYYRRRYRRRRRRRYYYRYRYRYRRYYYRYYRRRRRYYYYYYRYYRRYYRYRRRRRYRYYRRYRYRYYRYRYYYRRYYYYYRRRRYYRRRRYRRRYRYRYYYRRYRYRRYYYYYRRYRYRYYRRYRRRRYYRRRRYYYYYRRYYYYRRRRRYYRYRYYRRRRRRYRRYYRYYYYYRYRRYRYRRYYRYYRYRRYRYRYRYYYYYRYYRYRRYYYYYYYYYYRRYYRYRYYRRYRRYRRYRRRRRRRYYYRRRRRYYRRYYRRYYYYRYYRYRYRYYRRYRYYYYYRRYRYRRYYYYYYYYYRRYYYRRYRRYRYYRRYYYYYRRYYRYYRYYYYYYRYYYYRRYRYYRYYRYYRRRYYYYRYYYYYRYYRRRYRRRRRRYYRRYRYYRRRYRRRYRRYYYRYYYYYYYYYRRYRRRYRYYYRRRYYYRYYYYRRYRRRRYRRYRRRYRYRRYYRYYYYYRRYYYYYRYYYRRYYRRRRYRYYYYYRRYYYYRRRYRYRRYRRRYYYYRYRRYRRYYRYRYYYRRYRYRYRRRYYYYYRRRRYRRYRYYRRRYRRRRYRYYYYYRYYYRYRYRRYYYRYYYYRRYYRYYRYYYYYYYRYYRYYRYYRYYYYYRYYRRYRYYRRYRRRRRYYRYRRYYRYRYYYYYRRYRRRYRRRRRYYYYRRYRYYRYYYYYYYYRRYYYYRYRRRRRRRRRRRRYYYRRYYYYRYYYYRRYRYYYRYYYYRRYYYYYYRRRYRYYYRRRRRYYYRYRYYYYRRYRYYRYYYRRYYYYRRRRYRRYYYYYYRRRYRRYRYYRRYYYYYRYYRYYRRRRRRYRRRYYYYYRRRYRYYYRRRRRYRRYYYRYRYRRYRYYYYYRRYYRRYRYRYYRRRYYYYRYYRYRYRRRYYYRYYRYRYRYYYRYRRYYRRRRYRRRYRYRRRYRYRRRRRYRYRYYYYRYYRYRRYYRYYRYRRYYRYYRYYRYRYYRRYYRRRRYRRRRRYRYYYRRYYRRYYRRYYRYYRYYYYYRRRRRRRYYYYRRRRYYRRRYRYYYYYRYRYYYYRRRYRRYRRRRYYYRYYYYYYYRYYYRYRYYRRRYRRYYYRRYYRRRRYYRYRYYRRYRRRYRRYYYYYYRRRYRYYRYYYYRYRYRRYRYRYRYYRYRYYRYRRYYYRYYYYYRYYRYRYRYYYYYYRYRRRRRYRRYYYYYRYYRYYYYYRRYRRRYYYYRYYRYYRRRYRRRRRRRRYRRYRRRRYRYYRYYRYRRYRRRYYRYRYRRYRRRRYYYRYYYYYRRYYRRYRYYYRYYRRYRYYRRYYYRRYYYYYYYYYYYYRRYRYYYYYYRRRYYYRRYRRRYYYYYYRRRRYRRYRYYYYRRYYYYRYRRRYYRYYYYRYYRRYYRRRRYYYRRYYRRYYYYYYRRRYYYYRYYRYYYYRRYRRYRRRRRYYRYYYYYYYYRYYYRYRYYRYYYRYRRYRYRYRYRYYYRRRRRRRRYRRYYYRYYRRYYRRRYRRRRRRYRYYYYYYYRRRRYRRRYYYRYYYYYYYYYYYYYYYRRRYRYRYYRRRRYYYYRRYRYYYRRRYYYRYRRRRRRYRRYYRRYYYRRYRRYRRRRRRRRYRRYYYYYYYYYRYRRYYRRRYYRYRYYYYYRYYRRYYRYYRYYRYRRYRRYRRYRYYRYRRYYRYYYRYYRRRRYYYYRRRYRRYRRRYRYYRYRRYRRRRRYYYRRYYRRYRRRRYYYYRYYRRRRRYYRYYYRRRYYRYRRYYYYRRYYRYRRYRYYRRYYYYYRYYRYYYYYYYYYYYYYRRRRYYRYYRYRYYYRRYRRRYRRRRYYRYRRRYYYYRYYYYRRYRRYYRRRRYRRYYRRRYRYYRRYRRYRYYRRYYYYRYRRRYRYYYRRRYYRYYRRRRRRRRRYRYYRRRRYYYRRYYYYYRYRYRRYYYYRRYRYYRRRYYYRRRYRRYRRYRRYYYYRRRYYRYYRRRRRYRRRYRRYRRRYYRRYRRYYYYYRYYRRYRYRYRYRYRRRRRYYYYRRYRRYYRRYRYRRRYRYYYYRYRYYYYYYYRYYRYYYYYRYYYYRRRRRYRRRRRYRRRYRYRRYYYYRRRYYRRYYRRRYYRRRYYRRRRYYYYYRYYRRRRRRYYRRRRRYRYYYYRYRRYYRRYRYYYRRRRRYYYRYRRRRYRRRYYRYYYYYYYRYRYYYRYYRYRRYYRRRRYRRYYYYRYYRRRYYRRYRYRYYRRYYRRRYYYYRYRYYRYYYRYRYYRYYYRRYYRRRYYYYYYYYYYRRYYYYRYYYYRRRRYRRRRRRRRYYYYYYYYRYRRYYRYRRRYRRYRYYRYRYRYYYYYRYYRYRRYYYRRYYYRRRYYRYRYRYYYRRRRRYYYYRRYYRYYRYRRYRRYYRYRYYYRYYYRRYRRYRRRRYRYYRYYRRRRRRYYRRYYYYYYRRRRRYYYYRYYYYYYRRYRRYYRRRYRRRRRRYRRRRYRYRRRRYRYYYYYRYYYRYRYYYYYRRRRRYYYYYYYYYYYYYYYYYYYYYYYYRRRYYYYYYYYYRYRRYRRYYYRRYRYYRRYYRYYRRRYYRRRYRYRRYYYRRYYYYYYYRRRRRRYYRRYYYYYYRRRYYYYYYYYYRRYYYYYYYRYYRRRYRYYRYYRYYYYRYYRRRYYYYRRRRYRRYYRYYRYYYRRRYYYRYYRYRYYRYRRYYRRYRRRRRRRRRRRRRRRRYRRYYYYRRRYYYRYYYYYRRYYRYYYYYYYRRRYRYYYYRYYYRYYRRRYYRYRRRRRRYYRRRYRYYRYRRRRYYYYYYYYRYYRYYYYRRRYYYRRYYYRYRRRYYYRYYYYYYYYRYRRYRRYYRRRYYYYRYRRYYYYYRYRYYYYRRYYRRRRYYRYYYYYYYRRYYRYYYRYYYRRYRRRRYYRRRRYYRRRYYRRYYYRYRRRYYRYYRRYRYRYYRRRYYYRRRRYRRYRRRYYRRYRYYRRYRYYYYRYRRRYRYRRYRYRRYYRYYYYYRYRYYYYYRYRYYYRYYRRYRRRRYYYRRYRRYRRRRRYRRYYYRYYYRYYYYYYRRRRYRYYRRYRRYYRYRRYYYYRYYRYYYRYYRYRRYRRYYYRYYYRRYYYYRRYYRRRYRRRRRRYYYYRRRRYRYRYRYRRRYYRRRRRRRRRYYRRRYRYRRYRRRRRRYRRRYYRRYYYRRYYYYYYRYRRRYRRYYYRRRRYYRYYYRYYRRRRRRRYRRYRRYYYYRYRYYRRRYYRRYYYRYYYRYYYRYRYRRYRRYRYYRRYRYYYYYYYYYRYYYYRRYYYYRRYYRYYYRRRRRRYYRYRYYYYRYRRRRRRRRRRYYYYRRYRRRYRRYYYRRRRRYRRRRRYYYYRYRYRYYYYRRYYRYYYYYYYRRYRRRYRYYYRYRYRRYRYYRRYRYYYRRRYRRRYRRRYRRYYYYRRRYRYRYYYYYYYRRRRRYRRYYYRRRYRRYYRYYYRRRYRRYYRRYYRYRRRRYYYYRRYYRRRYYRRYYRYYRYYYYRRYYYYRYYRYRYRYYRRYYYYYYRRRYRYYRYYRRRRYYRYYYYRRYRYRRRRYRYYYRRYYYYYYYYYYYRYYRYYYYYYRYYRYRRYRRYRYYYYYYRYYYYRRYYYYRRYRRRRRYRRRYYRRRYYYYYYYYRRYYYRRYRRRRRRRRRRYYRRRRYYRRYRYYRRRRYRYRRYRYRRRRYRYRYYYYRRYRYYYYYYRYYYYRYYYYYYYYYRYYRRRYRYRYYYRYRYYRYRYYRRYRRRYYRYYYRRYRRYYRYYYYYYYYRRRRRRRRRYRRYYYYYYYYRRYRYYYRRYYYRRRRRYYRYYYYRRYRRYYYYYYYYYYYRYYYRRRYRRRRRYYYYYYYYYYYYRYRYYYRRYRYRRYYRRYYYRYRYYYYYRYYRYRRRRRRYRYRYYYRYYYYYRRRYYYRRRRRYRRYRRYYYYYRYRRYYRRYRYYYYYYYYRRRYYRRRYRRYYYRYYYYYRRYYRYRRYRRYRYYRRRRRRYYYYYRYYYRRYYYYYYYRRRYRRYYRRYYYYYYRYYYRYYYRRYRRYYRRRYYRYYYRYYYYYYYYYYYYYYRYYYYRRYYRYYYRRRRRYYYRRRYRRRRYRYYRRRRYYRRYYYRRRRYRYYYYRYRYYRRRRRYRYYYYYRYYYRRYYYRYYYYYRYYYRRRYRYRYYYYRYYRYRYRRRYYYRYRRRRRRRRYYYRYRYYYYRYRYRYRRRYYYRRYRYYRRRYYYRRRRYYYYYYRRRYYYYRRRYYYYYRYYRRYRRYYYRYYRRYYRYRRYRYYYYYYYYRYYYRRRYYRYYYRYYRYYYYYYYYYRYRYRYRRRYRYYRRRYRYYYRYRRYRRRRYYYYRRYRRYRRYRRYRRYYYYRYYRRYYRYRRYYYYYRRRRYYRRYYRYYYYYYRRYYYYRRYYYYRRYYRRRYYRRYRRYYRRYRYYYYRYYRRYYRRRRYYYYYYYYYYRRYRYYYRYRRRRRYYRYYRRYRYYYYRRRYYRRRYYRRRRYYRRRYRRYYRYYRRYYYRYRRYRRRRYRRRRYRYRYRRRRYYYRYRYYYYRRRRRRYRRRRRYRRRRYYRYYYRRRRRYRYYYRRRYYRRYYYRRYRYRYRYRRYYYYRYRYRYRRYRRYRYYYRYYYRYRYYYYYRYYRYRRYRYYRRYYYYRRRYRYYRYRRRRRRYYYRRYYRYRRRRYYYRRYRRRYYYYYYRRRRRRYYRYYYRYYYYRRYYYYRRYYYYRRYYYYRRYYYYYYYYYYRRYRRYYRRRRYYYYYYYYYYRRYRRRRYYYYRRRRYRRRYRRYYRRYYYYRYYRYYYRRRRYRRYRYRYYRRYRYYRYYYRRYYYYYYYYYYRRYYRYRRYRYRYYYYRYYRYRRYYRRYRYYYRYYRYRYYRRRRYRRYYRRRRYYRYYYRYYYYYRRRYYRRYYYYYYYYYYYYRRYYRRYYYRRRRRYRYYRRRRRRRRRRRRYYRRRYRRRYYYRRRRRRRRYYYYRYYRRYYRRYRYYRRYYYRYRYRYYRYYRRRYYYRYRRYRYYYYYYYYRRRYYYRYRRYYRYRRYYRRYYYRYYRRRYYRYRRRRRRRYYRYYYYYYYYYYYYYYRYYRRYYYYYRRYRYRRYYYYYYYYRYRYYYYYYYYYRRYRYYYYYYRYYYYYYRRRRRYRRRRYRRYYRRRYYRRRRRRRRRYYYYRRYYYRYRRRYRYRRRYYYRRRYYYYYYRRRRYRYYRRRYYRYYYYYYYYYRRYYYRRYYYYYYYYRRYYRRYRYYYYRYYYYYRRYYYYYRRYYYRRRRRYYYYYYYYYYYYYYYYYYRRYRYRYYYYYYYYRRYYRRRYYYYYYYYYYYRRYYYYYRRRYYRYRRYRRRRYYYYYRRRRRYYYYRRYYYYRRRYYYRRYRYRYRRRYRRRYYRRRRRYRRRYYRRRRYRRRRRYYRRRYYYRRYYYYYYYYYYRYYYYYYRYRRRRRRRRYYRRYRYRRYRRRRRYYYYRRRRRRRRRYRRYRYRRRRYYRRRRRRRRYRRYRYYRRRRYRRYYYYYRRYRRYYYYRRYYRRYRYYYYRRYYYYRYRRRRRRYYYYYRRYYYRRRRRRRYRRYYYYRRRYYRYRRRYYRRRYRRRRYRRRYYRRYYYRRRRRYYYYYRYYYYRRRYRRRRYYYYYYYRYYYYYYYYYRYYYYRRYYRYRYYRYYRRYRYYYRYYYRYRYYYYRRYRRRYYRRRRRYYYRYYRRRYRYYYRYYYRRRRRRYYYYYRYYRYRYYYRYYRYYYYYRRRRRYYYYRYYRRYYRRRRYRYYYYYRRYRYYYRRYYYRYYYYYRYYYYRYYYYYYRYYYRRRRRYRYRYYRRYYYYYRYRYYYYYYYYRRYYRRYRYYYRRRRYYYYRRRRRRRRRRRRRYRYRYRYYYYYYRYYRYYYYYYYYYYYRYRYYYYYRYRRRRYYRRYRYYYRYRYYYYYRRRYYYYYYYYRRRYRYRYRRYRYYRYRRRRRYRRYYRRYYRYYRRRYRYYRYYRRRYRYRRRRYYRYYYRYYRYYRYYYRRRRRYRRRYRYYRRYYRRRRYYYYYYYYRRYYYRRYRRYYRRRRYYYYYYRRRYRYYRYYYYRYRYYYRRYYRYYYYRRRYRYRYRYRRRRRYYYYYRYYYYYRRYYYRRYRRYRYYRRYRRRRRYRYYRYYRRRRYYRRRYRRYYRYRRRYYYYYRRRRYYYYYYYRRYYRRYYYYRYYYRYRRYYYYYRRRYRYYYYRYYYYYYYRRYYRYYRYRYYRRRYRYRRYRRYYRYYRYYYRYRRRRRYYYRYYRRYYYRYYRRYRRRYRRRYYYYRRRYRRYYYRYYRYYYRYYYYYYRRYRRYRYRYRYRRRRYYRRYYYYYYYRRRYYYRYYYRYYYRYRYRRYYRRRRRRYYRRYRRYRRYYRYYYYYRYRRYRYYRRYRYRYRRYYYYRYYRRYYYRRYYYYYYYYRYYRYRRYYRYYYRYYYRYRYRRRYRYYRYYRYRYYYRYYYYRYYRRRYRYYRYYRYRRRRYRRYYYYYRYRRYRYYYRYYYYYRYYYRYRYRRYRRYRRYYYYRYYRYYRRRYRRYRYRRRRRYYYYYYYRRRYYRYRRYYYYRYYRRRRRRYYYYYYYYRYYRYYRRYYRYYRYYRRRYRYRRYYYYRRRYYYRRRRYRYYRRYYRYYYYRRRYRYRRYYYRRYYYRYRRYRYRYYYYYYYYRYYYRYRYRRYYRRRYYRRYYYYRRRRYRRYYYYYRRYYRYYYYYYYYYYRYYRRRRRYYYRRRYRRRYRYRRRYYRYYRRYYRYYYYYYYYYYRYYRRYRRYYRYYYYYYYYYYYRRRRYRRYRYRYYRYRRRYRYRYYRYYRYYRYYRYRRYRYYRYYRYYRYYRRRRRRYYRRRRRRYRRYYYYYRRYRRRRRRYRYYYYRYRRYRRYRRYRRYYYYYRYYRRRYYRRYYYYRYYRRYRRYYYYYYYYYYRYYYYYRRYYRRYYYYRYYRRRRYRRRYYYYYYRRYRRRRYRRRYYYYYRYRRYYRYRRRYYYRRYRRYYRYRRYRRYRRRRYYRRYYRYYRRYYYRRYYRYYRYRRYYRYRYRYYRYYRRRYRRRRRRRRYRRYRRYYYYRRRRYYYYYYRRYYYRYYYYRRRRYRYRYRYRYYYRYRYYYYRYYYYYYYYRRYRRYRRRYRYYYYRRYRRYYRRYRYYRRRRRRRRRRRRYYRRRRRRRRRRRRRRYYRRRRYYYYRRYYYYRRRYYRYYYRRYYRYRRRYYYRYYYYRRYYYRYYYYRRYRYYYYRYRRRRYRRYYYYRRRYYYYYYYRYRRYRYRYRYRRRRYYRYRRRRRYRRYYRRRYYYRRRYYYRYYRRYYRYYYRYYYYRRYYYRYRRYYYRRYRRYYYRRYYRYRRYYRYRYYRYYYRYYRYYRYRRYRRYYYYYRYYYYRRYYYRYRYYYYYYYYRYRRYRYRYRYRYYYRRRRRYYYRYRYRYYYYYYRYYYYRYRYYYYRYYYRYYYYYYYYYRYRYYYYYRRYRRYYRYRYYRRYYRRYRRYRRYRRYYRYYYRYRRYYRYYYRYYRRYYRRRRRRRRRYYRRYYYRYRYYYYYRYYYYYYRRYRRRYYYYYRRYYRRYRRRRRYYRRRRYRRRYRRRRYRRYYRYRRRRRYYRYRYYRRYYRRYYRRRYRRRRRRYRYRRRRYYRRYYYYRRYYRYRYYYRRYYYYYYRRRYYRYYYYRRRYYYYYRRRRYYYYYYYYYYYYYYYRRYRYRRYYRYYRYYYYYRYYYRYRYYRYYYYRRYYYRYYYRYYRYYRYYYRYRRRRRYRRYYRRRRRRYYYRYRYRRYYRRRRYYRYRYRYYYRRYYRYYRRRYRYYRYRRRRRRYRYRYYYRYYYYRRYYYRYRYRRYYRYYRYRRYRRYRRYRRRYRYYYYYYYRYYRRYYRRRYYYYYYYYYYYYYYYRRRYRRRYYYYRYYYRYYYYRRYRRYRRYRRYRRYYRYYRRRYYYYYRRYRRYRYYYYYYRYYRYYRYYRYYRRRRYRRYYYRRRRYRRYYYRRRRRRRRYYRYYRYYYRYYYRRYYYRYRRYYRRYYRRRRYRYRYRRYRRYRRYYYRYRRRRYYYYYYRYYRYYYYRYRRRYYYRYYYYRYYYRRYRRRYYRYRYYYYYYYYRRRRYYYYRYYRYYYYYRRRYRYRRRRYYYRYYRYYYRYRYYYYRYYYRRYRRRYRRRRYRYRRRRRRRRYRRRRRRRYYYRYYRRRYYRRYYYYYYYYRYYYRYRYYRYRRYYRYYRYYRRYYYYYYRYYYYYRRYRRRRYYYYYYYRYYYRRYRRRRYYYYRYYYYRRRRRYYYRRYYYYRRRRYYRRYYYYYRRRYRRYRYYRYYYRRYYYYYRYYYRYYRRYYRRRRRRYYYYYYRRYYYYRYYYRYYRYYYYYYRYYYRRYYYRRYYRRYYYYYYYRRYYYYYYYRYYYRRYRYYRRYYYYRRRRRRRYRRYYYYYRRRYRYRYYYRYRRRRRYYYYYRRRRYYYRRYYYYRYYYYYRRYRYYRYYRRYYYYRRRRRRYYYYYYYRYRRRYYRYYYRRYYRRRRRRRYRRYYYRRYYYYYYYRRRYRRYRYYYYYYYYRRYYRYYYYYRYYYYYRYYRRRYYRYYRYYRRYYYYYYYYRRYYYRRRRRRRRRRRYRYYRRYYRYYYYYYRYYYYYRYYYRRYRYYYYYYYYYRRRYYYRYRRRYYRRRYRRRYYRYRYYYYYYYRYRYYYYRYYYRRYRRYYYRRYYRYRYYYYYRRYYRYYYYYYRRYRRRRRRRRYRYRRRRRRRRRRYYRYYRRRYYYYRYRYYRRRYYRYYRRYRRRRRYRYRYYRRRRYYRRYRRRYYYRRRRRRRRYRYYYRRYYYYYYRRYYRRRYYRRYYYRRRRYYYYRRYRRYYYRYRRRYYRRYYRRRYYYYYRRYYRYRYYYYRRYYRYRYYRRYYRRYRYYRYYRYRYYYRYYYRRRRRRYYRYRYYRRYRYYYRRRRYYRYYRRYYYYRRRRYYRYRRYRRYRYYRRYRYYYRRYYYYRYYYRYYYRRYYYYYYRRYYRRYYRYYRYYYYYRYYRRYYYYRYRRYYYYYYYYYYYYRRYYRRRRRYRRYYYYYRYYRYYYYRRYRYYYYYRRYRRYYYRYRYRRRRRYRRYYRYYRYYYYRYYYYYRYYYRYRRYYRYRYYRYYRRRYYYRRYRRRYYYYYYYYYYYYRRRRRRRRRRRYRRRYRYRRYRRRYYRYRYYYYYRYYRRRYYRRYYRYYRRRRYRYYYYYYYYYYYRRRRRYYRYYYYYRRYYRRYYRRYYRYRRRYRRYRYRRRRRRRRYYYRRRRYYYRRYYRYYYYYYRRYYYYYRRYRRRRYRYYRRRRYRYRRRRRYRYYYRRRYRRRYYYYRYRYRYRRYYYRYYRYYRYYYRYYYRYYYYRRYYRRYYYYRYRYYYYYRRYRRYYRYRRYRRRRRYYRYRRYRYYRRYYYRRRRRRYYRRRYYYRYRRYYRRRRRRYRRRRYRYYYYYYYYYRRRYYRRYYRR
>Mo_c/
RYRRRYRRYRYYYRYYYYRRYYRRYYYRRRRYRRYRRYYYYRRYYRYYYYRRYYRRYYYRYYRRYRRYRRYRRYYYYRRYRRYRRYYRYRRYYYYRYYRYYRYYYRRRRRRRYYYRRYYRRYYYYRRRRRRRYRRYRRYYYYYRRYYRRRYYRRYYYRYRRRYRYYYYYRYRRYRYYRYRRRRRRYRRYYYRRRRYYYRRRRRRYYYRRRYRYYYYYYYYYRRYYRYYYYYYYYYYYYYYYYYRYRRYRYYYYYRRRYRYRYYRRRYYYRYYYYYYYRYRYYYYYRYYYYRRYYRYYYRYRYYRYRRYYRYRYYRRRYYYRYYYYYYYYRRYRRYYRYRRRYRYRRYYYYRRYYRRRYYYYRRRRRYYYRRRRRRRRYYYYYYYRRYRYYYYYRYRYYRRRYRRYRYYYYYYYRRRRYYRRYYYYYYYYYYRRYRYYRRYRRRRRYRRYRRRYYYYRYYYYYRRRRYYRYYYYRYYRRRRRYYYRRYYRRYRRYYRRYYYRYYRRYRRRYYRYYYRYYRYYYRYYRYYYYRRYYRRRYYYRRRYYYRRYRYRYYRRYYRYRYYRYYRRYRRYRRYYYYYRYRRYRYYRYYRRRRRYRRYYRYYRYRRYYRYYYRRRYYYRYRYYYYYYRYYYRYYRRYYRYYRYYYRYYYRRYRRRYRYRRYYRYRYYRYRYRYRYYRYRRYYRRRYRYYRYYRYRYYYYYRRYYYRRYRYYRRYRRRYYYYRYYYRYYYYRYYYYYRYYRYYYYYYYYRYYRRYRYYYYYYRYYYYRYYYRYRRYYRRRRYRRRYYRRYYRRYRRRRRRRRYRRRRRRYYRYYYRRRRYYRRYYRRRRRRRYYRYYYYYYYYYRYYRRRYRYYRYYRYRYRRRRRRRRYYYRYYYYYRYYYYYRRYRRRYRRYRYYYYRRYRRRYYYRYYRYYYYYYYYRRRYRYRRRYYRYRYRYRRRRYYYYRRYYYYYYRYYRRRRYYRYRYYYRRYYRYRYRRRYYRYRRYRRRRYRYYYYYYRYYYRYRYRYYRYYRYRYRRRRRYYRRYYYRRYYYYYRYYYYRRYRRRRYRYRYYRYRRRYRYRRRYYRYRRRYYYYYRYYRRRRYRYYYYYRYRYYRRYRRRRYYYYYYYRYYYYYYYYRYRYYYYYRYYYYYRYRYYRRRRRRRRYYYRYRYYRYRRRRRYYRYYYRRRRRYYYYRRYYYRRYRRRYYRRYRYYRYRRYRYYYYYYYYRRYRRYRRYRRYRRYYYYYYYRRRYYRYRYRYYRYYYYRRRRYYRRRYRYYYYYYYRRRRRRYRRYRRYYRYYRYRRRYYYRYYRYYYRYYRYYYYYYRYRYRRRRRYRRRYRYYRYRYRRYRRRYYYRRRRRRRYYYYRRYRYYYYYRRRRYYRYRYYYRYYRRRYYYYYYRRYYYRYRYYYYYYYYYYYYYYYYRYYYYRRYRRYYYYRRYYRYRRYYYRYYYRRYRYRYYYRYRYRYRRRRRRRYYRRRYRRYYYYRYRRRRYYYRRRRYYYYYRYRRRYRRYRYRRYYYYYYRYRYYYRYYRYRYRYYYRRRRRYYRRYRYRRRRYRRYRRYYRYRYYYRYRYYRYYRRRYRYRRYYRYRYRYYYRRYRYYYRRYYYRYYRRRYRRYYYRRRRRRYYYYRYYYRRRYYRRYYYRYYRRYRRYYYYRRYRYRYRYYYRRYYYRRRYRRYRYYYYYYRYYYRYYYRYRYYRYYYYRYRYYYRRYRYYRRRYRRRYYYRRRRRRRYYRYRYYYRYRYYYYYYRRYRYRYYRRYYYYRYYYYYYYYYYYRYYRYYYYRYYRRRRYYRRYYRRRRRRRYYYYYYYYYYRYYYRYYYRRRYRYRYRRYYYYYYRRYYYYYYRYYRYRRRYYYYRYYYYYYYYRYYYRRRYYRRRYYYYYRRYYRYRRRRRRRYYYYYYRYRRYRRYRRRRYRRYYRRYRRYRYYRYRYYRYYYYYYYYRYYYYYYYRYRYYRRYYYYYYYRYYRRRRRRRRYRRRRRRYRRYYYYYYRYYYRRRYRRRRRRRYYYRYRYRYRRYYYRYYRRRRYYYYYYRRYYRRYYRYRRRRRYRYYRRYRYRYYRYRYYYRRYYYYYRRRRYYRRRRYRRRYRYRYYYRRYRYRRYYYYYRRYRYRYYRRYRRRRYYRRRRYYYYYRRYYYYRRRRRYYRYRYYRRRRRRYRRYYRYYYYYRYRRYRYRRYYRYYRYRRYRYRYRYYYYYRYYRYRRYYYYYYYYYYRRYYRYRYYRRYRRYRRYRRRRRRRYYYRRRRRYYRRYYRRYYYYRYYRYRYRYYRRYRYYYYYRRYRYRRYYYYYYYYYRRYYYRRYRRYRYYRRYYYYYRRYYRYYRYYYYYYRYYYYRRYRYYRYYRYYRRRYYYYRYYYYYRYYRRRYRRRRRRYRRRYRYYRRRYRRRYRRYRYRYYYYYYYYYRYYRRRYRYYYRRRYYYRYYYYRRRRRRRYRRYRRRYRYRRYYRYYYYYRRYYYYYRYYYRRYYRRRRYRYYYYYYRYYYYRRRYRYRRYRRRYYYYRYRRYRRYYRYRYYYRRYRYRYRRRYYYYYRRRRYRRYRYYRRRYRRRRYRYYRYYRYYYRYRYRRYYYRYYYYRRYYRYYRYYYYYYYRYYRYYRYYRYYYYYRYYRRYRYYRRYRRRRRYYRYRRYYRYRYYYYYRRYRRRYRRRRRYYYYRRYRYYRYYYYYYYYRRYYYYRYYRRRRRRRRYRRYYYRRYYYYRYYYYRRYRYYYRYYYYRRYYYYYYRRRYRYYYRRRRRYYYRYRYYYYRRYRYYRYYYRRYYYYRRYRYRRYYYYYYRRRYRRYRYYRRYYYYYRYYRYYRRRRRRYRRRYYYYYRRRYRYYYRRRRRYRRYYYRYRYRRYRYYYYYRRYYRRRRYRYYRRRYYYYRYYRYRYRRRYYYRYYRYRYRYYYRYRRYYRRRRYRRRYRYRRRYRYRRRRRYRYRYYYYRYYRYRRYRRYYRYRRYYRYYRYYRYRYYRRYYRRRRYRRRRRYRYYYRRYYRRYYYRYYRYYRYYYYYRRRRRRRYYYYRRRRYYRRRYRYYYYYRYRYYYYRRRYRRYRRRRYYYRYYYYYYYRYYYRYRYYRRRYRRYYYRRYRRRRRYYRYRYYRRYYRRYRRYYYYYYRRRYRYYRYYYYRYRYRRYRYRYRYYRYRYYRYRRYYYRYYYYYRYYRYRYRYYYYYYRYRRRRRYRRYYYYYRYYRYYYYYRRYRRYYYYYRYYRYYRRRYRRRYRRRRYRRYRRRRYRYYRYYRYRRYRRRYYRYRYRRYRRRRYYYRYYYYYRRYYRRYRYYYRYYRRYRYYRRYYYRRYYYYYYYYYYYYRRYRYYYYYYRRRYYYRRYRRRYYYYYYRRRRYRRYRYYYYRRYYYYRYRRRYYRYYYYRYYRRYYRRRRYYYRRYYRRYYYYYYRRRYYYYRYYRYYYYRRYYRYYRRRRYYRYYYYYYYYRYRYRYRYYRYYYRYRRYRYRYRYRYYYRRRRRRRRRRRYYYRYYRRYYRRRYRRRRRRYRYYYYYYYRRRRYRRRYYYRYRYYYYYYYYYYYYYRRRYRYRYYRRRRYYYYRRYRYYYRRRYYYRYRRRRRRYRRYYRRYYYRRYRRYRRRRRRRRYRRYRYYYYYYYRYRRYYRRRYYRYRYYYYYRYYRRYYRYYRYYRYRRYRRYRRYRYYRYRRYYRYYYRYYRRRRYYYYRRRYRRYRRRYRYYRYRRYRRRRRYYYRRYYRRYRRRRYYYYRYYRRRRRYYRYYYRRRYYRYRRYYYYRRYRRYRRYRYYRRYYYYYRYYRYYYYYYYYYYYYYRRRRYYRYYRYRYYYRRYRRRYRRRRYYRYRRRYYYYRYYYYRRYRRYYRRRRYRRYYRRRYRYYRRYRRYRYYRRYYYYRYRRRYRYYYYRRYYRYYRRRRRRRRRYRYYRRRRYYYRRYYYYYRYRYRRYYYYRRYRYYRRRYYYRRRYRRYRRYRRYYYYRRRYYRYYRRRRRYRRRYRRYRRRYYRRYRRYYYYYRYRRRYRYRYRYRYRRRRRYYYYRRYRRYYRRYRYRRRYRYYYYRYRYYYYYYYRYYRYYYYYRYYYYRRRRYYRRRRRYRRRYRYRRYYYYRRRYYRRYYRRRYYRRRYYRRRRYYYYYRYYRRRRRRYYRRRRRYRYYYYRYRRYYRRYRYYYRRRRRYYYRYRRRRYRRRYYRYYYYYYYRYRYYYRYYRYRRYYRRRRYRRYYYYRYYYRRYYRRYRYRYYRRYYRRRYYYYRYRYYRYYYYYRYYRYYYRRYYRRRYYYYYYYYYYRRYYYYRYYYRRRRRYRRRRRRRRYYYYYYYRRYYRYYRYRRRYRRYRYYRYRYRYYYYYRYYRYRRYYYRRRYYRRRYYRYRYRYYYRRRRRYYYYRRYRRYYRYRRYRRYYRYRYYYRYYYRRYRRYRRRRYRYYRYYRRRRRRYYYRYYYYYYRRRRRYRYYRYYYYYYRRYRRYYRRRYRRRRRRYRRRRYRYRRRRYRYYYYYRYYYRYRYYYYYRRRRRYYYYYYYYYYYYYYYYYYYYYYYYRRRYYYYYYYYYRYRRYRRYYYRRYYYYRRYYRYYRRRYYRRRYRYRRYYYRRYYYYYYYRRRRRRYYYRYYYYYYRRRYYYYYYYYYRRYYYYYYYRYYRRRYRYYRYYRYYYYRYYRRRYYYYRRRRYRRYYRYYRYYYRRRYRYRYYRYRYYRYRRYYRRYRRRRRRRRRRRRRRRRYRRYRYYRRRYYYRYYYYYRRYYRYYYYYYYRRRYRYYYYRYYYRYYRRRYYRYRRRRRRYYRRRYRYYRYRRRRYYYYYYYYRYYRYYYYRRRYYYRRYYYRYRRRYYYRYYYYYYYYRYRRYRRYYRRRYYYYRYRRYYYYYRYRYYYYRRYYRRRRYYRYYYYYYYRRYYRYYYRYYYRRYRRRRYYRRRRYYYRRYYRRYYYRYYRRYYRYYRRYRYRYYRRRYYYRRRRYRRYRRRYYRRYRYYRRYRYYYYRYRRRYRYRRYRYRRYYRYYYYYRYRYYYYYRYRYYYRYYRRYRRRRYYYRRYRRYRRRRRYRRYYYRYYYRYYYYYYRRRRYRYYRRYRRYYRYRRYYYYRYYRYYYRYYRYRRYRRYYYRYYYRRYYYYRRYYRRRYRRRRRRYYYYRRRRYRYRYRYRRRYYRRRRRRRRRYYRRRYRYRRYRRRRRRYRRRYYRRYYYRRYYRYYYRYRRRYRRYYYRRRRYYRYYYRYYRRRRRRRYRRYRRYYYYRYRYYRRRYYRRYYYRYYYRYYYRYRYRRYRRYRYYRRYRYYYYYYYYYRYYYYRRYRYYRRYYRYYYRRRRRRYRRYRYYRYRYRRRRRRRRRRYYYYRRYRRRYRRYYYRRRRRYRRRRRYYYYRYRYRYYYYRRYYRYYYYYYYRRYRRRYRYYYRYRYRRYRYYRRYRYYYRRRYRRRYRRRYRRYYYYRRRYRYRYYYYYYYRRRRRYRRYYYRRRYRRYYRYYYRRRYRRYYRRYYRYRRRRYYYYRRYYRRRYYRRYYRYYRYYYYRRYYYYRYYRYRYRYYRRYYYYYYRRRYRYYRYYRRRRYYRYYYYRRYRYRRRRYRYYYRRYYYYYYYYYYYRYYRYYYYYYRYYRYRRYRRYRYYYYYYRYYYYRRYYYYRRYRRRRRYRRRYYRRRYYYYYYYYRRYYYRRYRRRRRRRRRRYYRRRRYYRRYRYYRRRRYRYRRYRYRRRRYRYRYYYYRRYRYYYYYYRYYYYRYYYYYYYYYRYYRRRYRYRYYYRYRYRRYRYYRRYRRRYYRYYYRRYRRYYRYYYYYYYYRRRRRRRRRYRRYYYYYYYYRRYRYYYRRYYYRRRRRYYRYYYYRRYRRYYYYYYYYYYYRYYYRRRYRRRRRYYYYYYYYYYYYRYRYYYRYYRYRRYYRRYYYRYRYYYYYRYYRYRRRRRRYRYRYYYRYYYYYRRRYYYRRRRRYRRYRRYYYYYRYRRYYRRYRYYYYYYYYRRRYYRRRYRRYYYRYYYYYRRYYRYRRYRRYRYYRRRRRRRYYYYRYYYRRYYYYYYYRRRYRRYYRRYYYYYYRYYYRYYYRRYRRYYRRRYYRYYYRYYYYYYYYYYYYYYRYYYYRRYYRYYYRRRRRYYYRRRYRRRRYRYYRRRRYYRRYYYRRRRYRYYYYRYRYYRRRRRYYYYYYYRYYYRRYYYRYYYYYRYYYRRRYRYRYYYYRYYRYRYRRRYYYRYRRRRRRRRYYYRYRYYYYRYRYRYRRRYYYRRYRYYRRRYYYRRRRYYYYYYRRRYYYYRRRYYYYRRYYRRYRRYYYRYYRRYYRYRRYRYYYYYYYYRYYYRRRYYRYYYRYYRYYYYYYYYYRYRYRYRRRYRYYRRRYRYYYRYRRYRRRRYYYYRRYRRYRRYRRYRRYYYYRYYRRYYRYYRYRYYYRRRRYYRRYYRYYYYYYYRYYYYRRYYYYRRYYRRRYYRRYRRYYRRYRYYYYRYYRRYYRRRRYYYYYYYYYYRRYRYYYRYRRRRRYYRYYRRYRYYYYRRRYYRRRYYRRRRYYRRRYRRYYRYYRRYYYRYRRYRRRRYRRRYYRYRYRRRYYYYRYRYYYYRRRRRRYRRRRRYYRRRYYRYYYRRRRRYRYYYRRRYYRRYYYRRYRYRYRYRRYYYYRYRYRYRRYRRYRYYYRYYYRYRYYYYYRYYRYRRYRYYRRYYYYRRRYRYYRYRRRRRRYYYRRYYRYRRRRYYYRRYRRRYYYYYYRRRRRRYYRYYYRYYYYRRYYYYRRYYYYRRYYYYRRYYYYYYYYYYRRYYRYYRRRRYYYYYYYYYYRRYRRRRYYYYRRRRYRRRYRRYYRRYYYYRYYRYYRRRRRYRRYRRRYYRRYRYYRYYYRRYYYYYYYYYYRRYYRYRRYRYRYYYYRYYRYRRYYRRYRYYYRYYRYRYYRRRRYYRYYRRRRYYRYYYRYYYYYRRRYYRRYYYYYYYYYYYYRRYRRRYYYRRRRRYRYYRRRRRRRRRRRRYYRRRYYRRYYYRRRRRRRRYYYYRYYRRYYRRYRYYRRYYYRYRYRYYRYYRRRYYYRYRRYRYYYYYYYYRRRYYYRYRRYYRYRRYYRRYYYRYYRRRYYRYRRRRRRRYYRYYYYYYYYYYYYYYRYYRRYYYYYRRYRYRRYYYYYYYYRYRYYYYYYYYYRRYRYYYYYYRYYYYYYRRRRRYRRRRYRRYYRRRYYRRRRRRRRRYYYYRRYYYRYRRRYRYRRRYYYRRRYYYYYYRRRRYRYYRRRYYRYYYYYYYYYRRYYYRRYYYYYYYYRRYYRRYRYYYYRYYYYYRRYYYYYRRYYYRRRRRYYYYYYYYYYYYYYYYYYRRYRYRYYYYYYYYRRYYRRRYYYYYYYYYYYRRYYYYYRRRYYRYRRYRRRRYYYYYRRRRRYYYYRRYYYYRRRYYYRRYRYRYRRRYRRRYYRRRRRYRRRYYRRRRYRRRRRYYRRRYYYYRYYYYYYYYYYRYYYYYYRYRRRRRRRRYYRRYRYRRYRRRRRYYYYRRRRRRRRRYRRYRYYRRRYYRRRRRRRRYYRYRYYYRRRYRRYYYYYRRYRRYYYYRRYRRRYRYYYYRRYYYYRYRRRRRRYYYYYRRYYYRRRRRRRYRRYYYYRRRYYRYRRRYYRRRYRRRRYRRRYYRRYYYRRRRRYYYYYRYYYYRRRYRRRRYYYYYYYRYYYYYYYYYRYYYYRRYYRYRYYYYYRRYRYYYRYYYRYRYYYYRRYYRRYYRRRRRYYYRYYRRRYRYYYRYYYRRRRRRYYYYYRYYRYRYYYRYYRYYYYYRRRRRYYYYRYYRRYYRRRRYRYYYYYRRYRYYYRRYYYRYYYYYRYYYYRYYYYYYRYYYRRRRRYRYRYYRRYYYYYRYRYYYYYYYYRRYYRRYRYYYRRRRYYYYRRRRRRRRRRRRRYRYRYRYYYYYYRYYRYYYYYYYYYYYRYRYYYYYRYRRRRYYRRYRYYYRYRYYYYYRRRYYYYYYYYRRRYRYRYRRYRYRRYRRRRRYRRYYRRYYRYYRRRYRYYRYYRRRYRYRRRRYYRYYYRYYRYYRYYYRRRRRYRRRYRYYRRYYRRRRYYYYYYYYRRYYYRRYRRYYRRRRYYYYYYRRRYRYYRYYYYRYRYYYRRYYRYYYYRRRYRYRYRYRRRRRYYYYYRYYYYYRRYYYRRYRRYRYYRRYRRRRRYRYYRYYRRRRYYRRRRRRYYRYRRRYYYYYRRRRYYYYYYYRRYYRRYYYYRYYYRYRRYYYYYRRRYRYYYYRYYYYYYYRRYYRYYRYRYYRRRYRYYRYRRYYRYYRYYYRYRRRRRYYYRYYRRYYYRYYRRYRRRYRRRYYYYRRRYRRRYYRYYRYYYRYYYYYYRRYRRYRYRYRYRRRRYYRRYYYYYYYRRRYYYRYYYRYYYRYRYRRYYRRRRRRYYRRYRRYRRYRRYYYYYRYRRYRYYRRYRYRYRRYYYYRYYRRYYYRRYYYYYYYYRYYRYRRYYRYYYRYYYRYRYRRRYRYYRYYRYRYYYRYYYYRYYRRRYRYYRYYRYRRRRYRRYYYYYRYRRYRYYYRYYYYYRYYYRYRYRRYRRYRRYYYYRYYRYYRRRYRRYRYRRRRRYYYYYYYRRRYYRYRRYYYYRYYRRRRRRYYYYYYYYRYYRYYRRYYRYYRYYRRRYRYRRYYYYRRRYYYRRRRYRYYRRYYRYYYYRRRYRYRRYYYRRYYYRYRRYRYRYYYYYYYYRYYYRYRYRRYYRRRYYRRYYYYRRRRYRRYYYYYRRYYRYYYYYYYYYYRYYRRRRRYYYRRRYRRRYRYRRRYYRYYRRYYRYYYYYYYYYYRRYRRYRRYYRYYYYYYYYYYYRRRRYRRYRYRYYRYRRRYRYRYRRYYRYYRYYRYRRYRYYRYYRYYRYYRRRRRRYYRRRRRRYRRYYYYRRRYRRRRRRYRYYYYRYRRYRRYRRYRRYYYYYRYYRRRYYRRYYYYRYYRRYRRYYYYYYYYYYRYYYYYRRYYRRYYYYRYYRRRRYRRRYYYYYYRRYRRRRYRRRYYYYYRYRRYYRYRRRYYYRRYRRYYRYRRYRRYRRRRYYYRYYRYYRRRYYRRYYRYYRYRRYYRYRYRYYRYYRRRYRRRRRRRRYRRYRRYYYYRRRRYYYYYYRRYYYRYYYYRRRRYRYRYRYRYYYRYRYYYYRYYYYYYYYRRYRRYRRRYRYYYYRRRRRYYRRYRYYRRRRRRRRRRRRYYRRRRRRRRRRRRRRYYRRRYYYYYRRYYYYRRRYYRYYYRRYYRYRRRYYYYYYYYRRYYYRYYYYRRYRYYYYRYRRRRYRRYYYYRRRYYRYYYYRYRRYRYRYRYRRRRYYRYRRRRRYRRYYRRRYYYYRRYYYRYYRRYYRYYYRYYYYRRYYYRYRRYYYRRYRRYYYRRYYRYRRYYRYRYYRYYYRYYRYYRYRRYRRYYYYYRYYYYRRYYYRYRYYYYYYYYRYRRYRYRYRYRYYYRRRRRYYYYYRYRYYYYYYRYYYYRYRYYYYRYYYRYYYYYYYYYRYRYYYYYRRYRRYYRYYYYRRYYRRYRRYRRYRRYYRYYYRYRRYYRYYYRYYRRYYRRRRRRRRRYYRRYYYRYRYYYYYRYYYYYYRRYRRRYYYYYRRYYRRYYRRRRYYRRRRYRRRYRRRRYRRYYRYRRRRRYYRYRYYRRYYRRYYRRRYRRRRRRYRYRRRRYYRRYYYYRRYYRYRYYYRRYYYYYRRRRYYRYYYYRRRYYYYYRRRRYYYYYYYYYYYYYYYRRYRYRRYYRYYRYYYYYRYYYYRRYYRYYYYRRYYYRYYYRYYRYYRYYYRYRRRRRYRRYYRRRRRRYYYRYRYRRYYRRRRYYRYRYRYYYRRYYRYYRRRYRYYRYRRRRRRYRYRYYYRYYYYRRYYYRYRYRRYRRYYRYRRYRRYRRYRRRYRYYYYYYYRYYRRYYRRRYYYYYYYYYYYYYYYRRRYRRRYYYYRYYRRYYYYRRYRRYYRYRRYRRYYRYYRRRYYYYYYRYRRYRYYYYYYRYYRYYRYYRYYRRRRYRRYYYRRRRYRRYYYRRRRRRRRYYRYYRYYYRYYYRRYYYRYRRYYRRYYRRRRYRYRYRRYRRYRRYYYRYRRRYYYYYYYRYYRYYYYRYRRRYYYRYYYYRYYYRRYRRRYYRYRYYYYYYYYRRRRYYYYRYYRYYYYYRRRYRYRRRRYYYRYYRYYYRYRYYYYRYYYRRYRRRYRRRRYRYRRRRRRRRYRRRRRRRYYYRYYRRRYYRRYYYYYYYYRYYYRYRYYRYRRYYRYRRYYRRYYYYYYRYYYYYRRYRRRRYYYYYYYRYYYRRYRRRRYYYYRYYYYRRRRRYYYRRYYYYRRRRYYRRYYYYYRRRYRRYRYYRYYYRRYYYYYRYYYRYYRRYYRRRRRRYYYYYYRRYYYYRYYYRYYRYYYYYYRYYYRRYYYRRYYRRYYYRYYYRRYYYYYYYRYYYRRYRYRRRYYYYRRRRRRRYRRYYYYYRRRYRYRYYYRYRRRRRYYYYYRRRRYYYRRYYYYRYYYYYRRYRRYRYYRRYYYYRRRRRRYYYYYYYRYRRRYYRYYYRRYYRRRRRRRYRRYYYRRYYYYYYYRRRYRRYRYYYYYYYYRRYYRYYYYYRYYYYYRYYRRRYYRYYRYYRRYYYYYYYYRRYYYRRRRRRRRYRRYRYYRRYYRYYYYYYRYYYYYRYYYRRYRYRYYYRYYYRRRYYYRYRRRYYRRRYRRRYYRYRYYYYYYYRYRYYYYRYYYRRYRRYYYRRYYRYRYYYYYRRYYRYYYYYYRRYRRRRRRRRYRYRRRRRRRRRRYYRYYRRRYYYYRYRYYRRRYYRYYRRYRRRRRRRYRYYRRRRYYRRYRRRYYYRRRRRRRRYRYYYRRYYYYYYRRYYRRRYYRRYYYRRRRYYYYRRYRRYYYRYRRRYRRRYYRRRYYYYYRRYYRYRYYYYRRYYRYRYYRRYYRRYRYYRYYRYRYYYRYYYRRRRRRYYRYRYYRRYRYYYRRRRYYRYYRRYYYYRRRRYYRYRRYRRYRYYRRYRYYYRRYYYYRYYYRYYYRRYYYYYYRRYYRRYYRYYRYYYYYRYYRRYYYYRYRRYYYYYYYYYYYYRRYYRRRYRYRYYYYYYRYYRYYYYRRYRYYYYYRRYRRYYYRYRYRRRRRYRRYYRYYRYYYYRYYYYYRYYYRYRRYYRYRYYRYYRRRYYYRRYRRRYYYYYYYYYYYYRRRRRRRRRRRYRRRYRYRRYRRRYYRYRYYYYYRYYRRRYYRRYYRYYRRRRYYYYYYYYYYYYYRRRRRYYRYYYYRRRYYRRYYRRYYRYRRRYRRYRYRRRRRRRRYYYRRRRYYYRRYYYYYYYYYRRYYYYYRRYRRRRYRYYRRRRYRYRRRRRYRYYYRRRYRRRYYYYRYRYRYRRYYYRYYRYYRYYYRYYYRYYYYRRYYRRYYYYRYRYYYYYRRYRRYYRYRRYRRRRRYYRYRRYRYYRRYYYRRRRRRYYRRRYYYRYRRYYRRRRRRYRRRRYRYYYYYYYYYRRRYRRRYYRR
>go_s/
RYRRRYRRYRYYYRYYYYRRYYRRYYYRRRRYRRYRYYYYYRRYYRYYYYRRYYRRYYYRYYRRYRRYRRYRRYYYYRRYRRYRRYYRYRRYYYYRYYRYYRYYYRRRRRRRYYYRRYYRRYYYYRRRRRRRYRRYRRYYYRYYRYYRRRYYRRYYYRYRRYYRYYYYYRYRRYRYYRYRRRRRRYRRYYYRRRRRYYRRRRRRYYRRRRYRYYYYYYYYYRRYYRYYYYYYYYYYYYYYYYYRYYRYRYYYYYRRRYRYRYYRRRYYYRYYYYYYYRYRYYYYYRYYYYRRYYRYYYRYRYYRYRRYYRYRYYRRRYYYRYYYYYYYYRRYRRYYRYRRRYRYYRYYYYRRYYRRRYYYYRRRRRYYYRRRYRRRRYYYYYYYRRYRYYYYYRYRYYRRRYRRYRYYYYYYYRRRYYYRRYYYYYYYYYYRRYRRYRRYRRRRRYRRYRRRYYRYYYYYYYRRRRYRRYYYYRYYRRRRRYYYRYYYRRYYRYRRRYYYRYYRRYYRRRYRYYYRYYRYYYRYYRYYYYRRYRRRRYYYRRRYYYRRYRYRYYRRYYRYRYYRYYRRYRRYRRYYYYYRYRRYRYYRYYRRRRRYRRYRRYYRYRRYRRYYYRRRYYYRYRYYYYYYRYYYRYYRRYYRYYRYYYRYYYRRYRRRYRYRRYYRYRYYYYRYRYRYYRYRRYYRRRYRYYRYYRYRYRYYYRRYYYRRYRYRRRYRRRYYYYRYYYRYYYYRYYYYYRYYRYYYYYYYYRYYRRYRYYYYYYRYYYYRYYYRYRRYYRRRRYYRRYYRRYYRRYRRRRRRRRYRRRRRRRRRYYYRRRRYYRRYYRRRRRRRYYRYYYYYRYYYRRYRYRYRYYRYYRYRYRRRRRRRRYYYRYYYYYRYYYYYRRYRRRYRRYRYYYYRRYRRRYYYRYYRYYYYYYYYRRRYRYRRRYYRYRYRYRRRRYYYYRRYYYYYYRYYRRRRYYRYRYYYRRRYYYRYRRRYYRYRRYRRRRYRYYYYYYRYYYRYRYRYYRYYRYRYRRRYRYYRRYYYRRYYYYYRYRYYRRYRRRRYRYRYYRYRRRYRYYRRYYRYRRRYYYYYRYYRRRRYRYYYYYRYRYYRRYRRRRYYYYYYYRYYYYYYYYRYRYYYYYRYYYYYRYRYYRRRRRRRRYYYRYRYYRYRRRRRYYRYRYRRRRRYYYYRRYYYRRRRRRYYRRYRYYRYRRYRYYYYYYYYRRYRRYRRYRRYRRYYYYYRYRRRYYRYRYRYYRYYYYRRRRYYRRRYRYYYYYYYRRRRRRYRRYRRYYRYYRYRRRYYYRYYRYYRRYYYYRYYYYRYRYRRRRRYYRRYRYYRYRYRRYRRRYYYRRRRRRRRYYYRRYRYYYYYRRRRYYRYRYYYRYYRRRYYYYYYRRYYYYYRYYYYYYYYYYYYYYYYYYYYYRRYYRYYYYRRRYRYRRYYYRYRYYRYRYRYYYRYRYRYYRRRRRRYYRRRYRRYYYRRYRRRRYYYRRRYYYYYYRYRRRYRRYRYRRYYYYYYRYRYYYRYYRYRYRYYRRRRRRYYRRYRYRRRRYRRYRRYYRYRYYYRYRYYRYYRRRYRYYRYYRYRYRYYYRRYRYYRRRYYYRYYRRRYRRYYYRRRRRRYYYYRYYYRRRYYRRYYYRYYRRYRRYYYYRRYRYRYRYYYRRYYYRRRYRRYRYYYYYYRYYYRYYYRYRYRRYYYYRYRYYYRRYRYYRRRYRRRYYYRRRRRRRYYRYRRYYRYRYYYYYYRRYRYRYYRRYYYYRYRRYYYYYYYYRYYRYYYYRYYRRRRYYRRYYRRRRRRYYYRYYYYYYYRYYYRYYYRRRYRYRYRRYYYYYYRRYYYYYRRYRRYRRRYYYYYYYYYYYYYRYYYRRRYRRRRYYRYYYRYRRYRRRRRRRYYYYYYRYRYYRRYYRRRYRRYYRRYYYYYYYYYYYYRYYYYYYYYRYYYYYYYRYYYRRRYYYYYYYRYYRRRRRRRYYRRRRRRYYRRYYRYYRYYYYYYYRRRRRRRYYYRYRYRYRRYYYRYYRRRYRYYYYYRRYYRRYYRYRRRRRYRYYRRYRYRYYRYRYYYRRYRYYYRRRRYYRRRRYRRRYRYRYYYRRYRYRRYYYYYRRYRYRYYRRYRRRRYYRRRRYYYYYRRYYYYRRRRRYYRYRYYRRRRRRYRRYYRYYYYYRYRRYRYRRYYRYYRYRRYRYRYRYYYYYRYYRYRRYYYYYYYYYYRRYYRYRYYRRYRRYRRYRRRRRRRYYYRRRRRYYRRYYRRYYYYRYYRYRYRYYRRRRYYYYYRRYRYRRYYYYYYYRYRRYYYRRYRRYRYYRRYYYYYRRYYRYYRYYYYYYRYYYYRRYRYYRYYRYYRRRYYYYRYYYYYRYYRRRYRRRRRRYRRRYRYYRRRYRRRYRRYYYRYYYYYYYYYRYYYRRYRYYYRRRYYYRYYYYRRYRRRRYRRYRRRYRYRRYYRYYYYYRRYYYYYRYYYRRYYRRRRYRYYYYYYRYYYYRRRYRYRRYRRRYYYYRYRRYRRYYRYRYYYRRYRYRYRRRYYYYYRRRRYRRYRYYRRRYRRRRYRYYYYYRYYYRYRYRRYYYRYYYYRRYYRYYRYYYYYYYRYYRYYRYYRYYYYYRYYYRYRYYRRYRRRRRYYRYRRYYRYRYYYYYRRYRRRYRRRRRYYYYRRYRYRRYYYYYYYYRRYYYYRYRRRRRRRRRRRRYYYRRYYYYRYYYYRRYRYYYRYYYYRRYYYYYYRRRYRYYYYRRRRYYYRYRYYYYRRYRYYRYYYRRYYYYRRRRYRRYYYYYYRRRYRRYRYYRRYYYYYRYYRYYRRRRRRYRRRYYYYYRRRYRYYYRRRYRYRRYYYRYRYRRYRYYYYYRRYYRRRRYRYYRRRYYYYRYYRYRYRRRYYYRYYRYRYRYYYRYRRYYRRRRYRRRYRYRRRYRYRRRRRYRYRYYYYRYYRYRRYRRYYRYRRYYRYYRYYRYRYYRRYYRRRRYRRRRRYRYYYRRYYRRYYYRYYRYYRYYYYYRRRRRRRYYYYRRRRYYRRRYRYYYYYRYRYYYYRRRYRRYRRRRYYYRYYYYYYYRYYYRYRYYRRRYRRYYYRRYYRRYRYYRYRYYRRYRRRYRRYYYYYYRRRYRYYRYYYYRYRYRRYRYRYRYYRYRYYRYRRYYYRYYYYYRYYRYRYRYYYYYYRYRRRRRYYRYYYYYRYYRYYYYYRRRRRRYYYYRYYYYYRRRYRRRRRRRRYRRYRRRRYRYYRYYRYRRYRRRYYRYRYRRYRRRRYYYRYYYYYRRRYRRYRYYYRYRRRYRYYRRYYYRRYYYYYYYYYYYYRRYRYYYYYYRRRYYYRRYRRRYYYYYYRRRRYRRYRYYYRRRYYYYRYRRRYYYYYYYRYYRRYYRRRRYYYRRYYRRYYYYYYRRRYYYYRYYRYYYYRRYRRYRRRRRYYRYYYYYYYYRYRYRYRYYRYYYRYRRYRYYYRYRYYYRRRRRRRRYRRYYYRYYRRYYRRRYYRRYRRRRYYYYYYYRRRRYRRRYYYRYRYYYYYYYYYYYYYRRRYRYRYYRRRRYYYYRRYRRYYRRRYYYRYRRRRRRYRRYYRRYYYRRYRRYRRRRRRRRYRRYYYYYYYYYRYRRYYRRRYYRYRYYYYYRYYRRYYRYYRYYRYRRYRRYRRYRYYRYRRYYRYYRRYYRRRRYYYYRRRYRRYRRRYRYYRYRRYRRRRRYYYRRYYRRYRRRRYYYYRYYRRRRRYRRYYYRRRYYRYRRYYYYRRYYRYRRYRYYRRYYYYYRYYRYYYYYYYYYYYYYRRRRYYRYYRYRYYYRRYRRRYRRRRYYRYRRRYYYYRYYYYRRYRRYYRRRRYRRYYRRRYRYYRRYRRYRYYRRYYYYRYRRRYRYYYYRRYYRYYRRRRRRRRRYRYYRRRRYYYRRYYYYYRYRYRRYYYYRRYRYYRRRYYYRRRYRRYRRYRRYYYYRRRYYRYYRRRRRYRRRYRRYRRRYYRRYYRYYYYYRYRRRYRYRYRYRYRRRRRYYYYRRYRRYYRRYRYRRRYRYYYYRYRYYYRYYYRYYRYYYYYRYRYYRRRYRYRRRRRYRRRYRYRRYYYYRRRYYRRYYRRRYYRRRYYRRYRYYYYYRYYRRRRRRYYRRRRRYRYYYYRYRRYYRRYRYYYYRRRRYYYRYRRRRYRRRYYRYYYYYYYRYRYYYRYYRYRRYYRRRRYRRYYYYRYYRRRYYRRYRYRYYRRYYRRRYYYYRYRYYRYYYYYRYYRYYYRRYRRRRYYYYYYYYYYRRYYYYRYYYRRRRRRRRRRRRRRYYYYRYYYRYRRYYRYRRRYRRYRYYRYRYRYYYYYRYYRYRRYYYRRRYYRRRYYRYRYRYYYRRRRRYYYYRRYRRYYRYRRYRRYYRYRYYYRYYYRRYRRYRRRRYRYYRYYRRRRRRYYRRYYYYYYRRRRRYRYYRYYYYYYRRYRRYYRRRYRRRRRRYRRRRYRYRRRRYRYYYYYRYYYRYRYYYYYRRRRRYYYYYYYYYYYYYYYYYYYYYYYYRRRYYYYYYYYYRYRRYRRYYYRRYRYYRRYYRYYRRRYYRRRYRYRRYYYRRYYYYYYYRRRRRRYYYRYYYYYYRRRYYYYYYYYYRRYRYYYYYRYYRRRYRYYRYYRYYYYRYYRRRYYYYRRRRRYRYYRYYRYYYRRRYYYRYYRYRYYRYRRYYRRYRRRRRRRRRRRRRRRRYRRYYYYRRRYYYRYYYYYRRYYRYYYYYYYYRRYRYYYYRYYYRYRRRRYYRYRRRYRRYYRRRYRYYRYRRRRYYYYYYYYRYYRYYYYRRRYYYRRYYYRYRRRYYYRYYYYYYYYRYRRYRRYYRRRYYYYRYRRYYYYYRYRYYRYRRYYRRRRYYRYYYYYYYRRYYRYYYRYYYRRYYRRRYYRRRRYYYRRYYRRYYYRYYYRYYRYYRRYRYRYYRRRYYYRRRRYRRYRRRYYRRYRYYRRYRYYYYRYRRRYRYRRYRYRRYYRYYYYYRYRYYYYYRYRYYYRYYRRYRRRRYYYRRYRRYRRYRRYRRYYYRYYYRYYYYYRRRRRYRYYRRYRRYYRYRRYYYYRYYRYYYRYYRYRRYRRYYYRYYYRRYYYYRRYYRRRYRRRRRRYYYYRRRRYRYRYRYRRRYYRRRRRRRRRYYRRRYRYRRYRRRRRYYRRRYYRRYYYRRYYYYYYRYRRRYRRYRYRRRRYYRYYYRYYRRRRRRRYRRYRRYYYYRYRYYRRRYYRRYYYRYYYRYYYRYRYRRYRRYYYYRRYRYYYYYYYYYRYYYYRRYYYYRRYYRYYYRRRRRRYYRYRYYYYRYRRRRRRRRRRYYYYRRYRRRYRRYYYRRRRRYRRRRRYYYYRYRYRYYYYRRYYRYYYYYYYRRYRRRYRYYYRYRYRRYRYYRRYRYYYRRRYRRRYRRRYRRYYYYRRRYRYRYYYYYYYRRRRRYRRYYYRRRYYRYYRYYYRRRYRRYRRRYYRYRRRRYYYYRRYYRRRYYRRYYYYYRYYYYRRYYYYRYYRYRYRYYRRYYYYYYRRRYRYYRYYRRRRYYRYYYYRRYRYRRRRYRYYYRRYYYRYYYYYYYYYYRYYYYYYRYYRYRRYRRYRYYYYYYRYYYYRRYYYYRRYRRRRRYYRRYYRRRYYYYYYYYRRYYYRRYRRRRRRRRRRYYRRRRYYRRYRYYRRRRYRYRRYRYRRRRYRYRYYYYRRYRYYYYYYRYYYYRYYYYYYYYYRYYRRRYRYRYYYRYRYYRYRYYRRYRRRYYRYYYRRYRRYYRYYYYYYYYYYRRRRRRRYRRYYYYYYYYRRYRYYYRRYYYRRRRRYYRYYYYYRYRRYYYYRYYYYYYRYYYRRRYRRRRRYYYYYYYYYYYYRRRYYYRRYRYRRYYRRYYYRYRRYYYYRYYRYRRRRRRRRYRYYYRYYYYYRRRYYYRRRRRYRRYRRYYYYYRYRRYYRRYRYYYYYYYRRRRYYYRRYRRYYYRYYYYYRRYYRYRRYRRYRYYRRRRRRYYYYYRYYYRRYYYYYYYRRRYRRYYRRYYYYYYRYYYRYYYRRYYRYYRRRYYRYYYRYYYYYYYYYYYYYYRYYYYRRYYRYYYRRRRRYYYRRRYRRRRYRYYRRRRYYRRYYYRRRRYRYYYYRYRYYRRRYRYRYYYYYRYYYRRYYYRYYYYYRYYYRRRYRYRYYYYRYYRYRYRRRYYYRYRRRRRRRRYYYRYRYYYYRYRYRYRRRYYYRRYRYYRRRYYYRRRRYYYYYYRRRRYYRRRRYYYYYRYYRRYRRYYYRYYRRYYRYRRYRYYYYYYYYRYYYRRRYYRYYYRYYRYRYYYYYYYRYRYRYRRRYRYYRRRYRYYYRYRRYRRRRYRYYRRYRRYRRYRRYRRYYYYRYYRRYYRYRRYRYYYRRRRYYRRYYRYYYYYYRRYYYYRRYYYYRRYYRRRYYRRYRRYYRRYRYRYYRYYRRYYRRRRYYYYYYYYYYRYYRYYYRYRRRRRYYYYYRRYRYYYYRRRYYRRRYYRRRRYYRRRYRRYYRYYRRYYYRYRRYRRRRYRRRRYRYRYRRRRYYYRYRYYYYRRRRRRYRRRRRYYRRRYYRYYYRRRRRYRYYYRRRYYRRYYYRRYRYRYRYRRYYYYRYRYRYRRYRRYRYYYRYYYRYRYYYYYRYYRYRRYRYYRRYYYYRRRYRYYRYRRRRRRYYYRRYYRYRRRRYYYRRYRRRYYYYYYRRRRRRYYRYYYRYYYYRRYYYYRRYYYYRRYYYYRRYYYYYYYYYYRRYYRYRRRRRYYYYYYYYYYRRYRRRRYYYYYRRRYRRRYRRYYRRYYYYRYYRYYYRRRRYRRYRRRYYRRYRYYRYYYRRYYYYYRYYYYRRYYRYRRYRYRYYYYRYYRYRRYYRRYRYYYRYYRYRYYRRRRYRRYYRRRRYYRYYYRYYYYYRRRYYRRYYYYYYYYYYYYRRYYRRYYYRRRRRYRYYRRRRRRRRRRRRYYRRRYRRRYYYRRRRRRRRYYYYRYYRRYYRRYRYYRRYYYRYRYRYYRYYRRRYYYRYRRYRYYYYYYYYYRRYYYRYRRYYRYRRYYRRYYYRYYRRRYYRYYRRRRRRYYRYYYYYYYYYRYYYYRYYRRYYYYYRRYRYRRYYYYYYYYRYRYYYYYYYYYRRYRYYYYYYRYYYYYYRRRRRYRRRRYRRYYRRRYYRRRRRRRRRYYYYRRYYYRYRRRYRYRRRYYYRRRYYYYYYRRRRYRYYYRRRYRRYYYYYYYYRRYYYRRYYYYYYYYRRYYRRYRYYYYRYYYYYRRYYYYYRRYYYRRRRRYRYYYYYYYYYYYYYYYYRRYRYRYYYYYYYYRRYYRRRYYYYYYYYYYYRRRYYYYRRRYYRYRRYRRYRYYYYYRRRRRYYYYRRYYYYRRRRYYRYYYYRYRRRYRRRYRRRRRRYRRRYYRRRRYRRRRRYYRRRYYYRRYYYYYYYYYYRYYYYYYRYRRRRRYRRYYRRYRYRRYRRRRRYYYYRRRRRRRRRYRRYRYRRRRYYRRRRRRRRYYRYRYYRRRRYRRYYYYYRRYRRYYYYRYYYRRYRYYYYRRYYYYRYRRRRRRYYYYYRRYYYRRRRRRRYRRYYYYRRRYYRYRRRYYRRRYRRRRYRRRYYRRRYYRRRRYYYYYYRYYYYRRRYRRRRYYYYYYYRYYYYYYYYYRYYYYRRYYRYRYYRYYRRYRYYRRYYYRYRYYYYRRYYRRYYRRRRRYYRRYYRRRYRYYYRYYYRRRRRRYYYYYRYYRYRYYYRYYRYYYYYRRRRRYYYYRYYRRYYRRRRYRYYYYYRRYRYYYRRYYYRYYYYYRYYYYRYRYYYYRYYYRRRRRYRYRYYRRYYYYYRYRYYYYYYYYRRYYRRYRYYYRRRRYYYRRRRRRRRRRRRRRYRYRYRYYYYYYRYYRYYYYYYYYYYYRYRYYYYYRYRRRRYYRRYRYYYRYRYYYYYRRRYRYYYYYYRRYYRYRYRRYRYRRYRRRRRYRRYYRRYYRYYRRRYRYYRYYRRRYRYRRRRYYRYYYRYYRYYRYYYRRRRRYRRRYRYYRRYYRRRYYYYYYYYYRRYYYRRYRRYYRRRRYYYYYYRRRYRYYYYYYYRYRYYYRRYYRYYYYRRRYYYRYRYRRRRRYRYYYRYYYYYRRYYYRRYRRYRYYRRYRRRRRYRYYRYYRRRRYYRRRRRRYYRYRRYYYYYYRRRRYYYYYYYRRYYRRYYYYRYYYRYYRYYYYYRRRYRYYYYRYYYYYYYRRYYRYYRYRYYRRRYRYYRYRRYYRYYRYYYRYRRRRRYYYRYYRRYYYRYYRRYRRRYRRRYYYYRRRYRRYYYRYYRYYYRYYYYYYRRYRRYRYRYRYRRRRYYRRYYYYYYYRRRYYYRYYYRYYYRYRYRRYYRRRRRRYYRRYRRYRRYRRYYYYYRYRRYRYYRRYRYRYRRRYYYRYYRRYYYRRYYYYYYYYRYYRYYRYYRYYYRYYYRYRYRRRYRYYRYYRYRYYYRYYYYRYYRRRYRYYRYYRYRRRRYYRYYYYYRYRRYRYYYRYYYYYRYYYRYRYRRYRYYRRYYYYRYYRYYRRYYRRYRYRRRYRYYYYYYYRRRYYRYRRYYYYRYYRRRRRRYYYYYYYYRYYRYYRRYYRYYRYYRRRYRYRRYYYRRRRYYYRRRRYRYYRRYYRYYYYRRRYRYRRYYYRRYYYRYRRYRYRYYYYYYYYRYYYRYRYRRYYRRRYYRRYYYYRRRRYRRYYYYYRRYYRYYYYYYYYYYRYYRRRRRYYYRRRYYRRYRRRRRYYRYYRRYYRYYYYYYYYYYRRYRRYRRYYRYYRYRRYYYYYRRRRYRRYRYRYYRYRRRYRYRYRRYYRYYRYYRYYRYRYYRYYRYYRYYRRRRRRYYRRRRRRYRRYYYYRRRYRRRRRRYRYYYYRYYRYRRYRRYRRYYYYYRYYRRRYYRRYYYYRYYRRYRRYYYYYYYYYYRYYYYYRRYYRRYYYYRYYRRRRYRRRYYYYYYRRYRRRRYRRRYYYYYRYRRYYRYRRRYYYRRYRRYYRYYRYRRYRRRRYYRRYYRYYRRYYYRRYYRYYRYRRYYRYRYRYYRYYRRRYRRRRRRRRYRRYRRYYYYRRRRYYYYYYRRYYYRYYRYRRRRYRYRYRYRYYYRYRYYYYRYYYRYYYYRRYRRYRRRYRYYYYYRYYRYYRRYRYYRRRRRRRRRRRRRYRRRRRRRRRRRRYRYYRRRRYYYYRRYYYYRRRYYRYYYRRYYRYRRRYYYRYYYYRRYYYRYYYYRRYRYYYYRYRRRRYRRYYYYRRRYYYYYYYRYRRYRYRYRYRRRRYYRYRRRRRYRRYYRRRYYYYRRYYYRYYRRYYRYYYRYYYYRRYYYRYRRYYYRRYRRYYYRRYYRYRRYYRYRYYRYYYRYYRYYRYRRYRRYYYYYRYYYYRRYYYRYRYYYYYYYRRYRRYRYRYRYRRYRRRRRRYYYYYRYRYYYYYYRYYYYRYRYYYYRYYYRYYYYYYYYYRYRYYYYYRRYRRYYRYRYYRRYYRRYRRYRRYRRYYRYRYRYRRYYRYYYRYYRRYYRRRRRRRRRYYRRYYYRYRYYYYYRYYYYYYRRYRRRYYYYYRRYYRRYYRRRRYYRRRRYRRRYRRRRYRRYYRYRRRRRYYRYRYYRRYYRRYYRRRYRRRRRRYRYRRRRYYRRYRYYRRYYRYRYYYRYYRYYYYRRRYYRYYYYRRYYYYYYRRRRYYYYYYYYYRYRYYYRRYRYRRYYRYYRYYYYYRYYYYRRYRRYYYYRRYYYRYYYRYYRYYRYYYRYRRRRRYRRYYRRRRRRYYYRYRYRRYYRRRRYYRYRYRYYYRRYYRYYRRRYRYYRYRRRRRRYRYRYYYRYYYYRRYYYRYRYRRYYRYYRYRRYRRYRRYRRRYRYYYYYYYRYYRRYYRRRYYYYYYYYYYYYYYYRRRYRRRYYYYRYYYRYYYYRRYRRYYRYRRYYRYYRYYRRRYYYYYYRYRRYRYYYYYRRYYRYYRYYRYYRRRRYRRYYYRRRRYRRYYYRRRRRRRRYYRYYRYYYRYYYRRYYYRYRRYYRRYYRRRRYRYRYRRYRRYRRYYYRYRRRRYYYYYYRYYRYYYYRYRRRYYYRYYYYRYYYRRYRRRYYRYRYYYYYYYYRRRRYYYYRYYRYYYYYRRRYRYRRRRYYYRYYRYYYRYRYYYYRYYYRRYRRRYRRRRYRYRRRRRRRRYRRRRRRRYYRRYYRRRYYRRYYYYYYYYRYYYRYRYYRYRRYYRYYRYYRRYYYYYYRYYYYYRRYRRRRYYYYYYYRYYYRRYRRRRYYYYRYYYYRRRRRYYYRRYYYYRRRRYYRRYYYYYRRRYRRYRYYRYYYRRYYYYYRYYYRYYRRYYRRRRRRRYYYYYRRYYYYRYYYRYYRYYYYYYRYYYRRYYYRRYYRRYYYRYYYRRYYYYYYYRYYYRRYRYYRRYYYYRRRRRRRYYRYYYYYRRRYRYRYRYRYRRRRRYYYYYRRRRYYYRRYYYYRYYYYYRRYRRYRYYRRYYYYRRRRRRYYYYYYYRYRRRYYRYYYRRYRRRRRRRRYRRYYYRRYYYYYYYRRRYRRYRYYYYYYYYRRYYRYYYYYYYYYYYRYYRRRYYRYYRYYRRYYYYYYYYRRYYYRRRRRRRRYRRYRYYRRYYRYYYYYYRYYYYYRYYYRRYRYYYYYYYYYRRRYYYRYRRRYYRRRYRRRYYRYRYYYYYYYRYRYYYYRYYYRRYRRYYYRRYYRYRYYYYYRRYYRYYYYYYRRYRRRRRRRRYRYRRRRRRRRRRYYRYYRRRYYYYRYRYYRRRYYRYRRRYRRRRRRRYRYYRRRRYYRRYRRRYYYYRRRRRRRYRYYYRRYYYYYYRRYYRRRYYRRYYYRRRRYYYYRRYRRYYYRYRRYYRRRRYYRRYYYYYRRYYRYRYYYYRRYYRYRYYRRYYRRYRYYRYYRYRYYYRYYYRRRRRRYYRYRYYRRRYYYYRRRRYYRYYRRYYYYRRRRYYRYRRYYRYRYYRRYRYYYRRYYYYRYYYRYYYRRYYYYYYRRYYRRYYRYYRYYYYYRYYRRYYYYRYRRYYYYYYYYYYYYRRYYRRRRRYRRYYYYYRYYRYYYYRRYRYYYYYRRYRRYYYRYRYRRRRRYYRYYRYYRYYYYRYYYYYRYYYRYRRYYRYRYYRYYRRRYYYRRYRRRYYYYYYYYYYYYRRRYRRRRRRRYRRRYRYRRYRRRYYRYRYYYYYRYYRRRYYRYYYRYYRRRRYYYYYYYYYYYYYRRRRRYYRYYYYRRRYYRRYYRRYRRYRRRYRRYRYRRRYRRRRYYYRRRRYYYRRYYRYYYYYYRRYYYYYRRYRRRRYRYYRRRRYRYRRRRRYRYYYRRRYRRRYYYYRYRYRYRRYYYRYYRYYRYYYRYYYRYYYYRRYYRRYYYYRYRYYYYYRRYRRYYRYRRYRRRRRYRRYRRYRYYRRYRYRRRRRRYRRRYYYYYYRRYYRRRRRRYRRRRYRYYYYYYYYYRRRYRRRYYRR
>Po_p/
RYRRRYRRYRYYYRYYYYRRYYRRYYYRRRRYRRYRRYYYYRRYYRYYYYRRYYRRYYYRYYRRYRRYRRYRRYRYYRRYRRYRRYYRYRRYYYYRYYRYYRYYYRRRRRRRYYYRRYYRRYYYYRRRRRRRYRRYRRYYYRYYRYYRRRYYRRYYYRYRRYYRYYYYYRYRRYRYYRYRRRRRRYRRYYYRRRRYYYRRRRRRYYRRRRYRYYYYYYYYYRRYYRYYYYYYYYYYYYYYYYYRYYRYRYYYYYRRRYRYRYYRRRYYYRYYYYYYYRYRYYYYYRYYYYRRYYRYYYRYRYYRYRRYYRYRYYRRRYYYRYYYYYYYYRRYRRYYRYRRRYRYRRYRYYRRYYRRYYYYYRRRRRYYYRRRYRRRRYYYYYYYRRYRYYYYYRYRYYRRRYRRRRYYYYYYYRRRYYYRRYYYYYYYYYYRRYRYYRRYRRRRRYRYYRRRYYYYYYYYYYRRRRYYRYYYYRYYRRRRRYYYRYYYRRYRRYYRRYYYRYYRRYYRRRYRYYYRYYRYYYRYYRYYYYRRYRRRRYYYRRRYYYRRYRYRYYRRYYRYRYYRYYRRYRRYRRYYYYYRYRRYRYYRYYRRRRRYRRYYRYYRYRRYRRYYYRRRYYYRYRYYYYYYRYYYRYYRRYYRYYRYYYRYYYRRYRRRYRYRRYYRYRYYYYRYRYRYYRYRRYYRRRYRYYRYYRYRYRYYYRRYYYRRYRYRRRYRRRYYYYRYYYRYYYYRYYYYYRYYRYYYYYYYYYYYRRYRYYYYYYRYYYYRYYYRYRRYYRRRRYYRRYYRRYYRRYRRRRRRRRYRRRRRRRRRYYYRRRRYYRRYYRRRRRRRYYRYYYYYRYYYRRYRYRYRYYRYYRYRYRRRRRRRRYYYRYYYYYRYYYYYRRYRRRYRRYRYYYYRRYRRRYYYRYYRRYYYYYYYRRRYRYRRRYYRYRYRYRRRRYYYYRRYYYYYYRYYRRRRYYRYRYYYRRRYYYRYRRRYYRYRRYRRRRYRYYYYYYRYYYRYRYRYYRYYRYRYRRRYRYYRRYYYRRYYYYYRYRYYRRYRRRRYRYRYYRYRRRYRYYRRYYRYRRRYYYYYRYYRRRRYRYYYYYRYRYYRRYRRRRYYYYYYYRYYYYYYYYRYRYYYYYRYYYYYRYRYYRRRRRRRRYYYRYRYYRYRRRRRYYRYRYRRRRRYYYYRRYYYRRYRRRYYRRYRYYRYRRYRYYYYYYYYRRYRRYRRYRRYRRYYYYYRYRRRYYRYRYRYYRYYYYRRRRYYRRRYRYYYYYYYRRRRRRYRRYRRYYRYYRYRRRYYYRYYRYYRRYYYYRYYYYRYRYRRRRRYYRRYRYYRYRYRRYRRRYYYRRRRRRRRYYYRRYRYYYYYRRRRYYRYRYYYRYYRRRYYYYYYRRYYYYYRYYYYYYYYYYYYYYYYYYYYYRRYYRYYYYRRYYRRRRYYYRYRYYRYRYRYYYRYRYRYRRRRRRRYYRRRYRRYYYYRYRRRYYYYRRRYYYYYYRYRRRYRRYRYRRYYYYYYRYRYYYRYYRYRYRYYRRRRRRYYRRYRYRRRRYRRYRRYYRYRYYYRYRYYRYYRRRYRYYRYYRYRYRYYYRRYRYYRRRYYYRYYRRRYRRYYYRRRRRRYYYYRYYYRRRYYRRYYYRYYRRYRRYYYYRRYRYRYRYYYRRYYYRRRYRRYRYYYYYYRYYYRYYYRYRYRRYYYYRYRYYYRRYRYYRRRYRRRYYYRRRRRRRYYRYRRYYRYRYYYYYRRRYRYRYYRRYYYYRYYRYYYYYYYYRYYRYYYYRYYRRRRYYRRYYRRRRRRYYYRYYYYYYYRYYYRYYYRRRYRYRYRRYYYYYYRRYYYYYRRYRRYRRRYYYYYYYYYYYYYRYYYRRRYRRRRYYRYYYRYRRYRRRRRRRYYYYYYRYRYYRRYYRRRYRRYYRRYYYYYYYYYYYYRYYYYYYYYRYYYYYYYRYYYRRRYYYYYYYRYYRRRRRRRYYRRRRRRYYRRYYRYYRYYYYYYYRRRRRRRYYYRYRYYYRRYYYRYYRRRYRYYYYYYRYYRRYYRYRRRRRYRYYRRYRYRYYRYRYYYRRYRYYYRRRRYYRRRRYRRRYRYRYYYRRYRYRRYYYYYRRYRYRYYRRYRRRRYYRRRRYYYYYRRYYYYRRRRRYYRYRYYRRRRRRYRRYYRYYYYYRYRRYRYRRYYRYYRYRRYRYRYRYYYYYRYYRYRRYYYYYYYYYYRRYYRYRYYRRYRRYRRYRRRRRRRYYYRRRRRYYRRYYRRYYYYRYYRYRYRYYRRRRYRYYYRRYRYRRYYYYYYYRYRRYYYRRYRRYRYYRRYYYYYRRYYRYYRYYYYYYRYYYYRRYRYYRYYRYYRRRYYYYRYYYYYRYYRRRYRRRRRRYRRRYRYYRRRYRRRYRRYYYRYYYYYYYYYRYYYRRYRYYYRRRYYYRYYYYRRYRRRRYRRYRRRYRYRRYYRYYYYYRRYYYYYRYYYRRYYRRRRYRYYYYYRRYYYYRRRYRYRRYRRRYYYYRYRRYRRYYRYRYYYRRYRYRRRRRYYYYYRRRYYRRYRYYRRRYRRRRYRYYYYYRYYYRYRYRRYYRRYYYYRRYYRYYRYYYYYYYRYYRYYRYYRYYYYYRYYYRYRYYRRYRRRRRYYRYRRYYRYRYYYYYRRYRRRYRRRRRYYYYRRYRYYRYYYYYYYYRRYYYYRYRRRRRRRRRRRRYYYRRYYYYRYYYYRRYRYYYRYYYYRRYYYYYYRRRYRYYYYRRRRYYYRYRYYYYRRYRYYRYYYRRYYYYRRRRYRRYYYYYYRRRYRRYRYYRRYYYYYRYYRYYRRRRRRYRRRYYYYYRRRYRYYYRRRYRYRRYYYRYRYRRYRYYYYYRRYYRRYRYYYYRRRYYYYRYYRYRYRRRYYYRYYRYRYRYYYRYRRYYRRRRYRRRYRYRRRYRYRRRRRYRYRYYYYRYYRYRRYRRYYRYRRYYRYYRYYRYRYYRRYYRRRRYRRRRRYRYYYRRYYRRYYRRYYRYYRYYYYYRRRRRRRYYYYRRRRYYRRRYRYYYYYRYRYYYYRRRYRRYRRRRYYYRYYYYYYYRYYYRYRYYRRRYRRYYYRRYYRRRRYYRYRYYRRYRRRYRRYYYYYYRRRYRYYRYYYYRYRYRRYRYRYRYYRYRYYRYRRYYYRYYYYYRYYRYRYRYYYYYYRYRRRRRYYRYYYYYRYYRYYYYYRRYRRRYYYYRYYYYYRRRYRRRRRRRRYRRYRRRRYRYYRYYRYRRYRRRYYYYRYRRYRRRRYYYRYYYYYRRYYRRYRYYYRYRRRYRYYRRYYYRRYYYYYYYYYYYYRRYRYYYYYYRRRYYYRYYRRRYYYYYYRRRRYRRYRYYYYRRYYYYRYRRRYYYYYYYRYYRRYYRRRRYYYRRYYRRYYYYYYRRRYYYYRYYRYYYYRRYRRYRRRRRYYRYYYYYYYYRYRYRYRYYRYYYRYRRYRYYYRYRYYYRRRRRRRRYRRYYYRYYRRYYRRRYYRRYRRRRYYYYYYYRRRRYRRRYYYRYRYYYYYYYYYYYYYRRRYRYRYYRRRRYYYYRRYRYYYRRRYYYRYRRRRYRYRRYYRRYYYRRYRRYRRRRRRRRYRRYYYYYYYYYRYRRYYRRRYYRYRYYYYYRYYRRYYRYYRYYRYRRYRRYRRYRYYRYRRYYRYYRRYYRRRRYYYYRRRYRRYRRRYRYYRYRRYRRRRRYYYRRYYRRYRRRRYYYYRYYRRRRRYRRYYYRRRYYRYRRYYYYRRYYRYRRYRYYRRYYYYYRYYRYYYYYYYYYYYYYRRRRYYRYYRYRYYYRRYRRRYRRRRYYRYRRRYYYRRYYYYRRYRRYYRRRRYYRYYRRRYRYYRRYRRYRYYRRYYYYRYRRRYRYYYYRRYYRYYRRRRRYRRRYRYYRRRRYYYRRYYYYYRYRYRRYYYYRRYRYYRRRYYYRRRYRRYRRYRRYYYYRRRYYRYYRRRRRYRRRYRRYRRRYYRRYYRYYYYYRYYRRYRYRYRYRYRRRRRYYYYRRYRRYYRRRRYRRRYRYYYYRYRYYYRYYYRYYRYYYYYRYYYYRRRYRYRRRRRYRRRYRYRRYYYYRRRYYRRYYRRRYYRRRYYRRYRYYYYYRYYRRRRRRYYRRRRRYRYYYYRYRRYYRRYRYYYRRRRRYYYRYRRRRYRRRYYRYYYYYYYRYRYYYRYYRYRRYYRRRRYRRYYYYRYYRRRYYRRYRYRYYRRYYRRRYYYYRYRYYRYYYYYRYYRYYYRRYRRRRYYYYYYYYYYRRYYYYYYYYRRRRRYRRRRRRRRYYYYRYYYRYRRYYRYRRRYRRYRYYRYRYRYYYYYRYYRYRRYYYRRRYYRRRYYRYRYRYYYRRRRRYYYYRRYRRYYRYRRYRRYYRYRYYYRYYYRRYRRYRRRRYRYYRYYRRRRRRYYRRYYYYYYRRRRRYRYYRYYYYYYRRYRRYYRRRYRRRRYRYRRRRYRYRRRRYRYYYYYRYYYRYRYYYYYRRRRRYYYYYYYYYYYYYYYYYYYYYYYYRRRYYYYYYYYYRYRRYRRYYYRRYRYYRRYYRYYRRRYYRRRYRYRRYYYRRYYYYYYYRRRRRRYYYRYYYYYYRRRYYYYYYYYYRRYYYYYYYRYYRRRYRYYRYYRYYYYRYYRRRYYYYRRRRRYRYYRYYRYYYRRRYYYRYYRYRYYRYRRYYRRYRRRRRRRRRRRRRRRRYRRYYYYRRRYYYRYYYYYRRYYRYYYYRYYYRRYRYYYYRYYYRYRRRRYYRYRRRYRRYYRRRYRYYRYRRRRYYYYYYYYRYYRYYYYRRRYYYRRYYYRYRRRYYYRYYYYYYYYRYRRYRRYYRRRYYYYRYRRYYYYYRYRYYRYRRYYRRRRYYRYYYYYYYRRYYRYYYRYYYRRYYRRRYYRRRRYYYRRYYRRYYYRYYYRYYRYYRRYRYRYYRRRYYYRRRRYRRYRRRYYRRYRYYRRYRYYYYRYRRRYRYRRYRYRRYYRYYYYYRYRYYYYYRYRYYYRYYRRYRRRRYYYRRYRRYRRYRRYRRYYYRYYYRYYYYYRRRRRYRYYRRYRRYYRYRRYYYYRYYRYYYRYYRYRRYRRYYYRYYYRRYYYYRRYYRRRYRRRRRRYYYYRRRRYRYRYRYRRRYYRRRRRRRRRYYRRRYRYRRYRRRRRYYRRRYYRRYYYRRYYYYYYRYRRRYRRYRYRRRRYYRYYYRYYRRRRRRRYRRYYRYYYYRYRYYRRRYYRRYYRRYYYRYYYRYRYRRYRRYYYYRRYRRYYYYYYYYRYYYYRRYYYYRRYYRYYYRRRRRRYYRYRYYYYRYRRRRRRRRRRYYYYRRYRRRYRRYYYRRRRRYRRRRRYYYYRYRYRYYYYRRYRRYYYYYYYRRYRRRYRYYYRYRYRRYRYYRRYRYYYRRRYRRRYRRRYRRYYYYRRRYRYRYYYYYYYRRRRRYRRYYYRRRYYRYYRYYYRRRYRRYYRRYYRYRRRRYYYYRRYYRRRYYRRYYYYYRYYYYRRYYYYRYYRYRYRYYRRYYYYYYRRRYRYYRYYRRRRYYRYYYYRRYRYRRRRYRYYYRRYYYYYYYYYYYYYYRYYYYYYRYYRYRRYRRYRYYYYYYRYYYYRRYYYYRRYRRRRRYRRRYYRRRYYYYYYYYRRYYYRRYRRRRRRRRRRYYRRRRYYRRYRYYRRRRYRYRRYRYYRRRYRYRYYYYRRYRYYYYYYRYYYYRYYYYYYYYYRYYRRRYRYRYYYRYRYYRYRYYRRYRRRYYRYYYRRYRRYYRYYYYYYYYYYRRRRRRYYRRYYYYYYYYRRYRYYYRRYYYRRRRRYYRYYYYYRYRRYYYYRYYYYYYRYYYRRRYRRRRRYYYYYYYYYYYYRRRYYYRRYRYRRYYRRYYYRYRRYYYYRYYRYRRRRRRYRYRYYYRYYYYYRRRYYYRRRRRYRRYRRYYYYYRYRRYYRRYRYYYYYYYRRRRYYYRRYRRYYYRYYYYYRRYYRYRRYRRYRYYRRRRRRYYYYYRYYYRRYYYYYYYRRRYRRYYRRYYYYYYRYYYRYYYRRYYRYYRRRYYRYYYRYYYYYYYYYYYYYYRYYYYRRYYRYYYRRRRRYYYRRRYRRRRYRYYRRRRYYRRYYYRRRRYRYYYYRYRYYRRRYRYRYYYYYRYYYRRYYYRYYYYYRYYYRRRYRYRYYYYRYYRYRYRRRYYYRYRRRRRRRRYYYRYRYYYYRYRYRYRRRYYYRRYRYYRRRYYYRRRRYYYYYYRRRRYYRRRRYYYYYRYYRRYRRYYYRYYRRYYRYRRYYYYYYYYYYRYYYRRRYYRYYYRYYRYRYYYYYYYRYRYRYRRRYRYYRRRYRYYYRYRRYRRRRYRYYRRYRRYRRYRRYRRYYYYRYYRRYYRYRRYYYYYRRRRYYRRYYRYYYYYYYRYYYYRRYYYYRRYYRRRYYRRYRRYYRRYRYRYYRYYRRYYRRRRYYYYYYYYYYRYYRRYYRYRRRRRYYYYYRRYRYYYYRRRYYRRRYYRRRRYYRRRYRRYYRYYRRYYYRYRRYRRRRYRRRRYRYRYRRRRYYYRYRYYYYRRRRRRYRRRRRYYRRRYYRYYYRRRRRYRYYYRRRYYRRYYYRRYRYRYRYRRYYYYRYRYRYRRYRRYRYYYRYYYRYRYYYYYRYYRYRRYRYYRRYYYYRRRYRYYRYRRRRRRYYYRRYYRYRRRRYYYRRYRRRYYYYYYRRRRRRYYRYYYRYYYYRRYYYYRRYYYYRRYYYYRRYYYYYYYYYYRRYYRYRRRRRYYYYYYYYYYRRYRRRRYYYYYRRRYRRRYRRYYRRYYYYRYYRYYYRRRRYRRYYRRYYRRYRYYRYYYRRYYYYYRYYYYRRYYRYRRYRYRYYYYRYYRYRRYYRRYRYYYRYYRYRYYRRRRYRRYYRRRRYYRYYYRYYYYYRRRYYRRYYYYYYYYYYYYRRYYRRYYYRRRRRYRYYRRRRRRRRRRRRYYRRRYRRRYYYRRRRRRRRYYYYRYYRRYYRRYRYYRRYYYRYRYRYYRYYRRRYYYRYRRYRYYYYYYYYYRRYYYRYRRYYRYRRYYRRYYYRYYRRRYYRYRRRRRRRYYRYYYYYYYYYRYYYYRYYRRYYYYYRRYRYRRYYYYYYYYRYRYYYYYYYYYRRYRYYYYYYRYYYYYYRRRRRYRRRRYRRYYRRRYYRRRRRRRRRYYYYRRYYYRYRRRYRYRRRYYYRRRYYYYYYRRYRYYYYRRRRYRYYYYYYYYYRRYYYRRYYYYYYYYRRYYRRYRYYYYRYYYYYRRYYYYYRRYYYRRRRRYRYYYYYYYYYYYYYYYYRRYRYRYYYYYYYYRRYYRRRYYYYYYYYYYYRRRYYYYRRRYYRYRRYRRYRYYYYYRRRRRYYYYRRYYYYRRRYYYRYYYYRYRRRYRRRYYRRRRRYRRRYYRRRRYRRRRRYYRRRYYYRRYYYYYYYYYYRYYYYYYRYRRRRRYRRYYRRYRYRRYRRRRRYYYYRRRRRRRRRYRRYRYRRRRYYRRRRRRRRYYRYRYYRRRRYRRYYYYYRRYRRYYYYRYYYRRYRYYYYRRYYYYRYRRRRRRYYYYYRRYYYRRRRRRRYRRYYYYRRRYYRYRRRYYRRRYRRRRYRRRYYRRYYYRRRRYYYYYYRYYYYRRRYRRRRYYYYYYYRYYYYYYYYYRYYYYRRYYRYRYYRYYRRYRYYRRYYYRYRYYYYRRYYRRYYRRRRRYYRRYYRRRYRYYYRYYYRRRRRRYYYYYRYYRYRYYYRYYRYYYYYRRRRRYYYYRYYRRYYRRRRYRYYYYYRRYRYYYRRYYYRYYYYYRYYYYRYRYYYYRYYYRRRRRYRYRYYRRYYYYYRYRYYYYYYYYRRYYRRYRYYYRRRRYYYRRRRRRRRRRRRRRYRYRYRYYYYYYRYYRYYYYYYYYYYYRYRYYYYYRYRRRRYYRRYRYYYRYRYYYYYRRRYRYYYYYYRRYYRYRYRRYRYYRYRRRRRYYRYYRRYYRYYRRRYRYYRYYRRRYRYRRRRYYRYYYRYYRYYRYYYRRRRRYRRRYRYYRRYYRRRYYYYYYYYYRRYYYRRYRRYYRRRRYYYYYYRRRYRYYRYYYYRYRYYYRRYYYYYYYRRRYYYRYRYRRRRRYRYYYRYYYYYRRYYYRRYRRYRYYRRYRRRRRYRYYRYYRRRRYYRRRRRRYYRYRRRYYYYYRRRRYYYYYYYRRYYRRYYYYRYYYRYYRYYYYYRRRYRYYYYRYYYYYYYRRYYRYYRYRYYRRRYRYYRYRRYYRYYRYYYRYRRRRRYYYRYYRRYYYRYYRRYRRRYRRRYYYYRRRYRRYYYRYYRYYYRYYYYYYRRYRRYRYRYRYRRRRYYRRYYYYYYYRRRYYYRYYYRYYYRYRYRRYYRRRRRRYYRRYRRYRRYRRYYYYYRYRRYRYYRRYRYRYRRRYYYRYYRRYYYRRYYYYYYYYRYYRYYRYYRYYYRYYYRYRYRRRYRYYRYYRYRYYYRYYYYRYYRRRYRYYRYYRRRRRRYYRYYYYYRYRRYRYYYRYYYYYRYYYRYRYRRYRYYRRYYYYRYYRYYRRYYRRYRYRRRYRYYYYYYYRRRYYRYRRYYYYRYYRRRRRRYYYYYYYYRYYRYYRRYYRYRRYYRRRYRYRRYYYRRRRYYYRRRRYRYYRRYYRYYYYRRRYRYRRYYYRRYYYRYRRYRYRYYYYYYYYRYYYRYRYRRYYRRRYYRRYYYYRRRRYRRYYYYYRRYYRYYYYYYYYRYRYYRRRRRYYYRRRYRRRYRRRRRRYRYYRRYYRYYYYYYYYYYRRYRRYRRYYRYYRYYRYYYYYRRRRYRRYRYRYYRYRRRYRYRYRRYYRYYRYYRYYRYRYYRYYRYYRYYRRRRRRYYRRRRRRYRRYYYYYRRYRRRRRRYRYYYYRYYRYRRYRRYRRYYYYYRYYRRRYYRRYYYYRYYRRYRRYYYYYYYYYYRYYYYYRRYYRRYYYYRYYRRRRYRRRYYYYYYRRYRRRRYRRRYYYYYRYRRYYRYRRRYYYRRYRRYYRYYRYRRYRRRRYYRRYYRYYRRYYYRRYYRYYRYRRYYRYRYRYYRYYRRRYRRRRRRRRYRRYRRYYYYRRRRYYYYYYRRYYYRYYRYRRRRYRYRYRYRYYYRYRYYYYRYYYRYYYYRRYRRYRRRYRYYYYRRYYRYYRRYRYYRRRRRRRRRRRRYYRRRRRRRRRRRRYRYYRRRRYYYYRRYYYYRRRYYRYYYRRYYRYRRRYYYRYYYYRRYYYRYYYYRRYRYYYYRYRRRRYRRYYYYRRRYYYYYYYRYRRYRYRYRYRRRRYYRYRRRRRYRRYYRRRYYYYRRYYYRYYRRYYRYYYRYYYYRRYYYRYRRYYYRRYRRYYYRRYYRYRRYYRYRYYRYYYRYYRYYRYRRYRRYYYYYRYYYYRRYYYRYRYYYYYYYYRYRRYRYRYRYRRYRRRRRRYYYYYRYRYYYYYYRYYYYRYRYYYYRYYYRYYYYYYYYYRYRYYYYYRRYRRYYRYRYYRRYYRRYRRYRRYRRYYRYRYRYRRYYRYYYRYYRRYYRRRRRRRRRYYRRYYYRYRYYYYYRYYYYYYRRYRRRYYYYYRRYYRRYYRRRRYYRRRRYRRRYRRRRYRRYYRYRRRRRYYRYRYYRRYYRRYYRRRYRRRRRRYRYRRRRYYRRYYYYRRYYRYRYYYRYYRYYYYRRRYYRYYYYRRRYYYYYRRRRYYYYYYYYYRYRYYYRRYRYRRYYRYYRYYYYYRYYYYRRYYRYYYYRRYYYRYYYRYYRYYRYYYRYRRRRRYRRYYRRRRRRYYYRYRYRRYYRRRRYYRYRYRYYYRRYYRYYRRRYRYYRYRRRRRRYRYRYYYRYYYYRRYYYRYRYYRYRRYYRYRRYRRYRRYRRRYRYYYYYYYRYYRRYYRRRYYYYYYYYYYYYYYYRRRYRRRYYYYRYYYRYYYYRRYRRYYRYRRYRRYYRYYRRRYYYYYRRYRRYRYYYYYRRYYRYYRYYRYYRRRRYRRYYYRRRRYRRYYYRRRRRRRRYYRYYRYYYRYYYRRYYYRYRRYYRRYYRRRRYRYRYRRYRRYRRYYYRYRRRRYYYYYYRYYRYYYYRYRRRYYYRYYYYRYYYRRYRRRYYRYRYYYYYYYYRRRRYYYYRYYRYYYYYRRRYRYRRRRYYYRYYRYYYRYRYYYYRYYYRRYRRRYRRRRYRYRRRRRRRRYRRRRRRRYYRRYYRRRYYRRYYYYYYYYRYYYRYRYYYYRRYYRYYRYYRRYYYYYYRYYYYYRRYRRRRYYYYYYYRYYYRRYRRRRYYYYRYYYYRRRRRYYYRRYYYYRRRRYYRRYYYYYRRRYRRYRYYRYYYRRYYYYYRYYYRYYRRYYRRRRRRYYYYYYRRYYYYRYYYRYYRYYYYYYRYYYRRYYYRRYYRRYYYRYYYRRYYYYYYYRYYYRRYRYYRRYYYYRRRRRRRYYRYYYYYRRRYRYRYRYRYRRRRRYYYYYRRRRYYYRRYYYYRYYYYYRRYRRYRYYRRYYYYRRRRRRYYYYYYYRYRRRYYRYYYRRYRRRRRRRRYRRYYYRRYYYYYYYRRRYRRYRYYYYYYYYRRYYRYYYYYYYYYYYRYYRRRYYRYYRYYRRYYYYYYYYRRYYYRRRRRRRRYRRYRYYRRYYRYYYYYYRYYYYYRYYYRRYRYYYYYYYYYRRRYYYRYRRRYYRRRYRRRYYRYRYYYYYYYRYRYYYYRYYYRRYRRYYYRRYYRYRYYYYYRRYYRYYYYYYRRYYRRRRRRRYRYRRRRRRRRRRYYRYYRRRYYYYRYRYYRRRYYRYRRRYRRRRRYRYRYYRRRRYYRRYRRRYYYYRRRRRRRYRYYYRRYYYYYYRRYYRRRYYRRYYYRRRRYYYYRRYRRYYYRYRRYYRRRYYYRRYYYYYRRYYRYRYYYYRRYYRYRYYRRYYRRYRYYRYYRYRYYYRYYYRRRRRRYYRYRYYRRRRYYYRRRRYYRYYRRYYYYRRRRYYRYRRYYRYRYYRRYRYYYRRYYYYRYYYRYYYRRYYYYYYRRYYRRYYRYYRYYYYYRYYRRYYYYRYRRYRYYYYYYYYYYRRYYRRRRRYRRYYYYYRYYRYYYYRRYRYYYYYRRYRRYYYRYRYRRRRRYYRYYRYYRYYYYRYYYYYRYYYRYRRYYRYRYYRYYRRRYYYRRYRRRYYYYYYYYYYYYRRRYRRRRRRRYRRRYRYRRYRRRYYRYRYYYYYRYYRRRYYRYYYRYYRRRRYYYYYYYYYYYYYRRRRRYYRYYYYYRRYYRRYYRRYRRYRRRYRRYRYRRRYRRRRYYYRRRRYYYRRYRRYYYYYYRRYYYYYRRYRRRRYRYYRRRRYRYRRRRRYRYYYRRRYRRRYYYYRYRYRYRRYYYRYYRYYRYYYRYYYRYYYYRRYYRRYYYYRYYYYYYYRRYRRYYRYRRYRRRRRYRRYRRYRYYRRYRYRRRRRRYRRRYYYYYYRRYYRRRRRRYRRRRYRYYYYYYYYYRRRYRRRYYRR
>Po_o/
RYRRRYRRYRYYYRYYYYRRYYRRYYYRRRRYRRYRRYYYYRRYYRYYYYRRYYRRYYYRYYRRYRRYRRYRRYYYYRRYRRYRRYYRYRRYYYYRYYRYYRYYYRRRRRRRYYYRRYYRRYYYYRRRRRRRYRRYRRYYYRYYRYYRRRYYRRYYYRYRRYYRYYYYYRYRRYRYYRYRRRRRRYRRYYYRRRRYYYRRRRRRYYRRRRYRYYYYYYYYYRRYYRYYYYYYYYYYYYYYYYYRYYRYRYYYYYRRRYRYRYYRRRYYYRYYYYYYYRYRYYYYYRYYYYRRYYRYYYRYRYYRYRRYYRYRYYRRRYYYRYYYYYYYYRRYRRYYRYRRRYRYRRYRYYRRYYRRYYYYYRRRRRYYYRRRYRRRRYYYYYYYRRYRYYYYYRYRYYRRRYRRRRYYYYYYYRRRYYYRRYYYYYYYYYYRRYRYYRRYRRRRRYRYYRRRYYYYYYYYYYRRRRYYRYYYYRYYRRRRRYYYRYYYRRYRRYYRRYYYRYYRRYRRRRYRYYYRYYRYYYRYYRYYYYRRYRRRRYYYRRRYYYRRYRYRYYRRYYRYRYYRYYRRYRRYRRYYYYYRYRRYRYYRYYRRRRRYRRYYRYYRYRRYRRYYYRRRYYYRYRYYYYYYRYYYRYYRRYYRYYRYYYRYYYRRYRRRYRYRRYYRYRYYYYRYRYRYYRYRRYYRRRYRYYRYYRYRYRYYYRRYYYRRYRYRRRYRRRYYYYRYYYRYYYYRYYYYYRYYRYYYYYYYYRYYRRYRYYYYYYRYYYYRYYYRYRRYYRRRRYYRRYYRRYYRRYRRRRRRRRYRRRRRRRRRYYYRRRRYYRRYYRRRRRRRYYRYYYYYRYYYRRYRYRYRYYRYYRYRYRRRRRRRRYYYRYYYYYRYYYYYRRYRRRYRRYRYYYYRRYRRRYYYRYYRRYYYYYYYRRRYRYRRRYYRYRYRYRRRRYYYYRRYYYYYYRYYRRRRYYRYRYYYRRRYYYRYRRRYYRYRRYRRRRYRYYYYYYRYYYRYRYRYYRYYRYRYRRRYRYYRRYYYRRYYYYYRYRYYRRYRRRRYRYRYYRYRRRYRYYRRYYRYRRRYYYYYRYYRRRRYRYYYYYRYRYYRRYRRRRYYYYYYYRYYYYYYYYRYRYYYYYRYYYYYRYRYYRRRRRRRRYYYRYRYYRYRRRRRYYRYRYRRRRRYYYYRRYYYRRYRRRYYRRYRYYRYRRYRYYYYYYYYRRYRRYRRYRRYRRYYYYYRYRRRYYRYRYRYYRYYYYRRRRYYRRRYRYYYYYYYRRRRRRYRRYRRYYRYYRYRRRYYYRYYRYYRRYYYYRYYYYRYRYRRRRRYYRRYRYYRYRYRRYRRRYYYRRRRRRRRYYYRRYRYYYYYRRRRYYRYRYYYRYYRRRYYYYYYRRYYYYYRYYYYYYYYYYYYYYYYYYYYYRRYYRYYYYRRYYRRRRYYYRYRYYRYRYRYYYRYRYRYRRRRRRRYYRRRYRRYYYYRYRRRYYYYRRRYYYYYYRYRRRYRRYRYRRYYYYYYRYRYYYRYYRYRYRYYRRRRRRYYRRYRYRRRRYRRYRRYYRYRYYYRYRYYRYYRRRYRYYRYYRYRYRYYYRRYRYYRRRYYYRYYRRRYRRYYYRRRRRRYYYYRYYYRRRYYRRYYYRYYRRYRRYYYYRRYRYRYRYYYRRYYYRRRYRRYRYYYYYYRYYYRYYYRYRYRRYYYYRYRYYYRRYRYYRRRYRRRYYYRRRRRRRYYRYRRYYRYRYYYYYRRRYRYRYYRRYYYYRYYRYYYYYYYYRYYRYYYYRYYRRRYYYRRYYRRRRRRYYYRYYYYYYYRYYYRYYYRRRYRYRYRRYYYYYYRRYYYYYRRYRRYRRRYYYYYYYYYYYYYRYYYRRRYRRRRYYRYYYRYRRYRRRRRRRYYYYYYRYRYYRRYYRRRYRRYYRRYYYYYYYYYYYYRYYYYYYYYRYYYYYYRRYYYRRRYYYYYYYRYYRRRRRRRYYRRRRRRYYRRYYRYYRYYYYYYYRRRRRRRYYYRYRYYYRRYYYRYYRRRYRYYYYYYRYYRRYYRYRRRRRYRYYRRYRYRYYRYRYYYRRYRYYYRRRRYYRRRRYRRRYRYRYYYRRYRYRRYYYYYRRYRYRYYRRYRRRRYYRRRRYYYYYRRYYYYRRRRRYYRYRYYRRRRRRYRRYYRYYYYYRYRRYRYRRYYRYYRYRRYRYRYRYYYYYRYYRYRRYYYYYYYYYYRRYYRYRYYRRYRRYRRYRRRRRRRYYYRRRRRYYRRYYRRYYYYRYYRYRYRYYRRRRYRYYYRRYRYRRYYYYYYYRYRRYYYRRYRRYRYYRRYYYYYRRYYRYYRYYYYYYRYYYYRRYRYYRYYRYYRRRYYYYRYYYYYRYYRRRYRRRRRRYRRRYRYYRRRYRRRYRRYYYRYYYYYYYYYRYYYRRYRYYYRRRYYYRYYYYRRYRRRRYRRYRRRYRYRRYYRYYYYYRRYYYYYRYYYRRYYRRRRYRYYYYYRRYYYYRRRYRYRRYRRRYYYYRYRRYRRYYRYRYYYRRYRYRRRRRYYYYYRRRYYRRYRYYRRRYRRRRYRYYYYYRYYYRYRYRRYYYRYYYYRRYYRYYRYYYYYYYRYYRYYRYYRYYYYYRYYYRYRYYRRYRRRRRYYRYRRYYRYRYYYYYRRYRRRYRRRRRYYYYRRYRYYRYYYYYYYYRRYYYYRYRRRRRRRRRRRRYYYRRYYYYRYYYYRRYRYYYRYYYYRRYYYYYYRRRYRYYYYRRRRYYYRYRYYYYRRYRYYRYYYRRYYYYRRRRYRRYYYYYYRRRYRRYRYYRRYYYYYRYYRYYRRRRRRYRRRYYYYYRRRYRYYYRRRYRYRRYYYRYRYRRYRYYYYYRRYYRRYRYYYYRRRYYYYRYYRYRYRRRYYYRYYRYRYRYYYRYRRYYRRRRYRRRYRYRRRYRYRRRRRYRYRYYYYRYYRYRRYRRYYRYRRYYRYYRYYRYRYYRRYYRRRRYRRRRRYRYYYRRYYRRYYRRYYRYYRYYYYYRRRRRRRYYYYRRRRYYRRRYRYYYYYRYRYYYYRRRYRRYRRRRYYYRYYYYYYYRYYYRYRYYRRRYRRYYYRRYYRRRRYYRYRYYRRYRRRYRRYYYYYYRRRYRYYRYYYYRYRYRRYRYRYRYYRYRYYRYRRYYYRYYYYYRYYRYRYRYYYYYYRYRRRRRYYRYYYYYRYYRYYYYYRRYRRRYYYYRYYYYYRRRYRRRRRRRRYRRYRRRRYRYYRYYRYRRYRRRYYRYRYRRYRRRRYYYRYYYYYRRYYRRYRYYYRYRRRYRYYRRYYYRRYYYYYYYYYYYYRRYRYYYYYYRRRYYYRYYRRRYYYYYYRRRRYRRYRYYYYRRYYYYRYRRRYYYYYYYRYYRRYYRRRRYYYRRYYRRYYYYYYRRRYYYYRYYRYYYYRRYRRYRRRRRYYRYYYYYYYYRYRYRYRYYRYYYRYRRYRYYYRYRYYYRRRRRRRRYRRYYYRYYRRYYRRRYYRRYRRRRYYYYYYYRRRRYRRRYYYRYRYYYYYYYYYYYYYRRRYRYRYYRRRRYYYYRRYRYYYRRRYYYRYRRRRYRYRRYYRRYYYRRYRRYRRRRRRRRYRRYYYYYYYYYRYRRYYRRRYYRYRYYYYYRYYRRYYRYYRYYRYRRYRRYRRYRYYRYRRYYRYYRRYYRRRRYYYYRRRYRRYRRRYRYYRYRRYRRRRRYYYRRYYRRYRRRRYYYYRYYRRRRRYRRYYYRRRYYRYRRYYYYRRYYRYRRYRYYRRYYYYYRYYRYYYYYYYYYYYYYRRRRYYRYYRYRYYYRRYRRRYRRRRYYRYRRRYYYRRYYYYRRYRRYYRRRRYRRYYRRRYRYYRRYRRYRYYRRYYYYRYRRRYRYYYYRRYYRYYRRRRRYRRRYRYYRRRRYYYRRYYYYYRYRYRRYYYYRRYRYYRRRYYYRRRYRRYRRYRRYYYYRRRYYRYYRRRRRYRRRYRRYRRRYYRRYRRYYYYYRYYRRYRYRYRYRYRRRRRYYYYRRYRRYYRRYRYRRRYRYYYYRYRYYYRYYYRYYRYYYYYRYYYYRRRYRYRRRRRYRRRYRYRRYYYYRRRYYRRYYRRRYYRRRYYRRYRYYYYYRYYRRRRRRYYRRRRRYRYYYYRYRRYYRRYRYYYRRRRRYYYRYRRRRYRRRYYRYYYYYYYRYRYYYRYYRYRRYYRRRRYRRYYYYRYYRRRYYRRYRYRYYRRYYRRRYYYYRYRYYRYYYYYRYYRYYYRRYRRRRYYYYYYYYYYRRYYYYYYYYRRRRRYRRRRRRRRYYYYRYYYRYRRYYRYRRRYRRYRYYRYRYRYYYYYRYYRYRRYYYRRRYYRRRYYRYRYRYYYRRRRRYYYYRRYRRYYRYRRYRRYYRYRYYYRYYYRRYRRYRRRRYRYYRYYRRRRRRYYRRYYYYYYRRRRRYRYYRYYYYYYRRYRRYYRRRYRRRRYRYRRRRYRYRRRRYRYYYYYRYYYRYRYYYYYRRRRRYYYYYYYYYYYYYYYYYYYYYYYYRRRYYYYYYYYYRYRRYRRYYYYRYRYYRRYYRYYRRRYYRRRYRYRRYYYRRYYYYYYYRRRRRRYYYRYYYYYYRRRYYYYYYYYYRRYYYYYYYRYYRRRYRYYRYYRYYYYRYYRRRYYYYRRRRRYRYYRYYRYYYRRRYYYRYYRYRYYRYRRYYRRYRRRRRRRRRRRRRRRRYRRYYYYRRRYYYRYYYYYRRYYRYYYYRYYYRRYRYYYYRYYYRYRRRRYYRYRRRYRRYYRRRYRYYRYRRRRYYYYYYYYRYYRYYYYRRRYYYRRYYYRYRRRYYYRYYYYYYYYRYRRYRRYYRRRYYYYRYRRYYYYYRYRYYRYRRYYRRRRYYRYYYYYYYRRYYRYYYRYYYRRYYRRRYYRRRRYYYRRYYRRYYYRYYYRYYRYYRRYRYRYYRRRYYYRRRRYRRYRRRYYRRYRYYRRYRYYYYRYRRRYRYRRYRYRRYYRYYYYYRYRYYYYYRYRYYYRYYRRYRRRRYYYRRYRRYRRYRRYRRYYYRYYYRYYYYYRRRRRYRYYRRYRRYYRYRRYYYYRYYRYYYRYYRYRRYRRYYYRYYYRRYYYYRRYYRRRYRRRRRRYYYYRRRRYRYRYRYRRRYYRRRRRRRRRYYRRRYRYRRYRRRRRYYRRRYYRRYYYRRYYYYYYRYRRRYRRYRYRRRRYYRYYYRYYRRRRRRRYRRYRRYYYYRYRYYRRRYYRRYYYRYYYRYYYRYRYRRYRRYYYYRRYRRYYYYYYYYRYYYYRRYYYYRRYYRYYYRRRRRRYYRYRYYYYRYRRRRRRRRRRYYYYRRYRRRYRRYYYRRRRRYRRRRRYYYYRYRYRYYYYRRYYRYYYYYYYRRYRRRYRYYYRYRYRRYRYYRRYRYYYRRRYRRRYRRRYRRYYYYRRRYRYRYYYYYYYRRRRRYRRYYYRRRYYRYYRYYYRRRYRRYYRRYYRYRRRRYYYYRRYYRRRYYRRYYYYYRYYYYRRYYYYRYYRYRYRYYRRYYYYYYRRRYRYYRYYRRRRYYRYYYYRRYRYRRRRYRYYYRRYYYYYYYYYYYYYYRYYYYYYRYYRYRRYRRYRYYYYYYRYYYYRRYYYYRRYRRRRRYRRRYYRRRYYYYYYYYRRYYYRRYRRRRRRRRRRYYRRRRYYRRYRYYRRRRYRYRRYRYYRRRYRYRYYYYRRYRYYYYYYRYYYYRYYYYYYYYYRYYRRRYRYRYYYRYRYYRYRYYRRYRRRYYRYYYRRYRRYYRYYYYYYYYYYRRRRRRYYRRYYYYYYYYRRYRYYYRRYYYRRRRRYRRYYYYYRYRRYYYYRYYYYYYRYYYRRRYRRRRRYYYYYYYYYYYYRRRYYYRRYRYRRYYRRYYYRYRRYYYYRYYRYRRRRRRYRYRYYYRYYYYYRRRYYYRRRRRYRRYRRYYYYYRYRRYYRRYRYYYYYYYRRRRYYYRRYRRYYYRYYYYYRRYYRYRRYRRYRYYRRRRRRYYYYYRYYYRRYYYYYYYRRRYRRYYRRYYYYYYRYYYRYYYRRYYRYYRRRYYRYYYRYYYYYYYYYYYYYYRYYYYRRYYRYYYRRRRRYYYRRRYRRRRYRYYRRRRYYRRYYYRRRRYRYYYYRYRYYRRRYRYRYYYYYRYYYRRYYYRYYYYYRYYYRRRYRYRYYYYRYYRYRYRRRYYYRYRRRRRRRRYYYRYRYYYYRYRYRYRRRYYYRRYRYYRRRYYYRRRRYYYYYYRRRRYYRRRRYYYYYRYYRRYRRYYYRYYRRYYRYRRYRYYYYYYYYRYYYRRRYYRYYYRYYRYRYYYYYYYRYRYRYRRRYRYYRRRYRYYYRYRRYRRRRYRYYRRYRRYRRYRRYRRYYYYRYYRRYYRYRRYYYYYRRRRYYRRYYRYYYYYYYRYYYYRRYYYYRRYYRRRYYRRYRRYYRRYRYRYYRYYRRYYRRRRYYYYYYYYYYRYYRRYYRYRRRRRYYYYYRRYRYYYYRRRYYRRRYYRRRRYYRRRYRRYYRYYRRYYYRYRRYRRRRYRRRRYRYRYRRRRYYYRYRYYYYRRRRYRYRRRRRYYRRRYYRYYYRRRRRYRYYYRRRYYRRYYYRRYRYRYRYRRYYYYRYRYRYRRYRRYRYYYRYYYRYRYYYYYRYYRYRRYRYYRRYYYYRRRYRYYRYRRRRRRYYYRRYYRYRRRRYYYRRYRRRYYYYYYRRRRRRYYRYYYRYYYYRRYYYYRRYYYYRRYYYYRRYYYYYYYYYYRRYYRYRRRRRYYYYYYYYYYRRYRRRRYYYYYRRRYRRRYRRYYRRYYYYRYYRYYYRRRRYRRYYRRYYRRYRYYRYYYRRYYYYYRYYYYRRYYRYRRYRYRYYYYRYYRYRRYYRRYRYYYRYYRYRYYRRRRYRRYYRRRRYYRYYYRYYYYYRRRYYRRYYYYYYYYYYYYRRYYRRYYYRRRRRYRYYRRRRRRRRRRRRYYRRRYRRRYYYRRRRRRRRYYYYRYYRRYYRRYRYYRRYYYRYRYRYYRYYRRRYYYRYRRYRYYYYYYYYYRRYYYRYRRYYRYRRYYRRYYYRYYRRRYYRYRRRRRRRYYRYYYYYYYYYRYYYYRYYRRYYYYYRRYRYRRYYYYYYYYRYRYYYYYYYYYRRYRYYYYYYRYYYYYYRRRRRYRRRRYRRYYRRRYYRRRRRRRRRYYYYRRYYYRYRRRYRYRRRYYYRRRYYYYYYRRYRYYYYRRRRYRYYYYYYYYYRRYYYRRYYYYYYYYRRYYRRYRYYYYRYYYYYRRYYYYYRRYYYRRRRRYRYYYYYYYYYYYYYYYYRRYRYRYYYYYYYYRRYYRRRYYYYYYYYYYYRRRYYYYRRRYYRYRRYRRYRYYYYYRRRRRYYYYRRYYYYRRRYYYRYYYYRYRRRYRRRYYRRRRRYRRRYYRRRRYRRRRRYYRRRYYYRRYYYYYYYYYYRYYYYYYRYRRRRRYRRYYRRYRYRRYRRRRRYYYYRRRRRRRRRYRRYRYRRRRYYRRRRRRRRYYRYRYYRRRRYRRYYYYYRRYRRYYYYRYYYRRYRYYYYRRYYYYRYRRRRRRYYYYYRRYYYRRRRRRRYRRYYYYRRRYYRYRRRYYRRRYRRRRYRRRYYRRYYYRRRRYYYYYYRYYYYRRRYRRRRYYYYYYYRYYYYYYYYYRYYYYRRYYRYRYYRYYRRYRYYRRYYYRYRYYYYRRYYRRYYRRRRRYYRRYRRRRYRYYYRYYYRRRRRRYYYYYRYYRYRYYYRYYRYYYYYRRRRRYYYYRYYRRYYRRRRYRYYYYYRRYRYYYRRYYYRYYYYYRYYYYRYRYYYYRYYYRRRRRYRYRYYRRYYYYYRYRYYYYYYYYRRYYRRYRYYYRRRRYYYRRRRRRRRRRRRRRYRYRYRYYYYYYRYYRYYYYYYYYYYYRYRYYYYYRYRRRRYYRRYRYYYRYRYYYYYRRRYRYYYYYYRRYYRYRYRRYRYYRYRRRRRYYRYYRRYYRYYRRRYRYYRYYRRRYRYRRRRYYRYYYRYYRYYRYYYRRRRRYRRRYRYYRRYYRRRYYYYYYYYYRRYYYRRYRRYYRRRRYYYYYYRRRYRYYRYYYYRYRYYYRRYYYYYYYRRRYYYRYRYRRRRRYRYYYRYYYYYRRYYYRRYRRYRYYRRYRRRRRYRYYRYYRRRRYYRRRRRRYYRYRRRYYYYYRRRRYYYYYYYRRYYRRYYYYRYYYRYYRYYYYYRRRYRYYYYRYYYYYYYRRYYRYYRYRYYRRRYRYYRYRRYYRYYRYYYRYRRRRRYYYRYYRRYYYRYYRRYRRRYRRRYYYYRRRYRRYYYRYYRYYYRYYYYYYRRYRRYRYRYRYRRRRYYRRYYYYYYYRRRYYYRYYYRYYYRYRYRRYYRRRRRRYYRRYRRYRRYRRYYYYYRYRRYRYYRRYRYRYRRRYYYRYYRRYYYRRYYYYYYYYRYYRYYRYYRYYYRYYYRYRYRRRYRYYRYYRYRYYYRYYYYRYYRRRYRYYRYYRYRRRRYYRYYYYYRYRRYRYYYRYYYYYRYYYRYRYRRYRYYRRYYYYRYYRYYRRYYRRYRYRRRYRYYYYYYYRRRYYRYRRYYYYRYYRRRRRRYYYYYYYYRYYRYYRRYYRYYRYYRRRYRYRRYYYRRRRYYYRRRRYRYYRRYYRYYYYRRRYRYRRYYYRRYYYRYRRYRYRYYYYYYYYRYYYRYRYRRYYRRRYYRRYYYYRRRRYRRYYYYYRRYYRYYYYYYYYRYRYYRRRRRYYYRRRYRRRYRRRRRRYRYYRRYYRYYYYYYYYYYRRYRRYRRYYRYYRYYRYYYYYRRRRYRRYRYRYYRYRRRYRYRYRRYYRYYRYYRYYRYRYYRYYRYYRYYRRRRRRYYRRRRRRYRRYYYYYRRYRRRRRRYRYYYYRYYRYRRYRRYRRYYYYYRYYRRRYYRRYYYYRYYRRYRRYYYYYYYYYYRYYYYYRRYYRRYYYYRYYRRRRYRRRYYYYYYRRYRRRRYRRRYYYYYRYRRYYRYRRRYYYRRYRRYYRYYRYRRYRRRRYYRRYYRYYRRYYYRRYYRYYRYRRYYRYRYRYYRYYRRRYRRRRRRRRYRRYRRYYYYRRRRYYYYYYRRYYYRYYRYRRRRYRYRYRYRYYYRYRYYYYRYYYRYYYYRRYRRYRRRYRYYYYYRYYRYYRRYRYYRRRRRRRRRRRRYYRRRRRRRRRRRRYRYYRRRRYYYYRRYYYYRRRYYRYYYRRYYRYRRRYYYRYYYYRRYYYRYYYYRRYRYYYYRYRRRRYRRYYYYRRRYYYYYYYRYRRYRYRYRYRRRRYYRYRRRRRYRRYYRRRYYYYRRYYYRYYRRYYRYYYRYYYYRRYYYRYRRYYYRRYRRYYYRRYYRYRRYYRYRYYRYYYRYYRYYRYRRYRRYYYYYRYYYYRRYYYRYRYYYYYYYYRYRRYRYRYRYRRYRRRRRRYYYYYRYRYYYYYYRYYYYRYRYYYYRYYYRYYYYYYYYYRYRYYYYYRRYRRYYRYRYYRRYYRRYRRYRRYRRYYRYRYRYRRYYRYYYRYYRRYYRRRRRRRRRYYRRYYYRYRYYYYYRYYYYYYRRYRRRYYYYYRRYYRRYYRRRRYYRRRRYRRRYRRRRYRRYYRYRRRRRYYRYRYYRRYYRRYYRRRYRRRRRRYRYRRRRYYRRYYYYRRYRRYRYYYRYYRYYYYRRRYYRYYYYRRRYYYYYRRRRYYYYYYYYYRYRYYYRRYRYRRYYRYYRYYYYYRYYYYRRYYRYYYYRRYYYRYYYRYYRYYRYYYRYRRRRRYRRYYRRRRRRYYYRYRYRRYYRRRRYYRYRYRYYYRRYYRYYRRRYRYYRYRRRRRRYRYRYYYRYYYYRRYYYRYRYRRYRRYYRYRRYRRYRRYRRRYRYYYYYYYRYYRRYYRRRYYYYYYYYYYYYYYYRRRYRRRYYYYRYYYRYYYYRRYRRYYRYRRYRRYYRYYRRRYYYYYRRYRRYRYYYYYRRYYRYYRYYRYYRRRRYRRYYYRRRRYRRYYYRRRRRRRRYYRYYRYYYRYYYRRYYYRYRRYYRRYYRRRRYRYRYRRYRRYRRYYYRYRRRRYYYYYYRYYRYYYYRYRRRYYYRYYYYRYYYRRYRRRYYRYRYYYYYYYYRRRRYYYYRYYRYYYYYRRRYRYRRRRYYYRYYRYYYRYRYYYYRYYYRRYRRRYRRRRYRYRRRRRRRRYRRRRRRRYYRRYYRRRYYRRYYYYYYYYRYYYRYRYYYYRRYYRYYRYYRRYYYYYYRYYYYYRRYRRRRYYYYYYYRYYYRRYRRRRYYYYRYYYYRRRRRYYYRRYYYYRRRRYYRRYYYYYRRRYRRYRYYRYYYRRYYYYYRYYYRYYRRYYRRRRRRRYYYYYRRYYYYRYYYRYYRYYYYYYRYYYRRYYYRRYYRRYYYRYYYRRYYYYYYYRYYYRRYRYYRRYYYYRRRRRRRYYRYYYYYRRRYRYRYRYRYRRRRRYYYYYRRRRYYYRRYYYYRYYYYYRRYRRYRYYRRYYYYRRRRRRYYYYYYYRYRRRYYRYYYRRYRRRRRRRRYRRYYYRRYYYYYYYRRRYRRYRYYYYYYYYRRYYRYYYYYYYYYYYRYYRRRYYRYYRYYRRYYYYYYYYRRYYYRRRRRRRRYRRYRYYRRYYRYYYYYYRYYYYYRYYYRRYRYYYYYYYYYRRRYYYRYRRRYYRRRYRRRYYRYRYYYYYYYRYRYYYYRYYYRRYRRYYYRRYYRYRYYYYYRRYYRYYYYYYRRYRRRRRRRRYRYRRRRRRRRRRYYRYYRRRYYYYRYRYYRRRYYRYRRRYRRRRRRRYRYYRRRRYYRRYRRRYYYYRRRRRRRYYYYYRRYYYYYYRRYYRRRYYRRYYYRRRRYYYYRRYRRYYYRYRRYYRRRYYYRRYYYYYRRYYRYRYYYYRRYYRYRYYRRYYRRYRYYRYYRYRYYYRYYYRRRRRRYYRYRYYRRRRYYYRRRRYYRYYRRYYYYRRRRYYRYRRYYRYRYYRRYRYYYRRYYYYRYYYRYYYRRYYYYYYRRYYRRYYRYYRYYYYYRYYRRYYYYRYRRYRYYYYYYYYYYRRYYRRRRRYRRYYYYYRYYRYYYYRRYRYYYYYRRYRRYYYRYRYRRRRRYYRYYRYYRYYYYRYYYYYRYYYRYRRYYRYRYYRYYRRRYYYRRYRRRYYYYYYYYYYYYRRRYRRRRRRRYRRRYRYRRYRRRYYRYRYYYYYRYYRRRYYRYYYRYYRRRRYYYYYYYYYYYYYRRRRRYYRYYYYRRRYYRRYYRRYRRYRRRYRRYRYRRRYRRRRYYYRRRRYYYRRYRRYYYYYYRRYYYYYRRYRRRRYRYYRRRRYRYRRRRRYRYYYRRRYRYRYYYYRYRYRYRRYYYRYYRYYRYYYRYYYRYYYYRRYYRRYYYYRYRYYYYYRRYRRYYRYRRYRRRRRYRRYRRYRYYRRYRYRRRRRRYRRRYYYYYYRRYYRRRRRRYRRRRYRYYYYYYYYYRRRYRRRYYRR
>al_s/
RYRRRYRRYRYYYRYYYYRRYYRRYYYRRRRYRRYRRYYYYRRYYRYYYYRRYYRRYYYRYYYRYRRYRRYRRYYYYRRYYRYRRYYRYRRYYYYRYYRYYRYYYRRRRRRRYYYRRYYRRYYYYRRRRRRRYRRYRRYYYYYRRYYRRRYYRRYYYRYRRRYRYYYYYRYRRYRYYRYRRRRRRYRRYYYRRRRYYYRRRRRRYYRRRRYRYYYYYYYYYRRYYRYYYYYYYYYYYYYYYYYRYRRYRYYYYYRRRYRYRYYRRRRYYRYYYYYYYRYRYYYYYRYYYYRRYYRYYYRYRYYRYRRYYRYRYYRRRYYYRYYYYYYYYRRYRRYYRYRRRYRYRRYYYYYRYYRRYYYYYRRYRRYYYRRRRRRRRYYYYYYYRRYRYYYYYRYRYYRRRYRRYRYYYYYYYRRRYYYRRYYYYYYYYYYRRYRRYRRYRRRRRYRRYRRRYYYYRYYYYYRRRRYYRYYYYRYYRRRRRYYYRYYYRRYRRYYRRYYYRYYRRYRRRYYRYYYRYYRYYYRYYRYYYYRRYYRRRYYYRRRYYYRRYRYRYYRRYYRYRYYRYYRRYYRYRRYYYYYRYRRYRYYRYYRRRRRYRRYYRYYRYYRYRRYYYRRRYYYRYRYYYYYYRYYYRYYRRYYRYYRYYYRYYYRRYRRRYRYRRYYRYRYYRYRYRYRYYRYRRYYRRRYRYYRYYRYRYYYYYRRYYYRRYRYYRRYRRRYYYYRYYYRYYYYRYYYYYRYYRYYYYYYYYRYYRRYRYYYYYYRYYYYYYYYRYRRYYRRRRYRRRYYRRYYRRYRRRRRRRRYRRRRRRYYRYYYRRRRYYYRYYRRRRRRRYYRYYYYYYYYYRYYRRRYRYYRYYRYRYRRRRRRRRYYYRYYYYYRYYYYYRRYRRRYRRYRYYYYRRYRRRYYYRYYRYYYYYYYYRRRYRYRRRYYRYYYRYRRRRYYYYRRYYYYYYRYYRRRRYYRYRYYYRRYYRYRYRRRYYRYRRYRRRRYRYYYYYYRYYYRYRYRYYRYYRYRYRRRRRYYRRYYYRRYYYYYRYRYYRRYRRRRYRYRYYRYRRRYRYRRRYYRYRRRYYYYYRYYRRRRYRYYYYYRYRYYRRYRRRRYYYYYYYRYYYYYYYYRYRYYYYYRYYYYYRYRYYRRRRRRRRYYYRYRYYRYRRRRRYYRYYYRRRRRYYYYRRYYYRRYRRRYYRRYRYYRYRRYRYYYYYYYYRRYRRYRRYRRYRRYYYYYYYRRRYYRYRYRYYRYYYYRRRRYYRRRYRYYYYYYYRRRRRRYRRYRRYYRYYRYRRRYYYRYYRYYYRYYYYYYYYYRYRYRRRRRYRRRYRYYRYRYRRYRRRYYYRRRRRRRRYYYRRYRYYYYYRRRRYYRYRYYYRYYRRRYYYYYYRRYYYRYRYYYYYYYYYYYYYYYYRYYYYRRYRRYYYYRRYYRRRRYYYRYRYRRYRYRYYYRYRYRYRRRRRRRYYRRRYRRYYYYRYYRRRYYYRRRRYYYYYRYRRRYRRYRYYRYYYYYYRYRYYYRYYRYRYYYYYRRRRRYYRRYRYRRRRYRRYRRYYRYRYYYRYRYYRYYRRRYRYYRYYRYRYRYYYYRYRYYYRRYYYRYYRRRYRRYYYRRRRRRYYYYRYYYRRRYYRRYYYRYYRRYRRYYYYRRYRYRYRYYYRRYYYRRRYRRYRYYYYYYRYYYRYYYRYRYRRYYYYRYRYYYRRYRYYRRRYRRRYYYRRRRRRRYYRYRYYYRYRYYYYYYRRYRYRYYRRYYYYRYYYYYYYYYYYRYYRYYYYRYYRRRRYYRRYYRRRRRRRYYRYYYYYYYRYYYRYYYRRRYRYRYRRYYYYYYRRYYYYYYRYYRYRRRYYYYRYYYYYYYYRYYYRRRYYRRRYYYYYRRYYRYRRRRRRRYYYYYYRYRRYRRYRRRRYRRYYRRYRRYRYYRYRYYRYYYYYYYYRYYYYYYYRYRYYRRYYYYYYYRYYRRRRRRRRYRRRRRRYRRYYYYYYRYYYRRRYRRRRRRRYYYRYRYRYRRYYYRRYRRRRRYYYYYYRYYRRYYRYRRRRRYRYYRRYRYRYYRYRYYYRRYYYYYRRRRYYRRRRYRRRYRYRYYYRRYRYRRYYYYYRRYRYRYYRRYRRRRYYRRRRYYYYYRRYYYYRRRRRYYRYRYYRRRRRRYRRYYRYYYYYRYRRYRYRRYYRYYRYRRYRYRYRYYYYYRYYRYRRYYYYYYYYYYRRYYRYRYYRRYRRYRRYRRRRRRRYYYRRRRRYYRRYYRRYYYYRYYRYRYRYYRRYRYYYYYRRYRYRRYYYYYYYYYRRYYYRRYRRYRYYRRYYYYYRRYYRYYRYYYYYYRYYYYRRYRYYRYYRYYRRRYYYYRYYYYYRYYRRRYRRRRRRYYRRYRYYRRRYRRRYRRYYYRYYYYYYYYYRYYRRRYRYYYRRRYYYRYYYYRRYRRRRYRRYRRRYRYRRYYRYYYYYRRYYYYYRYYYRRYYRRRRYRYYYYYYRYYYYRRRYRYRRYRRRYYYYRYRRYRRYYRYRYYYRRYRYRYRRRYYYYYRRRRYRRYRYYRRRYRRRRYRYYRYYRYYYRYRYRRYYYRYYYYRRYYRYYRYYYYYYYRYYRYYRYYRYYYYYRYYRRYRYYRRYRRRRRYYRYRRYYRYRYYYYYRRYRRRYRRRRRYYYYRRYRYYRYYYYYYYYRRYYYYRYRRRRRRRRRRRRYYYRRYYYYRYYYYRRYRYYYRYYYYRRYYYYYYRRRYRYYYYRRRRYYYRYRYYYYRRYYYYRYYYRRYYYYRRRRYRRYYYYYYRRRYYRYRYYRRYYYYYRYYRYYRRRRRRYRRRYYYYYRRRYRYYYRRRRRYRRYYYRYRYRRYRYYYYYRRYYRRRRYRYYRRRYYYYRYYRYRYRRRYYYRYYRYRYRYYYRYRRYYRRRRYRRRYRYRRRYRYRRRRRYRYRYYYYRYYRYRRYRRYYRYRRYYRYYRYRRYRYYRRYYRRRRYRRRRRYRYYYRRYYRRYYYRYYRYYRYYYYYRRRRRYRYYYYRYRRYYRRRYRYYYYYRYRYYYYRRRYRRYRRRRYYYRYYYYYYYRYYYRYRYYRRRYRRYYYRRYYRRRRYYRYRYYRRYRRRYRRYYYYYYRRRYRYYRYYYYRYRYRRYRYRYRYYRYRYYRYYRYYYRYYYYYRYYRYRYRYYYYYYRYRRRRRYRRYYYYYRYYRYYYYYRRYRRYYYYYRYYRYYRRRYRRRRRRRRYRRYRRRRYRYYRYYRYRRYRRRYYRYRYRRYRRRRYYYRYYYYYRRYYRRYRYYYRYYRRRRYYRRYYYRRYYYYYYYYYYYYRRYRYYYYYYRRRYYYRRYRRRYYYYYYRRRRYRRYRYYYYRRYYYYRYRRRYYRYYYYRYYRRYYRRRRYYYRRYYRRYYYYYYRRRYYYYRYYRYYYYRRYRRYRRRRRYYRYYYYYYYYRYRYRYRYYRYYYRYRRYRYRYRYRYYYRRRRRRRRRRRYYYRYYRRYYRRRYRRRRRRYRYYYYYYYRRRRYRRRYYYRYYYYYYYYYYYYYYYRRRYRYRYYRRRRYYYYRRYRYYYRRRYYYRYRRRRRRYRRYYRRYYYRRYRRYRRRRRRRRYRRYYYYYYYYYRYRRYYRRRYYRYRYYYYYRYYRRYYRYYRYYRYRRYRRYRRYYYYRYRRYYRYYYRYYRRRRYYYYRRRYRRYRRRYRYYRYRRYRRRRRYYYRRYYRRYRRRRYYYYRYYRRRRRYYRYYYRRRYYRYRRYYYYRRYYRYRRYRYYRRYYYYYRYYRYYYYYYYYYYYYYRRRRYYRYYRYRYYYRRYRRRYRRRRYYRYRRRYYYYRYYYYRRYRRYYRRRRYRRYYRRRYRYYRRYRRYRYYRRYYYYRYRRRYRYYYRRRYYRYYRRRRRRRRRYRYYRRRRYYYRRYYYYYRYRYRRYYYYRRYRYYRRRYYYRRRYRRYRRYRRYYYYRRRYYRYYRRRRRYRRRYRRYRRRYYRRYRRYYYYYRYYRRYRYRYRYRYRRRRRYYYYRRYRRYYRRYRYRRRYRYYYYRYRYYYYYYYRYYRYYYYYRYYYYRRRRRYRRRRRYRRRYRYRRYYYYRRRYYRRYYRRRYYRRRYYRRRRYYYYYRYYRRRRRRYYRRRRRYRYYYYRYRRYYRRYRYYYRRRRRYYYRYRRRRYRRRYYRYYYYYYYRYRYYYRYYRYRRYYRRRRYRRYYYYRYYRRRYYRRYRYRYYRRYYRRRYYYYRYRYYRYYYYYRYYRYYYRRYYRRRYYYYYYYYYYRRYYYYRYYYRRRRRYRRRRRRRRYYYYYYYRRYYRYYRYRRRYRRYRYYRYRYRYYYYYRYYRYRRYYYRRRYYRRRYYRYRYRYRYRRRRRYYYYYRYRRYYRYRRYRRYYRYRYYYRYYYRRYRRYRRRRYRYYRYYRRRRRRYYRRYYYYYYRRRRRYRYYRYYYYYYRRYRRYYRRRYRRRRRRYRRRRYRYRRRRYRYYYYYRYYYRYRYYYYYRRRRRYYYYYYYYYYYYYYYYYYYYYYYYRRRYYYYYYYYYRYRRYRRYYYRRYRYYRRYYRYYRRRYYRRRYRYRRYYYRRYYYYYYYRRRRRRYYYRYYYYYYRRRYYYYYYYYYRRYYYYYYYRYYRRRYRYYRYYRYYYYRYYRRRYYYYRRRRYYRYYRYYRYYYRRRYYYRYYRYRYYRYRRYYRRYRRRRRRRRRRRRRRRRYRRYRYYRRRYYYRYYYYYRRYYRYYYYYYYRRRYRYYYYRYYYRYYRRRYYRYRRRRRRYYRRRYRYYRYRRRRYRYYYYYYRYYRYYYYRRRYYYRRYYYRYRRRYYYRYYYYYYYYRYRRYRRYYRRRYYYYRYRRRYYYYRYRYYYYRRYYRRRRYYRYYYYYYYRRYYRYYYRYYYRRYRRRRYYRRRRYYYRRYYRRYYYRYRRRYYRYYRRYRYRYYRRRYYYRRRRYRRYRRRYYRRYRYYRRYRYYYYRYRRRYRYRRYRYRRYYRYYYYYRYRYYYYYRYRYYYRYYRRYRRRRYYYRRYRRYRRRRRYRRYYYRYYYRYYYYYYRRRRYRYYRRYRRYYRYRRYRYYRYYRYYYRYYRYRRYRRYYYRYYYRRYYYYRRYYRRRYRRRRRRYYYYRRRRYRYRYRYRRRYYRRRRRRRRRYYRRRYRYRRYRRRRRRYRRRYYRRYYYRRYYYYYYRYRRRYRRYYYRRRRYYRYYYRYYRRRRRRRYRRYRRYYYYRYRYYRRRYYRRYYYRYYYRYYYRYRYRRYRRYRYYRRYRYYYYYYYYYRYYYYRRYYYYYRYYRYYYRRRRRRYYRYRYYYYRYRRRRRRRRRRYYYYRRYRRRYRRYYYRRRRRYRRRRRYYYYRYRYRYYYYRRYYRYYYYYYYRRYRRRYRYYYRYRYRRYRYYRRYRYYYRRRYRRRYRRRYRRYYYYRRRYRYRYYYYYYYRRRRRYRRYYYRRRYYRYYRYYYRRRYRRYYRRYYRYRRRRYRYYYRYYRRRYYRRYYRYYRYYYYRRYYYYYYYRYRYRYYRRYYYYYYRRRYRYYRYYRRRRYYRYYYYRRYRYRRRRYRYYYRRYYYYYYYYYYYRYYRYYYYYYRYYRYRRYRRYRYYYYYYRYYYYRRYYYYRRYRRRRRYRRRYYRRRYYYYYYYYRRYYYRRYRRRRRRRRRRYYRRRRYYRRYRYYRRRRYRYRRYRYRRRRYRYRYYYYRRYRYYYYYYRYYYYRYYYYYYYYYRYYRRRYRYRYYYRYRYYRYRYYRRYRRRYYRYYYRRYRRYYRYYYYYYYYRRRRRRRRRYRRYYYYYYYYRRYRYYYRRYYYRRRRRYYRYYYYRRYRRYRYYYYYYYYYRYYYRRRYYRRRRYYYYYYYYYYYYRYRYYYRRYRYRRYYRRYYYRYRYYYYYRYYRYRRRRRRYRYRYYYRYYYYYRRRYYYRRRRRYRRYRRYYYYYRYRRYYRRYRYYYYYYYYRRRYYYRRYRRYYYRYYYYYYRYYRYRRYRRYRYYRRRRRRYYYYYRYYYRRYYYYYYYRRRYRRYYRRYYYYYYRYYYRYYYRRYRRYYRRRYYRYYYRYYYYYYYYYYYYYYRYYYYRRYYRYYYRRRRRYYYRRRYRRRRYRYYRRRRYYRRYYYRRRRYRYYYYRYRYYRRRRRYRYYYYYRYYYRRYYYYYYYYYRYYYRRRYRYRYYYYRYYRYRYRRRYYYRYRRRRRRRRYYYRYRYYYYRYRYRYRRRYYYRRYYYYRRRYYYRRRRYYYYYYRRRYYYYRRRYYYYYRYYRRYRRYYYRYYRRYYRYRRYRYYYYYYYYRYYYRRRYYRYYYRYYRYYYYYYYYYRYRYRYRRRYRYYRRRYRYYYRYRRYRRRRYYYYRRYRRYRRYRRYRRYYYYRYYRRYYRYYRYYYYYRRRRYYRRYYRYYYYYYRRYYYYRRYYYYRRYYRRRYYRRYRRYYRRYRYYYYRYYRRYYRRRRYYYYYYYYYYRRYRYYYRYRRRRRYYRYYRRYRYYYYRRRYYRRRYYRRRRYYRRRYRRYYRYYRRYYYRYRRYRRRRYRRRYYRYRYRRRYYYYRYRYYYYRRRRRRYRRRRRYYRRRYYRYYYRRRRRYRYYYRRRYYRRYYYRRYRYRYRYRRYYYYRYRYRYRRYRRYRYYYRYYYRYRYYYYYRYYRYRRYRYYRRYYYYRRRYRYYRYRRRRRRYYYRRYYRYRRRRYYYRRYRRRYYYYYYRRRRRRYYRYYYRYYYYRRYYYYRRYYYYRRYYYYRRYYYYYYYYYYRRYRRYYRRRRYRYYYYYYYYRRYRRRRYYYYRRRRYRRRYRRYYRRYYYYRYYRYYYRRRRYRRYYYRYYRRYRYYRYYYRRYYYYYYYYYYRRYYRYRRYRYRYYYYRYYRYRRYYRRYRYYYRYYRYRYYRRRRYRRYYRRRRYYRYYYRYYYYYRRRYRRRYYYYYYYYYYYYRRYRRRYYYRRRRRYRYYRRRRRRRRRRRRYYRRRYRRRYYYRRRRRRRRYYYYRYYRRYYRRYRYYRRYYYRYRYRYYRYYRRRYYYRYRRYRYYYYYYYYRRRYYYRYRRYYRYRRYYRRYYYRYYRRRYYRYRRRRRRRYYRYYYYYYYYYYYYYYRYYRRYYYYYRRYRYRRYYYYYYYYRYRYYYYYYYYYRRYRYYYYYYRYYYYYYRRRRRYRRRRYRRYYRRRYYRRRRRRRRRYYYYRRYYYRYRRRYRYRRRYYYRRRYYYYYYRRYRYRYYRRRYYRYYYYYYYYYRRYYYRRYYYYYYYYRRYYRRYRYYYYRYYYYYRRYYYYYRRYYYRRRRRYYYYYYYYYYYYYYYYYYRRYRYRYYYYYYYYRRYYRRRYYYYYYYYYYYRRYYYYYRRRYYRYRRYRRRRYYYYYRRRRRYYYYRRYYYYRRRYYYRRYRYRYRRRYRRRYYRRRRRYRRRYYRRRRYRRRRRYYRRRYYYRRYYYYYYYYYYRYYYYYYRYRRRRRRRRYYRRYRYRRYRRRRRYYYYRRRRRRRRRYRRYRYRRRRYYRRRRRYRRYYRYRYYYRRRYRRYYYYYRRYRRYYYYRRYRRRYRYYYYRRYYYYRYRRRRRRYYYYYRRYYYRRRRRRRYRRYYYYRRRYYRYRRRYYRRRYRRRRYRRRYYRRYYYRRRRRYYYYYRYYYYRRRYRRRRYYYYYYYRYYYYYYYYYRYYYYRRYYRYRYYRYYRRYRYYYRYYYRYRYYYYRRYYRRYYRRRRRYYYRYYRRRYRYYYRYYYRRRRRRYYYYYRYYRYRYYYRYYRYYYYYRRRRRYYYYRYYRRYYRRRRYRYYYYYRRYRYYYRRYYYRYYYYYRYYYYRYYYYYYRYYYRRRRRYRYYYYRRYYYYYRYRYYYYYYYYRRYYRRYRYYYRRRRYYYYRRRRRRRRRRRRRYRYRYRYYYYYYRYYRYYYYYYYYYYYRYRYYYYYRYRRRRYYRRYRYYYRYRYYYYYRRRYYYYYYYYRRYYRYRYRRYRYYRYRRRRRYRRYYRRYYRYYRRRYRYYRYYRRRYRYRRRRYYRYYYRYRRYRRYYYRRRRRYRRRYRYYRRYYRRRRYYYYYYYYRRYYYRRYRRYYRRRRYYYYYYRRRYRYYRYYYYRYRYYYRRYYRYYYYRRRYRYRYRYYRRRRYYYYYRYYYYYRRRYYRRYRRYRYYRRYRRRRRYRYYRYYRRRRYYRRRRRRYYRYRRRYYYRYRRRRYYYYYYYRRYYRRYYYYRYYYRYRRYYYYYRRRYRYYYYRYYYYYYYRRYYRYYRYRYYRRRYRYYRYRRYYRYYRYYYRYRRRRRYYYRYYRRYYYRYYRRYRRRYRRRYYYYRRRYRRYYYRYYRYYYRYYYYYYRRYRRYYYRYRYRRRRYYRRYYYYYYYRRRYYYRYYYRYYYRYRYRRYYRRRRRRYYRRYRRYRRYRRYYYYYRYRRYRYYRRYRYRYRRYYYYRYYRRYYYRRYYYYYYYYRYYRYRRYYRYYYRYYYRYRYRRRYRYYRYYRYRYYYRYYYYRYRRRRYRYYRYYRYRRRRYRRYYYYYRYRRYRYYYRYYYYYRYYYRYRYRRYRRYRRYYYYRYYRYYRRRYRRYRYRRRRRYYYYYYYRRRYYRYRRYYYYRYYRRRRRRYYYYYYYYRYYRYYYRYYRYYRYYRRRYRYRRYYYYRRRYYYRRRRYRYYRRYYRYYYYRRRYRYRRYYYRRYYYRYRRYRYRYYYYYYYYRYYYRYRYRRYYRRRYYRRYYYYRRRRYRRYYYYYRRYYRYYYYYYYYYYRYYRRRRRYYYRRRYRRRYRYRRRYYRYRRRYYRYYYYYYYYYYRRYYRYRRYYRYYYYYYYYYYYRRRRYRRYRYRYYRYRRRYRYRYRRYYRYYRYYRYRRYYYYRYYRYYRYYRRRRRRYYRRRRYRYRRYYYYRRRYRRRRRRYRYYYYRYRRYYRYRRYRRYYYYYRYYRRRYYRRYYYYRYYRRYRRYYYYYYYYYYRYYYYYRRYYRRYYYYRYYRRRRYRRRYYYYYYRRYRRRRYRRRYRYYYRYRRYYRYRRRYYYRRYRRYYRYRRYRRYRRRRYYYRYYRYYRRYYYRRYYRYYRYRRYYRYRYRYYRYYRRRYRRRRRRRRYRRYRRYYYYRRRRYYYYYYRRYYYRYYYYRRRRYRYRYRYRYYYRYRYYYYRYYYYYYYYRRYRRYRRRYRYYYYRRYRRYYRRYRYYRRRRRRRRRRRRYYRRRRRRRRRRRRRRYYRRRRYYYYRRYYYYRRRYYRYYYRRYYRYRRRYYYRYYYYRRYYYRYYYYRRYRYYYYRYRRRRYRRYYYYRRRYYYYYYYRYRRYRYRYRYRRRRYYRYRRRRRYRRYYRRRYYYYRRYYYYYYRRYYRYYYRYYYYRRYYYRYRRYYYRRYRRYYYRRYYRYRRYYRYRYYRYYYRYRRYYRYRRYRRYYYYYRYYYYRRYYYRYRYYYYYYYYRYRRYRYRYRYRYYYRRRRRYYYYYRYRYYYYYYRYYYYRYRYYYYRYYYRYYYYYYYYYRYYYYYYYRRYRRYYRYRYYRRYYRRYRRYRRYRRYYRYYYRYRRYYRYYYRYYRRYYRRRRRRRRRYYRRYYYRYRYYYYYRYYYYYYRRYRRRYYYYYRRYYRRYYYRRRYYRRRRYRRRYRRRRYRRYYRYRRRRRYRRYRYYRRYYRRYYRRRYRRRRRRYRYRRRRYYRRYYYYRRYYRYRYYYRRYYYYYYRRRYYRYYYYRRRYYYYYRRRRYYYYYYYYYYYYYYYRRYRYRRYYRYYRYYYYYRYYYYRRYYRYYYYRRYYYRYYYRYYRYYRYYYRYRRRRRYRRYYRRRRRRYYYRYRYRRYYRRRRYYRYRYRYYYRRYYRYYRRRYRYYRYRRRRRRYRYRYYYRYYYYRRYYYRYRYRRYRRYYRYRRYRRYRRYRRRYRYYYYYYYRYYRRYYRRRYYYYYYYYYYYYYYYRRRYRRRYYYYRYYYRYYYYRRYRRYYRYRRYRRYYRYYRRRYYYYYRRYRRYRYYYYYYRYYRYRRYYRYYRRRRYRRYYYRRRRYRRYYYRRRRRRRRYYRYYRYYYRYYYRRYYYRYRRYYRRYYRRRRYRYRYRRYRRYRRYYYRYRRRRYYYYYYRYYRYYYYRYRRRYYYRYYYYRYYYRRYRRRYYRYRYYYYYYYYRRRRYYYYRYYRYYYYYRRRYRYRRRRYYYRYYRYYYRYRYYYYRYYYRRYRRRYRRRRYRYRRRRRRRRYRRRRRRRYYYRYYRRRYYRRYYYYYYYYRYYYRYRYYRYRRYYRYYRYYRRYYYYYYRYYYYYRRYRRRRYYYYYYYRYYYRRYRRRRYYYYRYYYYRRRRRYYYRRYRYYRRRRYYRRYYYYYRRRYRRYRYYRYYYRRYYYYYRYYYRYYRRYYRRRRRRRYYYYYRRYYYYRYYYRYYRYYYYYYRYYYRRYYYRRYYRRYYYRYYYRRYYYYYYYRYYYRRYRYYRRYYYYRRRRRRRYRRYYYYYRRRYRYRYYYRYRRRRRYYYYYRRRRYYYRRYYYYRYYYYYRRYRRYRYYRRYYYYRRRRRRYYYYYYYRYRRRYYRYYYRRYYRRRRRRRYRRYYYRRYYYYYYYRRRYRRYRYYYYYYYYRRYYRYYYYYRYYYYYRYYRRRYYRYYRYYRRYYYRYYYYRRYYYRRRRRRRRYRRYRYYRRYYRYYYYYYRYYYYYRYYYRRYRYRYYYRYYYRRRYYYRYRRRYYRRRYRRRYYRYRYYYYYYYRYRYYYYRYYYRRYRRYYYRRYYRYRYYYYYRRYYRYYYYYYRRYRRRRRRRRYRYRRRRRRRRRRYYRYYRRRYYYYRYRYYRRRYYRYYRRYRRRRRRRYRYYRRRRYYRRYRRRYYYRRRRRRRRYRYYRRRYYYYYYRRYYRRRYYRRYYYRRRRYYYYRRYRRYYYRYRRRYYRRYYRRRYYYYYRRYYRYRYYYYRRYYRYRYYRRYYRRYRYYRYYRYRYYYRYYYRRRRRRYYRYRYYRRYRYYYRRRRYYRYYRRYYYYRRRRYYRYRRYRRYRYYRRYRYYYRRYYYYRYYYRYYYRRYYYYYYRRYYRRYYRYYRYYYYYRYYRRYYYYRYRRYYYYYYYYYYYYRRYYRRRYRYRYYYYYYRYYRYYYYRRYRYYYYYRRYRRYYYRYRYRRRRRYRRYYRYYRYYYYRYYYYYRYYYRYRRYYRYRYYRYYRRRYYYRRYRRRYYYYYYYYYYYYRRRRRRRRRRRYRRRYRYRRYRRRYYRYRYYYYYRYYRRRYYRRYRRYYRRRRYRYYYYYYYYYYYRRRRRYYRYYYYRRRYYRRYYRRYYRYRRRYRRYRYRRRRRRRRYYYRRRRYYYRRYYRYYYYYYRRYYYYYRRYRRRRYRYYRRRRYRYRRRRRYRYYYRRRYRRRYYYYRYRYRYRRYYYRYYRYYRYYYRYYYRYYYYRRYYRRYYYYRYRYYYYYRRYRRYYRYRRYRRRRRYYRYRRYRYYRRYYYRRRRRRYYRRRYYYRYRRYYRRRRRRYRRRRYRYYYYYYYYYRRRYYRRYYRR
>Pa_c/
RYRRRYRRYRYYYRYYYYRRYYRRYYYRRRRYRRYRRYYYYRRYYRYYYYRRYYRRYYYRYYRRYRRYRRYRRYYYYRRYRRYRRYYRYRRYYRYRYYRYYRYYYRRRRRRRYYYRRYYRRYYYYRRRRRRRYRRYRRYYYRYRRYYRRRYYRRYYYRYRRYYRYYYYYRYRRYRYYRYRRRRRRYRRYYYRRRYYYYRRRRRRYYRRRRYRYYYYYYYYYRRYYRYYYYYYYYYYYYYYYYYRYYRYRYYYYYRRRYRYRYYRRRYYYRYYYYYYYRYRYYYYYRYYYYRRYYRYYYRYRYYRYRRYYRYRYYRRRYYYRYYYYYYYYRRYYRYYRYRRRYRYRRYYYYRRYYRRYYYYYRRRRRYYYRRRYRRRRYYYYYYYRRYRYYYYYRYRYYRRRYRRYRYYYYYYYRRRYYYRRYYYYYYYYYYRRYRYYRRYRRRRRYRRYRRRYYRYRYYYYYRRRRYYRYYYYRYYRRRRRYYYRYYYRRYRRYYRRYYYRYYRRYRRRRYRYYYRYYRYYYRYYRYYYYRRYYRRRYYYRRRYYYRRYRYRYYRRYYRYRYYRYYYRYRRYRRYYYYYRYRRYRYYRYYRRRRRYRRYYRYYRYRRYRRYYYRRRYYYRYRYYYYYYRYYYRYYRRYYRYYRYYYRYYYRRYRRRYRYRRYYRYRYYRYRYRYRYYRYRRYYRRRYRYYRYYRYRYYYYYRRYYYRRYRYYRRYRRRYYYYRYYYRYYYYRYYYYYRYYRYYYYYYYYRYYRRYRYYYYYYRYYYYRYYYRYRRYYRRRRYRRRYYRRYYRRYRRRRRRRRYRRRRRRYYRYYYRRRRYRRRYYRRRRRRRYYRYRYYYRYYYRRYRRRYRYYRYYRYRRRRRRRRRRYYYRYYYYYRYYYYYRRYRRRYRRRRYYYYRRYRRRYYYRYYRYYYYYYYYYRRYRYYRRYYRYYYRYRRRRYYYYRRYYYYYYRYYRRRRYYRYRYYYRRYYRYRYRRRYYRYRRYRRRRYRYYYYYYRYYYRYRYRYYRYYRYRYYRRRRYYRRYYYRRYYYYYRYRYYRRYRRRRYRYRYYRYRRRYRYRRRYYRYRRRYYYYYRYYRRRRYRYYYYYRYRYYRRYRRRRYYYYYYYRYYYYYYYYRYRYYYYYRYYYYYRYRYYRRRRRRRRYYYRYRYYRYRRRRRRYRYYYRRRRRYYYYRRYYYRRYRRRYRRRYRYYRYRRYRYYRYYYYYRRYRRYRRYYRYRRYYYYYYYRRRYYRYRYRYYRYYYYRRRRYYRRRYRYYYYYYYRRRRRRYRRYRRYYRYYRYRRRYYYRYYRYYYRYYYYYYYYYRYRYRRRRRYRRRYRYYRYRYRRYRRRYYYRRRRRRRRYYYRRYRYYYYYRRRRYRRYRYYYYYYRRRYYYYYYRRYYYRYRYYYYYYYYYYYYYYYYYYYYYRRYRRYYYYRRYYRRRRYYYRYYYRRYRYRYYYRYRYRYRRRRRRRYYRRRYRRYYYYRYRRRRYYYRRRYYYYYYRYRRRYRRYRYYRYYYYYYRYRYYYRYYRYRYRYYYRRRRRYYRRYRYRRRRYRRYRRYYRYRYYRRYRYYRYYRRRYRYYRYYRYRYRYYYRRYRYYYRRYYYRYYRRRYRRYYYRRRRRRYYYYRYYYRRRYYRRYYYYYYRRYRRYYYYRRYRYRYRYYYRRYYYRRRYRRYRYYYYYYRYYYRYYYRYRYYRYYYYRYRYYYRRYRYYRRRYRRRYYYRRRRRRRYYRYRYYYRYRYYYYYYRRYRYRYYRRYYYYRYYYRYYYYYYYRYYRYYYYRYYRRRRYYRRYYRRRRRRRYYRYYYYYYYRYYYYYYYRRRYRYRYRRYYYYYYRRYYRYYYRYRRYRRRYYYYRYYYYYYYYRYYYRRRYYRRRYYYYYRRYYRYRRRRRRRYYYYYYRYRYYYRYRRRRYRRYYRRYRRYRYYRYRYYRYYYYYYYYRYYYYYYYRYRYYRRYYYYYYYRYYRRRRRRRRYRRRRRRYRRYYYYYYRYYYRRRYRRRRRRRYYYRYRYRYRRYYYRYYRRRRYYYYYYRRYRRRYYRYRRRRRYRYYRRYRYRYYRYRYYYRRYRYYYRRRRYYRRRRYRRRYRYRYYYRRYRYRRYYYYYRRYRYRYYRRYRRRRYYRRRRYYYYYRRYYYYRRRRRYYRYRYYRRRRRRYRRYYRYYYYYRYRRYRYRRYYRYYRYRRYRYRYRYRYYYRYYRYRRYYYYYYYYYYRRYYRYRYYRRYRRYRRYYRRRRRRYYYRRRRRYYRRYYRRYYYYRYYRYRYRYYRRYRYRYYYRRYRYRRYYYYYYYYYRRYYYRRYRRYRYYRRYYYYYRRYYRYYRYYYYYYRYYYYRRYRYYRYYRYYRRRYYYYRYYYYYRYYRRRYRRRRRRYYRRYRYYRRRYRRRYRRYYYRYYYYYYYYYRYYRRRYRYYYRRRYYYRYYYYRRYRRRRYRRYRRRYRYRRYYRYYYYYRRYYYYYRYYYRRYYRRRRYRYYYYYRRYYYYRRRYRYRRYRRRYYYYRYRRYRRYYRYRYYRRRYRYRYRRRYYYYYRRRRYRRYRYYRRRYRRRRYRYYRYYRYYYRYRYRRYYYRYYYYRRYYRYYRYYYYYYYRYYRYYRYYRYYYYYRYYRRYRYYRRYRRRRRYYRYRRYYRYRYYRYYRRYRRRYRRRRRYYYYRRYRYYRYYYYYYYYRRYYYYRYRRRRRRRRRYRRYYYRRYYYYRYYYYRRYRYYYRYYYYRRYYYYYYRRRYRYYYRRRRRYYYRYRYYYYRRYRYYRYYYRRYYYYRRYRYRRYYYYYYRRRYRRYRYYRRYYYYYRYYRYYRRRRRRYRRRYYYYYRRYYRYYYRRRRRYRRYRYRYRYRRYRYYYYYRRYYRRRRYRYYRRRYYYYRYYRYRYRRRYYYRYYRYRYRYYYRYRRYYRRRRYRRRYRYRRRYRYRRRRRYRYRYYYYRYYRYRRYRRYYRYRRYYRYYRYYRYRYYRRYYRRRRYRRRRRYRYYYRRYYRRYYRRYYRYYRYYYYYRRRRRRRYYYYRRRRYYRRRYRYYYYYRYRYYYYRRRYYRYRRRYYYYRYYYYYYYRYYYRYRYYRRRYRRYYYRRYYRRRRYYRYRYYRRYRRRYRRYYYYYYRRRYRYYRYYYYRYRYRRYRYRYRYYRYRYYRYYRYYYRYYYYYRYYRYRYRYYYYYYRYRRRRRYRRYYYYYRYYRYYYYYRRYRRRYYYYRYYYYYRRYYRRRRRRRRYRRYRRRRYRYYRYYRYRRYRRRYYRYRYRRYRRRRYRYRYYYYYRRRYRRYRYYYRYRRRYRYYRRYYYRRYYYYYYYYYYYYRRYRYYYYYYRRRYYYRRYRRRRYYYYYRRRRYRRYRYYYYRRYYYYRYRRRYYRYYYYRYYRRYYRRRRYYYRRYRRRYYYYYYRRRYYYYRYRRYYYYRRYRRYRRRRRYYRYYYYYYYYRYRYRYRYYRYYYRYRRYRYRYRYRYYYRRRRRRRRYRRYYYRYYRYRYRRRRRRRRRRYRYYYYYYYRRRRYRRRYYYRYRYYYYYYYYYYYYYRRRYRYRYYRRRRYYYYRRYRYYYRRRYYYRYRRRRRRYRRYYRRYYYRRYRRYRRRRRRRRYRRYYYYYYYYYRYRRYYRRRYYRYRYYYYYRYYRRYRRYYRYYRYYRYRRYRRYRYYRYRRYYRYYYRYYRRRRYYYYRRRYRRYRRRYRYYRYRRYRRRRRYYYRRYYRRYRRRRYYYYRYYRRRRRYRRYYYRRRYYRYRRYRYYRRYYRYRRYRYYRRYYYYYRYYRYYYYYYYYYYYYYRRRRYYRYYRYRYYYRRYRRRYRRRRYYRYRRRYYYYRYYYYRRYRRYYRRRRYRRYYRRRYRYYRRYRRYRYYRRYYYYRYRRRYRYYYYRRYYRYYRRRRRRRRRYRYYRRRRYYYRRYYYYYRYRYRRYYYYRRYRYYRRRYYYRRRYRRYRRYRRYYYYRRRYYRYYRRRRRYRRRYRRYRRRYYRRYYRYYYYYRYYRRRRYRYRYRYRRRRRYYYYRRYRRYYRRYRYRRRYRYYYYRYRYYYYYYYRYYRYYYYYRYYYYRRRRRYRRRRRYRRRYRYRRYYYYRRRYYRRYYRRRYYRRRYYRRRRYYYYYRYYRRRRRRYYRRRYRYRYYYYRYRRYYRRYRYYYRRRRRYYYRYRRRRYRRRYYRYYYYYYYRYRYYYRYYRYRRYYRRRRYRRYYYYRYYRRRYYRYYRYRYYRRYYRRRYYYYRYRYYRYYYYYRYYRYYYRRYYRRRYYYYYYYYYYRRYYYYRYYYRRRRRYRRRRRRRRYYYYYYYYRYYRYYRYRRRRRRYRYYRYRYRYYYYYRYYRYRRRYYRRRYRRRRYYRYRYRYYYRRRRRYYYYRRYRRYYRYRRYRRYYRYRYYYRYYYRRYRRYRRRRYRYYRYYRRRRRRYYRRYYYYYYRRRRRYRYYRYYYYYYRRYRRYYRRRYRRRRRRYRRRRYRYRRRRYRYYYYYRYYYRYRYYYYYRRRRRYYYYYYYYYYYYYYYYYYYYYYYYRRRYYYYYYYYYRYRRYRRYYYRRYRYYYRYYRYRRRRYYRRRYRYRRYYYRRYYYYYYYRRRRRRYYRRYYYYYYRRRYYYYYYYYYRRYYYYYYYRYYRRRYRYYRYYRYYYYRYYRRRYYYYRRYRYYRYYRYYRYYYRRRYYYRYYRYRYYRYRRYYRRYRRRRRRRRRRRRRRRRYRRYYYYRRRYYYRYYYYYRRYYRYYYYRYYYRRYRYYYYRYYYRYRRRRYYRYRRRYRRYYRRRYRYYRYRRRRYYYYYYYYRYYRYYYYRRRYYYRRYYYRYRRRYYYRYYYYYYYYRYRRYRRYYRRRYYYYRYRRYYYYYRYRYYRYRRYYRRRRYYRYYYYYYYRRYYRYYYRYYYRRYRRRRYYRRRRYYYRRYYRRYYYRYYYRYYRRYRRYRYRYRRRRYYYRRRRYRYYRRRYYRRYRYYRRYRYYYYRYRRRYRYRRYRYRRYYRYYYYYRYRYYYYYRYRYYYRYYRRYRRRRYYYRRYRRYRRYRRYRRYYYRYYYRYYYYYYRRRRYRYYRRYRRYYRYRRYYYYRYYRYYYRYYRYRRYRRYYYRYYYRRYYYYRRYYRRRYRRRRRRYYYYRRRRYRYRYRYRRRYYRRRRRRRRRYYRRRYRYRRYRRRRRRYRRRYYRRYYYRRYYYYYYRYRRRYRRYYYRRRRYYRYYYRYYRRRRRRRYRRYRRYYYYRYRYYRRRYYRRYYYRYYYRYYYRYRYYRYRRYRYYRRYRYYYYYYYYYRYYYYRRYYYYRRYYRYYYRRRRRRYYRYRYYYYRYRRRRRRRRYRYYYYRRYRRRYRRYYYRRRRRYRRRRRYYYYRYRYRYYYYRRYRRYYYYYYYRRYRRRYRYYYRYRYRRYRYYRRYRYYYRRRYRRRYRRRYRRYYYYRRRYRYRYYYYYYYRRRRRYRRYYYRRRYRRYRRYRYRRRYRRYYRRYYRYRRRRYYYYRRYYRRRYYRRYYRYYRYYYYRRYYYYRYYRYRYRYYRRYYYYYYRRRYRYRRYYRRRRYYRYYYYRRYRYRRRRYRYYYRRYYYYYYYYYYYRYYRYYYYYYRYYRYRRYRRYRYYYYYYRYYYYRRYYYYRRYRRRRRYYRRYYRRRYYYYYYYYRRYYYRRYRRRRRRRRRRYYRRRRYYRRYRYYRRRRYRYRRYRYYRRRYRYRYYYYRRYRYYYYYYRYYYYRYYYYYYYYYRYYRRRYRYRYYYRYRYYRYRYYRRYRRRYYRYYYRRYRRYYRYYYYYYYYYYRRRRRRRYRRYYYYYYYYRRYRYYYRRYYYRRRRRYYRYYYYYRYRRYYYYRYYYYYYRYYYRRRYRRRRRYYYYYYYYYYYYRRRYYYRRYRYRRYYRRYYYRYRYYYYYRYYRYRRRRRRYRYRYYYRYYYYYRRRYYYRRRRRYRRYRRYYYYYRYRRYYRRYRYYYYYYYYRRRYYRRRYRRYYYRYYYYYRRYYRYRRYRRYRYYRRRRRRYYYYYRYYYRRYYYYYYYYRRYRRYYRRYYYYYYRYYYRYYYRRYRRYYRRRYYRYYYRYYYYYYYYYYYYYYRYYYYRRYYRYYYRRRRRYYYRRRYRRRRYRYYRRRRYYRRYYYRRRRYRYYYYRYRYYRRRYRYRYYYYYRYYYRRYYYRYYYYYRYYYRRRYRYRYYYYRYYRYRYRRRYYYRYRRRRRRRRYYYRRRYYYYYYRYRYRRRYYYRRYYYYRRRYYYRRRRYYYYYYRRRRYYRRRRYYYYRRYYRRYRRYYYRYYRRYYRYRRYRRYYYYYYYRYYYRRRYYRYYYRYYRYYYYYYYYYRYRYRYRRRYRYYRRRYRYYYRYRRYRRRRYYYYRRYRRYRRYRRYRRYYYYRYYRRYYRYYRYYYYYRRRRYRRRYYRYYYYYYYRYYYYYRYYYYRRYYRRRYYRRYRRYYRRYRYYYYRYYRRYYRRRRYYYYYYYYYYRRYRYYYRYRRRRRYYYYYRRYRYYYYRRRYYRRRYYRRRRYYRRRYRRYYRYYRRYYYRYRRYRRRRYRRRRYRYRYRRRRYYYRYRYYYYRRRRYRYRRRRRYYRRRYYRYYYRRRRRYRYYYRRRYRRRYYYRRYRYRYRYRRYYYYRYRYRYRRYRRYRYYYRYYYRYRYYYYYRYYRYRRYRYYRRYYYYRRRYRYYRYRRRRRRYYYRRYYRYRRRRYYYRRYRRRYYYYYYRRRRRRYYRYYYRYYYYRRYRYYRRYYYYRRYYYYRRYYYYYYYYYYRRYRRYYRRRRYYYYYYYYYYRRYRRRRYYYYYRRRYRRRYRRYYRRYYYYRYYRYYYRRYRYRRYRYRYYRRYRYYRYYYRRYYYYYYYYYYRRYYRYRRYRYRYYYYRYYRYRRYYRRYRYYYRYYRYRYYRRRRYRRYYRRRRYYRYYYRYYYYYRRRYRRRYYYYYYYYYYYYRRYYRRYYYRRRRRYRYYRRRRRRRRRRRRYYRRRYYRRYYYRRRRRRRRYYYYRYYRRYRRRYRRYRRYYYRYRYRYYRYYRRRYYYRYRRYRYYRYYYYYRRRYYYRYRRYYRYRRYYRRYYYRYYRRRYYRYRRRRRRRYYRYYYYYYYYYYYRYYRYYRRYYYYYRRYRYRRYYYYYYYYRYRYYYYYYYYYRRYRYYYYYYRYYYYYYRRRRRYRRRRYRRYYRRRYYRRRRRRRRRYYYYRRYRYRYRRRYRYRRRYYYRRRYYYYYYRRRRYRYYRRRYYRYYYYYYYYYRRYYYRYYYYYYYYYRRYYRRRRYYYYRYYYYYRRYYYYYRRYYYRRRRRYYYYYYYYYYYYYYYYYYRRYRYRYYYYYYYYRRYYRRRYYYYRYYYYYYRRRYYYYRRRYYRYRRYRRRRYYYYYRRRRRYYYYRRYYYYRRRYYYRRYRYRYRRRYRRRYYRRRRRYRRRYYRRRRYRRRRRYYRRRYYYRRYYYYYYYYYYRYYYYYYRYRRRRRYRRYRRRYRYRRYRRRRRYYYYRRRRRRRRRYRRYRYRRRRYYRRRRRRRRYYRYRYYYRRRYRRYYYYYRRYRRYYYYRRYRRRYRYYYYRRYYYYRYRRRRRRYYYYYRRYYYRRRRRRRYRRYYYYRRRYYRYRRRYYRRRYRRRRYRRRYYRRYYYRRRRRYYYYYRYYYYRRRYRRRRYRYYRYYRYYYYYYYYYRYYYYRRYRRYRYYRYYRRYRYYRRYYYRYRYYYYRRYYRRYYRRRRRYYRRYYRRRYRYYYRYYYRRRRRRYYYYYRYYRYRYYYRYYRYYYYYRRRRRYYYYRYYRRYYRRRRYRYYYYYRRYRYYYRRYYYRYYYYYRYYYYRYRYYYYRYYYRRRRRYRYRYYRRYYYYYRYRYYYYYYYYRRYYRRYRYYYRRRRYYYYRRRRRRRRRRRRRYRYRYRYYYYYYRYYRYYYYYYYYYYYRYRYYYYYRYRRRRYYRRYRYYYRYRYYYYYRRRYRYYYYYYRRRYRYRYRRYRYYRYRRRRRYRRYYRRYYRYYRRRYRYYRYYRRRYRYRRRRYYRYYYRYYRYRRYYYRRRRRYRRRYRYYRRYRRRRYYYYYYYYYRRYYYRRYRRYYRRRRYRYYYYRRRYRYYRYYYYRYRYYYRRYYRYYYYRRRYYYRYRYRRRRRYYYYRRYYYYYRRYYYRRYRRYRYYRRYRRRRRYRYYRYYRRRRYYRRRRRRYYRYRRRYYYYYRRRRYYYYYYYRRYYRRYYYYRYYYRYRRYYYYYRRRYRYYYYRYYYYYYYRRYYRYYRYRYYRRRYRYYRYRRYYRYYRYRYRYRRRRRYYYRYYRRYYYRYYRRYRRRYRRRYYYYRRRYRRYYYRYYRYYYRYYYYYYRRYRRYRYRYRYRRRRYYRRYYYYYYYRRRYYYRYYYRYYYRYRYYRYYRRRRRRYYRRYRRRRRYRRYYYYYRYRRYRYYRRYRYRYRRYYYYRYRRRYYYRRYYYYYYYYRYYRYYRYYRYYYRYYYRYRYRRRYRRYRYYRYRYYYRYYYYRYYRRRYRYYRYYRYRRRRYRRYYYYYRYRRYRYYYYYYYYYRYYYRYRYRRYRYYRRYYYYRYYRYYRRYYRRYRYRRRRRYYYYYYYRRRYYRYRRYYYYRYYRRRRRRYYYYYYYYRYYRYYRRYYRYYRYYYRRYRYRRYYYYRRRYYYRRRRYRYYRRYYRYYYYRRRYRYRRYYYRRYYRRYRRYRYRYYYYYYYYRYYYRYRYRRYYRRRYYRRYYYYRRRRYRRYYYYYRRYYRYYYYYYYYYYRYYRRRRRYYYRRRYRRRYRYRRRYYRYRRRYYYYYYYYYYYYYRRYRRYRRYYRYYYYYYYYYYYRRRRYRRYRYRYYRYRRRYRYRYRRYYRYYRYYRYRRYRYYRYYRYYRYYRRRRRRYYRRRRRRYRRYYYYYRRYRRRRRRYRYYYYRYRRYYRYRRYRRYYYYYRYYRRRYYRRYYYYRYYRRYRRYYYYYYYYYYRYYYYYRRYYRRYYYYRYYRRRRYRRRYYYYYYRRYYRRRYRRRYYYYYRYRRYYRYRRRYYYRRYRRYYRYRRYRRYRRRRYYYRYYRYYRRRYYRRYYRYYRYRRYYRYRYRYYRYYRRRYRRRRRRRRYYRYRRYYYYRRRRYYRYYYRRYYYRYYYYRRRRYRYRYRYRYYYRYRYYYYRYYYYYYYYRRYRRYRRRYRYYYYYRYRRYYRRYRYYRRRRRRRRRRRRYYRRRRRRRRRRRRRRYRRRRRYYYYRRYYYYRRRYYRYYYRRYYRYRRRYYYRYYYYRRYYYRYYYYRRYRYYYYRYRRRRYRRYYYYRRRYYYYYYYRYRRYRYRYRYRRRRYYRYRRRRRYRRYYRRRYYYYRRYYYRYYRRYYRYYYRYYYYRRYYYRYRRYYYRRYRRYYYRRYYRYRRYYRYRYYRYYYRYRRYYRYRRYRRYYYYYRYYYYRRYYYRYRYYYYYYYYRYRRYRYRYRYRYYRRRRRRYYYYYRYRYYYYYYRYYYYRYRYYYYRYYYRYYYYYYYYYRYYYYYYYRRYRRYYRYRYYRRYYRRYRRYRRYRRYYRYRYRYRRYYRYYYRYYRRYYRRRRRRRRRYYRRYYYRYRYYYYYRYYYYYYRRYRRRYYYYYRRYYRRYYRRRRYRRRRRYRRRYRRRRYRRYYRYYRRRRYYRYRYYRRYYRRYYRRRYRRRRRRYRYRRRRYYRRYYYYRRYYRYRYYYRRYRYYYRRRYYYRYYYYRRRYYYYYRRRRYYYYYYYYYRYYYYYRRYRYRRYYRYYRYYYYRRYYYYRRYYRYYYYRRYYYRYYYRYYRYYRYYYRYRRRRRYRRYYRRRRRRYYYRYRYRRYYRRRRYYRYRYRYYYRRYYRYYRRRYRYYRYRRRRRRYRYRYYYRYYYYRRYYYRYRYRRYYRYYRYRRYRRYRRYRRRYRYYYYYYYRYYRRYYRRRYYYYYYYYYYYYYYYRRRYRRRYYYYRYYYRYYYYRRYRRYYRYRRYRRYYRYYRRRYYYYYRRYRRYRYYYYYRRYYRYYRYYRYYRRRRYRRYYYRRRRYRRYYYRRRRRRRRYYRYYRYYYRYYYRRYYYRYRRYYRRYYRRRRYRYRYRRYRRYRRYYYRYRRRRYYYYYYRYYRYYYYRYRRRYYYRYYYYRYYYRRYRRRYYRYRYYYYYYYYRRRRYYYYRYYRYYYYYRRRYRYRRRRYYYRYRRYYYRYRYYYYRYYYRRYRRRYRRRRYRYRRRRRRRRYRRRRRRRYYRRYYYRRYYRRYRYYYYYRRYYYRYRYYRYRRYYRYYRYYRRYYYYYYRYYYYYRRYRRRRYYYYYYYRYYYRRYRRRRYYYYRYYYRRRRRRYYYRRYYYYRRRRYYRRYYYYYRRRYRRYRYYRYYYRRYYYYYRYYYRYYRRYYRRRRRRYYYYYYRRYYYYRYYYRYYRYYYYYYRYYYRRYYYRRYYRRYYYRYYYRRYYYYYYYRYYYRRYRYYRRYYYYRRRRRRRYRRYYYYYRRRYRYRYYYRYRRRRRYYYYYRRRRYYYRRYYYYRYYYYYRRYRYYRYYRRYYYYYRRRRRYYYYYYYRYRRRYYRYYYRRYYRRRRRRRYRRYYYRRYYYYYYYRRRYRRYRYYYYYYYYRRYYRYYYYYRYYYYYRYYRRRYYRYYRYYRRYYRYYYYYRRYYYRRRRRRRRYRRYRYYRRYYYYYYYYYRYYYYYRYYYRRYRYRYYYYYYYRRRYYYRYRRRYYRRRYYRRYYRYRYYYYYYYRYRYYYYRYYYRRYRRYYYRRYYRYRYYYYYRRYYRYYYYYYRRYRRRRRRRRYRYRRRRRRRRRRYYRYYRRRYYYYYYRYYRRRYYRYYRRYRRRRRYRYRYYRRRRYYRRYRRRYYYRRRRRRRRYRYYYRRYYYYYYRRYYRRRYYRRYYYRRRRYYYYRRYRRYYYRYRRYYYRRYYRRRYYYYYRRYYRYRYYYYRRYYRYRYYRRYYRRYRYYRYYRYRYYYRYYYRRRRRRYYRYRYYRRYRYYYRRRRYYRYYRRYYYYRRRRYYRYRRYRRYRYYRRYRYYRRRYYYYRYYYRYYYRRYYYYYYRRYYRRYYRYYRYYYYYRYYRRYYYYRYRRYYYYYYYYYYYYRRYYRRRRRYRRYYYYYRYYRYYYYRRYRYYYYYRRYRRYYYRYRYRRRRRYRRYYRYYRYYYYRYYYYYRYYYRYRRYYRYRYYRYYRRRYYYRRYRRRYYYYYYYYYYYYRRRYRRRRRRRYYRRYRYRRYRRRYYRYRYYYYYRYYRRRYYRRYYRYYRRRRYYYYYYYYYYYYYRRRRRYYRYYYYYRRYYRRYYRRYRRYYRRYRRYRYRRRRRRRRYYYRRRRYYYRRYYRYYYYYYRRYYYYYRRYRRRRYRYYRRRRYRYRRRRRYRYYYRRRYRRRYYYYRYRYRYRRYYYRYYRYYRYYYRYYYRYYYYRRYYRRYYYYRYRYYYYYRRYRRYYYYRRYRRRRRYRRYRRYRYYRRYYYRRRRRRYYRRRYYYRYRRYYRRRRRRYRRRRYRYYYYYYYYYRRRYRRRYYRR
>Si_r/
RYRRRYRRYRYYYRYYYYRRYYRRYYYRRRRYRRYRRYYYYRRYYRYYYYRRYYRRYYYRYYRRYYRYRRYRYYYYYRRYRRYRRYYRYRRYYYYRYYRYYRYYYRRRRRRRYYYRRYYRRYYYYRRRRRRRYRRYRRYYYRYYRYYRRRYYRRYYYRYRRYYRYYYYYRYRRYRYYRYRRRRRRYRRYYYYRRRRYYYRRRRRRYYRRRRYRYYYYYYYYYYRYYRYYYYYYYYYYYYYYYYRYRRYRYYYYYRRRYRYRYYRRRYYYRYYYYYYYRYRYRYYYRYYYYRRYYRYYYRYRYYRYRRYYRYRYYRRRYYYRYYYYYYYYRRYRRYYRYRRRYRYRRYYYYRRYYRRYYYYYRRRRRYYYRRRYRRRRYYYYYYYRRYRYYYYYRYRYYRRRYRRYRYYYYYYYRRRYYYRRYYYYYYYYYYRRYRYYRRYRRRRRYRRYRRRYYYYRYYYYRRRRRYYRYYYYRYYRRRRRYYYRYYYRRYRRYYRRYYYRYYRRYYRRRYRYYYRYYRYYYRYYRYYYYRRYYRRRYYYRRRYYYRRYRYRYYRRYYRYRYYRYYRRYRRYRRYYYYYRYRRYRYYRYYYRRRRYRRYYRYYRYRRYRRYYYRRRYYYRYRYYYYYYRYYYRYYRRYYRYYRYYYRYYYRRYRRRYRYRRYYRYRYYRYRYRYRYYRYRRYYRRRYRYYRYYRYRYRYYYRRYYYRRYRYYRRYRRRYYYYRYYYRYYYYRYYYYYRYYRYYYYYYYYRYYRRYRYYYYYYRYYYYRYYYRYRRYYRRRRYRRRYYRRYYRRYRRRRRRRRYRRRRRRYYRYYYRRRRYYRRYYRRRRRRRYYRYYYYYRYYYRRRRYRYRYYRYYRYRYRRRRRRRRYYYRYYYYYRYYYYYRRYRRRYRRYRYYYYRRYRRRYYYRYYRYYYYYYYYYRRYRYRRRYYRYYYRYRRRRYYYYRRYYYYYYRYYRRRRYYRYRYYYRRYYRYRYRRRYYRYRRYRRRRYRYYYYYYRYYYRYRYRYYRYYRYRYRRRRRYYRRYYYRRYYYYYRYRYYYRYRRRRYRYRYYRYRRRYRYRRRYYRYRRRYYYYYRYYRRRRYRYYYYYRYRYYRRYRRRRYYYYYYYRYYYYYYYYRYRYYYYYRYYYYYRYRYYRRRRRRRRYYYRYRYYRYRRRRRYYRYYYRRRYRYYYYRRYYYRRYRRRYYRRRRYYRYRRYRYYYYYYYYRRYRRYRRYRRYRRYYYYYRYRRRYYRYRYRYYRYYYYRRRRYYRRRYRYYYYYYYRRRRRRYRRYRRYYRYYRYRRRYYYRYYRYYYRYYYYYYYYYRYRYRRRRRYRRRYRYYRYRYRRYRRRYYYRRRRRRRRYYYRRYRYYYYYRRRRYYRYRYYYRYYRRRYYYYYYRRYYYYYRYYYYYYYYYYYYYYYYRYYYYRRYRRYYYYRRYYRRRRYYYRYYYRRYRYRYYYRYRYRYRRRRRRRYYRRRYRRYYYYRYRRRRYYYRRRYYYYYYRYRRRYRRYRYYRYYYYYYRYRYYYRYYRYRYRYYYRRRRRYYRRYRYRRRRYRRYRRYYRYRYYYRYRYYRYYRRRYRYYRYYRYRYRYYYRRYRYYYRRYYYRYYRRRYRRYYYRRRRRRYYYYRYYYRRRYYRRYYYRYYRRYRRYYYYRRYRYRYRYYYRRYYYRRRYRRYRYYYYYYRYYYRYYYRYRYRRYYYYRYRYYYRRYRYYRRRYRRRYYYRRRRRRRYYRYRRYYRYRYYYYYYRRYRYRYYRRYYYYRYYYRYYYYYYYRYYRYYYYRYYRRRRYYRRYYRRRRRRRYYRYYYYYYYRYYYYYYRRRRYRRRYRRYYYYYYRRYYRYYRRYRRYYRRYYYYRYYYYYYYRRYYYRRRYYRRRYYYYYYRYRRYYRRRRRRYYYYYYRYYRYYRYRRRRYRRRYYYYYYYRYYRYYRYRYYYYYYYYRYYYYYYYRYYYYRRYYYYYYYRYYRRRRRRRYYRRRRRRYRRRRYYYYYYYYRRRYRRRRRRRYYYRYRYRYRRYYYRYYRRRRYYYYYYYRYYRRYYRYRRRRRYRYYRRYRYRYYRYRYYYRRYRYYYRRRRYYRRRRYRRRYRYRYYYRRYRYRRYYYYYRRYRYRYYRRYRYRRYYRRRRYYYYYRRYYYYRRRRRYYRYRYYRRRRRRYRRYYRYYYYYRYRRYRYRRYYRYYRYRRYRYRYRYYYYYRYYRYRRYYYYYYYYYYRRYYRYRYYRRYRRYRRYRRRRRRRYYYRRRRRYYRRYYRRYYYYRYYRYRYRYYRRYRYRYYYRRYRYRRYYYYYYYRYRRYYYRRYRRYRYYRRYYYYYRRYYRYYRYYYYYYRYYYYRRYRYYRYYRYYRRRYYYYRYYYYYRYYRRRYRRRRRRYYRRYRYYRRRYRRRYRRYYYRYYYYYYYYYRYYRRRYRYYYRRRYYYRYYYYRRRRRRRYRRYRRRYRYRRYYRYYYYYRRYYYYYRYYYRRYYRRRRYRYYYYYRRYYYYRRRYRYRRYRRRYYYYRYRRYRRYYRYRYYRRRYRYRYRRRYYYYYRRRRYRRYRYYRRRYRRRRYRYYRYYRYYYRYRYRRYYYRYYYYRRYYRYYRYYYYYYYRYYRYYRYYRYYYYYRYYRRYRYYRRYRRRRRYYRYRRYYRYRYYYYYRRYRRRYRRRRRYYYYRRYRYRRYYYYYYYYRRYYYYRYRRRRRRRRRRRRYYYRRYYYYRYYYYRRYRYYYRYYYYRRYYYYYYRRRYRYYYRRRRRYYYRYRYYYYRRYRYYRYYYRRYYYYRRRRYRRYYYYYYRRRYRRYYYYRRYYYYYRYYRYYRRRRRRYRRRYYYYYRRRYRYYYRRRRRYRRYYYRYRYRRYRYYYYYRRYYRRRRYRYYRRRYYYYRYYRYRYRRRYYYRYYRYRYRYYYRYRRYYRRRRYRRRYRYRRRYRYRRRRRYRYRYYYYRYYRYRRYRRYYRYRRYYRYYRYYRYRYYRRYYRRRRYRRRRRYRYYYRRYYRRYYRRYYRYYRYYYYYRRRRRRRYYYYRRRRYYRRRYRYYYYYRYRYYYYRRRYRRYRRRRYYYRYYYYYYYRYYYRYRYYRRRYRRYYYRRYYRRRRYYRYRYYRRYRRRYRRYYYYYYRRRYRYYRYYYYRYRYRRYRYRYRYYRYRYYRYRRYYYRYYYYYRYYRYRYYYYYYYYRYRRRRRYRRYYYYYRYYRYYYYYRRYRRRYYYYRYYRYYRRRYYRRRRRRRYRRYRRRRYRYYRYYRYRRYRRRYYRYRYRRYRRRRYYYRYYYYYRRYYRRYRYYYRYRRRYRYYRRYYYRRYYYYYYYYYYYYRRYRYYYYYYRRRRYYRRYRRRYYYYYYRRRRYRRYRYYYYRRYYYYRYRRRYYRYYYYRYYRRYYRRRRYYYRRYYRRYYYYYYRRRYYYYRYYRYYYYRRYRRYRRRRRYYRYYYYYYYYRYRYRYRYYRYYYRYRRYRYYYRYRYYYRRRRRRRRYRRYYYRYYRRYYRRRYRRRRRRYRYYYYYYYRRRRYRRRYYYRYRYYYYYYYYYYYYYRRRYRYYYYRRRRYYYYRRYRYYYRRRYYYRYRRRRRRYRRYYRRYYYRRYRRYRRRRRRRRYRRYYYYYYYYYRYRRYYRRRYYRYRYYYYYRYYRRYYRYYRYYRYRRYRRYRRYRYYRYRRYYRYYYRYYRRRRYYYYRRRYRRYRRRYRYYRYRRYRRRRRYYYRRYYRRYRRRRYYYYRYYRRRRRYRRYYYRRRYYRYYRYYYYRRYYRYRRYRYYRRYYYYYRYYRYYYYYYYYYYYYYRRRRYYRYYRYRYYYRRYRRRYRRRRYYRYYRRYYYYRYYYYRRYRRYYRRRRYRRYYRRRYRYYRRYRRYRYYRRYYYYRYRRRYRYYYRRRYYRYYRRRRRRRRRYRYYRRRRYYYRRYYYYYRYRYRRYYYYRRYRYYRRRYYYRRRYRRYRRYRRYYYYRRRYYRYYRRRRRYYRRYRRYRRRYYRRYRRYYYYRRYYRRYRYRYRYRYRRRRRYYYYRRYRRYYRRYRYRRRYRYYYYRYRYYYRYYYRYYRYYYYYRYRYYRRRYRYRRRRRYRRRYRYRRYYYYRRRYYRRYYRRRYYRRRYYRRRRYYYYYRYYRRRRRRYYRRRRRYRYYYYRYRRYYRRYRYYYRRRRRYYYRYRRRRYRRRYYRYYYYYYYRYRYYRRYYRYRRYYRRRRYRRYYYYRYYRRRYYRRYRYRYYRRYYRRRYYYYRYRYYRYYYYYRYYRYYYRRYYRRRYYYYYYYYYYRRYYYYRYYYRRRRRYYRRRRRRRYYYYYYYYRYYRYYRYRRRRRRYRYYRYYYRYYYYYRYYRYRRYYYRRRYYRRRYYRYRYRYYYRRRRRYYYYRRYRRYYRYRRYRRYYRYRYYYRYYYRRYRRYRRRRYRYYRYYRRRRRRYYRRYYYYYYRRRRRYRYYRYYYYYYRRYRRYYRRRYRRRRRRYRRRRYRYRRRRYRYYYYYRYYYRYRRYYYYRRRRRYYYYYYYYYYYYYYYYYYYYYYYYRRRYYYYYYYYYRYRRYRRYYYRRYRYYRRYYRYYRRRYYRRRYRYRRYYYRRYYYYYYYRRRRRRYYRRYYYYYYRRRYRYYYYYYYRRYYYYYYYRYYRRRYRYYRYYRYYYYRYYRRRYYYYRRYRYYRYYRYYRYYYRRRYRYRYYRYRYYRYRRYYRRYRRRRRRRRRRRRRRRRYRRYYYYRRRYYYRYYYYYRRYYRYYYYYYYYRRYRYYYYRYYYRYRRRRYYRYRRRYRRYYRRRYRYYRYRRRRYYYYYYYYRYYRYYYYRRRYYYRRYYYRYRRRYYYRYYYYYYYYRYRRYRRYYRRRYYYYRYRRYYYYYRYRYYRYRRYYRRRRYYRYYYYYYYRRYYRYYYRYYYRRYYRRRYYRRRRYYRRRYYRRYYYRYYRRYYRYYRRYRYRYYRRRYYYRRRRYRYYRRRYYRRYRYYRRYRYYYYRYRRRYRYRRYRYRRYYRYYYYYRYRYYYYYRYRYYYRYYRRYRRRRYYYRRYRRYRRYRRYRRYYYRYYYRYYYYYRRRRRYRYYRRYRRYYRYRRYYYYRYYRYYYRYYRYRRYRRYYYRYYYRRYYYYRRYYRRRYRRRRRRYYYYRRRRYRYRYRYRRRYYRRRRRRRRRYYRRRYRYRRYRRRRRYYRRRYYRRRYYRRYYYYYYRYRRRYRRYYYRRRRYYRYYYRYYRRRRRRRYRRYRRYYYYRYRYYRRRYYRRYYYRYYYRYYYRYRYRRYRRYRYYRRYRYYYYYYYYYRYYYYRRYYYYRRYYRYYYRRRRRRYYRYRYYYYRYRRRRRRRRRRYYYYRRYRRRYRRYYYRRRRRYRRRRRYYYYRYRYRYYYYRRYYRYYYYYYYRRYRRRYRYYYRYRYRRYRYYRRYRYYYRRRYRRRYRRRYRRYYYRRRRYRYRYYYYYYYRRRRRYRRYYYRRRYRRYRRYYYRRRYRRYYRRYYRYRRRRYYYYRRYYRRRYYRRYYRYYRYYYYRRYYYYRYYRYRYRYYRRYYYYYYRRRYRYYRYYRRRRYYRYYYYRRYRYRRRRYRYYYRRYYYYYYYYYYYRYYRYYYYYYRYYRYRRYRRYRYYYYYYRYYYYRRYYYYRRYRRRRRYYRRYYRRRYYYYYYYYRRYYYRRYRRRRRRRRRRYYYRRRYYRRYRYYRRRRYRYRRYRYRRRRYRYRYYYYRRYRYYYYYYRYYYYRYYYYYYYYYRYYRRRYRYRYYYRYRYYRYRYYRRYRRRYYRYYYRRYRRYYRYYYYYYYYYYRRRRRRRYRRYYYYYYYYRRYRYYYRRYYYRRRRRYYRYYYYYRYYRYYYYRYYYYYYRYYYRRRYRRRRRYYYYYYYYYYYYRRRYYYRRYRYRRYYRRYYYRYRRYYYYRYYRYRRRRRRYRYRYYYRYYYYYRRRYYYRRRRRYRRYRRYYYYYRYRRYYRRYRYYYYYYYYRRRYYYRRYRRYYYRYYYYYRRYYRYRRYRRYRYYRRRRRRYYYYYRYYYRRYYYYYYYYRRYRRYYRRYYYYYYRYYYRYYYRRYYRYYRRRYYRYYYRYYYYYYYYYYYYYYRYYYYRRYYRYYYRRRRRYYYRRRYRRRRYRYYRRRRYYRRYYYRRRRYRYYYYRYRYYRRRYRYRYYYYYRYYYRRYYYRYYYYYRYYYRRRYRYRYYYYRYYRYRYRRRYYYRYRRRRRRRRYYYRYRYYYYRYRYRYRRRYYYRRYRYYRRRYYYRRRRYYYYYYRRRRYYYRRRYYYYYRYYRRYRRYYYRYYRRYYRYRRYRRYYYYYYYRYYYRRRYYRYYYRYYRYYYYYYYYYRYRYRYRRRYRYYRRRYRYYYRYRRYRRRRYRYYRRYRRYRRYRRYRRYYYYRYYRRYYRYRRYYYYYRRRRYYRRYYRYYYYYYRRYYYYRRYYYYRRYRRRRYYRRYRRYYRRYRYYYYRYYRRYYRRRRYYYYYYYYYYRYYRRYYRYRRRRRYYYYYRRYRYYYYRRRYYRRRYYRRRRYYRRRYRRYYRYYRRYYYRYRRYRRRRYRRRRYRYRYRRRRYYYRYRYYYYRRRRRRYRRRRRYYRRRYYRYYYRRRRRYRYYYRRRYYRRYYYRRYRYRYRYRRYYYYRYRYRYRRYRRYRYYYRYYYRYRYYYYYRYYRYRRYRYYRRYYYYRRRYRYYRYRRRRRRYYYRRYYRYRRRRYYYRRYRRRYYYYYYRRRRRRYYRYYYRYYYYRRYYYYRRYYYYRRYYYYRRYYYYYYYYYYRRYYRYYRRRRYYYYYYYYYYRRYRRRRYYYYYRRRYRRRYRRYYRRYYYYRYYRYYYRRRRYRRYRRRYYRRYRYYRYYYRRYYYYYYYYYYRRYYRYRRYRYRYYYYRYYRYRRYYRRYRYYYRYYRYRYYRRRRYRRYYRRRRYYRYYYRYYYYYRRRYYRRYYYYYYYYYYYYRRYYRRYYYRRRRRYRYYYRRRRRRRRRRRYYRRRYRRRYYYRRRRRRRRYYYYRYYRRYYRRYRYYRRYYYRYRYRYYRYYRRRYYYRYRRYRYYYYYYYYYRRYYYRYRRYYRYRRYYRRYYYRYYRRRYYRYRRRRRRRYYRYYYYYYYYYYYYYYRYYRRYYYYYRRYRYRRYYYYYYYYRYRYYYYYYYYYRRYRYYYYYYRYYYYYYRRRRRYRRRRYRRYYRRRYYRRRRRRRRRYYYYRRYYYRYRRRYRYRRRYYYRRRYYYYYYRRRRYYYYRRRRYRYYYYYYYYYRRYYYRRYYYYYYYYRRYYRRYRYYYYRYYYYYRRYYYYYRRYYYRRRRRYRYYYYYYYYYYYYYYYYRRYRYRYYYYYYYYRRYYRRRYYYYYYYYYYYRRYYYYYRRRYYRYRRYRRRRYYYYYRRRRRYYYYRRYYYYRRRYYYRRYRYRYRRRYRRRYYRRRRRYRRRYYRRRRYRRRRRYYRRRYYYRRYYYYYYYYYYRYYYYYYRYRRRRRYRRYYRRYRYRRYRRRRRYYYYRRRRRRRRRYRRYRYYRRRYYRRRRRRRRYYRYRYYRRRRYRRYYYYYRRYRRYYYYRRYYRRYRYYYYRRYYYYRYRRRRRRYYYYYRRYYYRRRRRRRYRRYYYYRRRYYRYRRRYYRRRYRRRRYRRRYYRRYYYRRRRYYYYYYRYYYYRRRYRRRRYYYYYYYRYYYYYYYYYRYYYYRRYYRYRYYRYYRRYRYYRRYYYRYRYYYYRRYYRRYYRRRRRYYRRYYRRRYRYYYRYYYRRRRRRYYYYYRYYRYRYYYRYYRYYYYYRRRRRYYYYRYYRRYRRRRRYRYYYYYRRYRYYYRRYYYRYYYYYRYYYYRYRYYYYRYYYRRRRRYRYRYYRRYYYYRRYRYYYYYYYYRRYYRRYRYYYRRRRYYYYRRRRRRRRRRRRRYRYRYRYYYYYYRYYRYYYYYYYYYYYRYRYYYYYRYRRRRYYRRYRYYYRYRYYYYYRRRYRYYYYYYRRYYRYRYRRYRYYRYRRRRRYRRYYRRYYRYYRRRYRYYRYYRRRYRYRRRRYYRYYYRYYRYYRYYYRRRRRYRRRYRYYRRYYRRYYYYYYYYYYRRYYYRRYRRYYRRRRYYYYYYRRRYRYYRYYYYRYRYYYRRYYRYYYYRRRYYYRYRYRRRRRYYYYYRYYYYYRRYYYRRYRRYRYYRRYRRRRRYRYYRYYRRRRYYRRRRRRYYRYRRRYYYYYRRRRYYYYYYYRRYYRYYYYYRYYYRYRRYYYYYRRRYRYYYYRYYYYYYYRRYYRYYRYRYYRRRYRYYRYRRYYRYYRYYYRYRRRRRYYYRYYRRYYYRYYRRYRRRYRRRYYYYRRRYRRYYYRYYRYYYRYYYYYYRRYRRYRYRYRYRRRRYYRRYYYYRYYRRRYYYRYYYRYYYRYRYRRYYRRRRRRYYRRYRRYRRYRRYYYYYRYRRYRYYRRYRYRYRRYYYYRYYRRYYYRRYYYYYYYYRYYRYYRYYRYYYRYYYRYRYRRRYRYYRYYRYRYYYRYYYYRYYRRRYRYYRYYRYRRRRYYYYYYYYRYRRYRYYRRYYYYYRYYYRYRYRRYRRYRRYYYYRYYRYYRRYYRRYRYRRRRRYYYYYYYRRRYYRYRRYYYYRYYRRRRRRYYYYYYYYRYYRYYRRYYRYYRYYRRRYRYRRYYYYRRRYYYRRRRYRYYRRYYRYYYYRRRYRYRRYYYRRYYYRYRRYRYRYYYYYYYYRYYYRYRYRRYYRRRYYRRYYYYRRRRYRRYYYYYRRYYRYYYYYYYYYYRYYRRRRRYYYRRRYRRRRRYRRRYYRYYRRYYRYYYYYYYYYYRRYYRYRRYYRYYYYYYYYYYYRRRRYRRYRYRYYRYRRRYRYRYRRYYRYYRYYRYYRYRYYRYYRYYRYYRRRRRRYYRRRRRRYRRYYYYYRRYRRRRRRYRYYYYRYYRYRRYRRYRRYYYYYRYRRRRYYRRYYYYRYYRRYRRYYYYYYYYYYRYYYYYRRYYRRYYYYRYYRRRRYRRRYYYYYYRRYRRRRYRRRYYYYYRYRRYYRYRRRYYYRRYRRYYRYRRYRRYRRRRYYRRYRRYYRRYYYRRYYRYYRYRRYYRYRYRYYRYYRRRYRRRRRRRRYRRYRRYYYYRRRRYYYYYYRRYYYRYYYYRRRRYRYRYRYRYYYRYRYYYYRYYYYYYYYRRYRRYRRRYRYYYYYRYRRYYRRYRYYRRRRRRRRRRRRYYRRRRRRRRRRRRYRYYRRRRYYYYRRYYYYRRRYYRYYYRRYYRYRRRYYYRYYYYRRYYYRYYYYRRYRYYYYRYRRRRYRRYYYYRRRYYYYYYYRYRRYRYRYRYRRRRYYRYRRRRRYRRYYRRRYYYYRRYYYRYYRRYYRYYYRYYYYRRYYYRYRRYYYRRYRRYYYRRYYRYRRYYRYRYYRYYYRYYRYYRYRRYRRYYYYYRYYYYRRYYYRYRYYYYYYYYRYRRYRYRYRYRYYRRRRRRYYYYYRYRYYYYYYRRYYYRYRYYYYRYYYRYYYYYYYYYRYRYYYYYRRYRRYYRYRYYRRYYRRYRRYRRYRRYYRYYYRYRRYYRYYYRYYRRYYRRRRRRRRRYYRRYYYRYRYYYYYRYYYYYYRRYRRRYYYYYRRYYRRYYRRRRYYRRRRYRRRYRRRRYRRYYRYRRRRRYYRYRYYRRYYRRYYRRRYRRRRRRYRYRRRRYYRRYYYYRRYYRYRYYYRRYRYYYYRRRYYRYYYYRRRYYYYYRRRRYYYYYYYYRRYYYYYRRYRYRRYYRYYRYYYYYRYYYYRRYYRYYYYRRYYYRYYYRYYRYYRYYYRYRRRRRYRRYYRRRRRRYYYRYRYRRYYRRRRYYRYRYRYYYRRYYRYYRRRYRYYRYRRRRRRYRYRYYYRYYYYRRYYYRYRYRRYYRYYRYRRYRRYRRYRRRYRYYYYYYYRYYRRYYRRRYYYYYYYYYYYYYYYRRRYRRRYYYYRYYYRYYYYRRYRRYYRYRRYRRYYRYYRRRYYYYYRRYRRYRYYYYYRRYYRYYRYYRYYRRRRYRRYYYRRRRYRRYYYRRRRRRRRYYRYYRYYYRYYYRRYYYRYRRYYRRYYRRRRYRYRYRRYRRYRRYYYRYRRRRYYYYYYRYYRYYYYRYRRRYYYRYYYYRYYYRRYRRRYYRYRYYYYYYYYRRRRYYYYRYYRYYYYYRRRYRYRRRRYYYRYYRYYYRYRYYYYRYYYRRYRRRYRRRRYRYRRRRRRRRYRRRRRRRYYRRYYRRRYYRRYYYYYYYYRYYYRYRYYYYRRYYRYYRYYRRYYYYYYRYYYYYRRYRRRRYYYYYYYRYYYRRYRRRRYYYYRYYYYRRRRRYYYRRYYYYRRRRYYRRYYYYYRRRYRRYRYYRYYYRRYYYYYRYYYRYYRRYYRRRRRRYYYYYYRRYYYYRYYYRYYRYYYYYYRYYYRRYYYRRYYRRYYYRYYYRRYYYYYYYRYYYRRYRYYRRYYYYRRRRRRRYRRYYYYYRRRYRYRYYYRYRRRRRYYYYYRRRRYYYRRYYYYRYYYYYRRYRYYRYYRRYYYYRRRRRRYYYYYYYRYRRRYYRYYYRRRYRRRRRRRYRRYYYRRYYYYYYYRRRYRRYRYYYYYYYYRRYYRYYYYYRYYYYYRYYRRRYYRYYRYYRRYYRYYYYYRRYYYRRRRRRRRYRRYRYYRRYYRYYYYYYRYYYYYRYYYRRYRYRYYYYYYYRRRYYYRYRRRYYRRRYRRRYYRYRYYYYYYYRYRYYYYRYYYRRYRRYYYRRYYRYRYYYYYRRYYRYYYYYYRRYRRRRRRRRYRYRRRRRRRRRRYYRYYRRRYYYYRYRYYRRRYYRYYRRYRRRRRYRYRYYYRRRYYRRYRRRYYYYRRRRRRRYRYYYRRYYYYYYRRYYRRRYYRRYYYRRRRYYYYRRYRRYYYRYRRYYRRRYYYRRYYYYYRRYYRYRYYYYRRYRRYRYYRRYYRRYRYYRYYRYRYYYRYYYRRRRRRYYRYRYYRRYRYYYRRRRYYRYYRRYYYYRRRRYYRYRRYRRYRYYRRYRYYYRRYYYYRYYYRYYYRRYYYYYYRRYYRRYYRYYRYYYYYRYYRRYYYYRYRRYYYYYYYYYYYYRRYYRRRRRYRRYYYYYRYYRYYYYRRYRYYYYYRRYRRYYYRYRYRRRRRYRRYYRYYRYYYYRYYYYYRYYYRYRRYYRYRYYRYYRRRYYYRRYRRRYYYYYYYYYYYYRRRYRRRRRRRYRRRYRYRRYRRRYYRYRYYYYYRYYRRRYYRRYYRYYRRRRYRYYYYYYYYYYYRRRRRYYRYYYYYRRYYRRYYRRYRRYRRRYRRYRYRRRRRRRRYYYRRRRYYYRRYYRYYYYYYRRYYYYYRRYRRRRYRYYRRRRYRYRRRRRYRYYYRRRYRRRYYYYRYRYRYRRYYYRYYRYYRYYYRYYYRYYYYRRYYRRYYYYRYRYYYYYRRYRRYYRYRRYRRRRRYRRYRRYRYYRRYYYRRRRRRYYRRRYYYRYRRYYRRRRRRYRRRRYRYYYYYYYYYRRRYYRRYYRR
>aga_h/
RYRRRYRRYRYYYRYYYYRRYYRRYYYRRRRYRRYRRYYYYRRYYRYYYYRRYYRRYYYRYYRRYRRYRRYRRYYYYRRYRRYRRYYRYRRYYRYRYYRYYRYYYRRRRRRRYYYRRYYRRYYYYRRRRRRRYRRYRRYYYRYRRYYRRRYYRRYYYRYRRYYRYYYYYRYRRYRYYRYRRRRRRYRRYYYRRRYYYYRRRRRRYYRRRRYRYYYYYYYYYRRYYRYYYYYYYYYYYYYYYYYRYYRYRYYYYYRRRYRYRYYRRRYYYRYYYYYYYRYRYYYYYRYYYYRRYYRYYYRYRYYRYRRYYRYRYYRRRYYYRYYYYYYYYRRYYRYYRYRRRYRYRRYYYYRRYYRRYYYYYRRRRRYYYRRRYRRRRYYYYYYYRRYRYYYYYRYRYYRRRYRRYRYYYYYYYRRRYYYRRYYYYYYYYYYRRYRYYRRYRRRRRYRRYRRRYYRYRYYYYYRRRRYYRYYYYRYYRRRRRYYYRYYYRRYRRYYRRYYYRYYRRYRRRRYRYYYRYYRYYYRYYRYYYYRRYYRRRYYYRRRYYYRRYRYRYYRRYYRYRYYRYYYRYRRYRRYYYYYRYRRYRYYRYYRRRRRYRRYRRYYRYRRYRRYYYRRRYYYRYRYYYYYYRYYYRYYRRYYRYYRYYYRYYYRRYRRRYRYRRYYRYRYYRYRYRYRYYRYRRYYRRRYRYYRYYRYRYYYYYRRYYYRRYRYYRRYRRRYYYYRYYYRYYYYRYYYYYRYYRYYYYYYYYRYYRRYRYYYYYYRYYYYRYYYRYRRYYRRRRYRRRYYRRYYRRYRRRRRRRRYRRRRRRYYRYYYRRRRYRRRYYRRRRRRRYYRYRYYYRYYYRRYRRRYRYYRYYRYRRRRRRRRRRYYYRYYYYYRYYYYYRRYRRRYRRYRYYYYRRYRRRYYYRYYRYYYYYYYYRRRYRYRRRYYRYYYRYRRRRYYYYRRYYYYYYRYYRRRRYYRYRYYYRRYRRYRYRRRYYRYRRYRRRRYRYYYYYYRYYYRYRYRYYRYYRYRYRRRRRYYRRYYYRRYYYYYRYRYYRRYRRRRYRYRYYRYRRRYRYRRRYYRYRRRYYYYYRYYRRRRYRYYYYYRYRYYRRYRRRRYYYYYYYRYYYYYYYYRYRYYYYYRYYYYYRYRYYRRRRRRRRYYYRYRYYRYRRRRRRYRYYYRRRRRYYYYRRYYYRRYRRRYRRRYRYYRYRRYRYYRYYYYYRRYRRYRRYRRYRRYYYYYYYRRRYYRYRYRYYRYYYYRRRRYYRRRYRYYYYYYYRRRRRRYRRYRRYYRYYRYRRRYYYRYYRYYYRYYYYYYYYYRYRYRRRRRYRRRYRYYRYRYRRYRRRYYYRRRRRRRRYYYRRYRYYYYYRRRRYRRYRYYYYYYRRRYYYYYYRRYYYRYRYYYYYYYYYYYYYYYYYYYYYRRYRRYYYYRRYYRRRRYYYRYYYRRYRYRYYYRYRYRYRRRRRRRYYRRRYRRYYYYRYRRRRYYYRRRYYYYYYRYRRRYRRYRYYRYYYYYYRYRYYYRYYRYRYRYYYRRRRRYYRRYRYRRRRYRRYRRYYRYRYYRRYRYYRYYRRRYRYYRYYRYRYRYYYRRYRYYYRRYYYRYYRRRYRRYYYRRRRRRYYYYRYYYRRRYYRRYYYYYYRRYRRYYYYRRYRYRYRYYYRRYYYRRRYRRYRYYYYYYRYYYRYYYRYRYYRYYYYRYRYYYRRYRYYRRRYRRRYYYRRRRRRRYYRYRYYYRYRYYYYYYRRYRYYYYRRYYYYRYYYYYYYYYYYRYYRYYYYRYYRRRRYYRRYYRRRRRRRYYRYYYYYYYRYYYYYYYRRRYRYRYRRYYYYYYRRYYRYYYRYRRYRRRYYYYRYYYYYYYYRYYYRRRYYRRRYYYYYRRYYRYRRRRRRRYYYYYYRYRYYYRYRRRRYRRYYRRYRRYRYYRYRYYRYYYYYYYYRYYYYYYYRYRYYRRYYYYYYYRYYRRRRRRRRYRRRRRRYRRYRYYYYRYYYRRRYRRRRRRRYYYRYRYRYRRYYYRYYRRRRRYYYYYRRYRRRYYRYRRRRRYRYYRRYRYRYYRYRYYYRRYRYYYRRRRYYRRRRYRRRYRYRYYYRRYRYRRYYYYYRRYRYRYYRRYRRRRYYRRRRYYYYYRRYYYYRRRRRYYRYRYYRRRRRRYRRYYRYYYYYRYRRYRYRRYYRYYRYRRYRYRYRYRYYYRYYRYRRYYYYYYYYYYRRYYRYRYYRRYRRYRRYYRRRRRRYYYRRRRRYYRRYYRRYYYYRYYRYRYRYYRRYRYRYYYRRYRYRRYYYYYYYYYRRYYYRRYRRYRYYRRYYYYYRRYYRYYRYYYYYRRYYYYRRYRYYRYYRYYRRRYYYYRYYYYYRYYRRRYRRRRRRYYRRYRYYRRRYRRRYRRYYYRYYYYYYYYYRYYRRRYRYYYRRRYYYRYYYYRRYRRRRYRRYRRRYRYRRYYRYYYYYRRYYYYYRYYYRRYYRRRRYRYYYYYRRYYYYRRRYRYRRYRRRYYYYRYRRYRRYYRYRYYYRRYRYRYRRRYYYYYRRRRYRRYRYYRRRYRRRRYRYYRYYRYYYRYRYRRYYYRYYYYRRYYRYYRYYYYYYYRYYRYYRYYRYYYYYRYYRRYRYYRRYRRRRRYYRYRRYYRYRYYRYYRRYRRRYRRRRRYYYYRRYRYYRYYYYYYYYRRYYYYRYRRRRRRRRRYRRYYYRRYYYYRYYYYRRYRYYYRYYYYRRYYYYYYRRRYRYYYRRRRRYYYRYRYYYYRRYRYYRYYYRRYYYYRRRRYRRYYYYYYRRRYRRYRYYRRYYYYYRYYRYYRRRRRRYRRRYYYYYRRYYRYYYRRRRRYRRYRYRYRYRRYRYYYYYRRYYRRRRYRYYRRRYYYYRYYRYRYRRRYYYRYYRYRYRYYYRYRRYYRRRRYRRRYRYRRRYRYRRRRRYRYRYYYYRYYRYRRYRRYYRYRRYYRYYRYYRYRYYRRYYRRRRYRRRRRYRYYYRRYYRRYYRRYYRYYRYYYYYRRRRRRRYYYYRRRRYYRRRYRYYYYYRYRYYYYRRRYRRYRRRYYYYRYYYYYYYRYYYRYRYYRRRYRRYYYRRYYRRRRYYRYRYYRRYRRRYRRYYYYYYRRRYRYYRYYYYRYRYRRYRYRYRYYRYRYYRYYRYYYRYYYYYRYYRYRYRYYYYYYRYRRRRRYRRYYYYYRYYRYYYYYRRRRRRYYYYRYYRYYRRYYRRRRRRRRYRRYRRRRYRYYRYYRYRRYRRRYYRYRYRRYRRRRYYYRYYYYYRRRYRRYRYYYRYYRRYRYYRRYYYRRYYYYYYYYYYYYRRYRYYYYYYRRRYYYRRYRRRRYYYYYRRRRYRRYRYYYYRRYYYYRYRRRYYRYYYYRYYRRYYRRRRYYYRRYRRRYYYYYYRRRYYYYRYRRYYYYRRYRRYRRRRRYYRYYYYYYYYRYRYRYRYYRYYYRYRRYRYRYRYRYYYRRRRRRRRYRRYYYRYYRYRYRRRRRRRRRRYRYYYYYYYRRRRYRRRYYYRYYYYYYYYYYYYYYYRRRYRYRYYRRRRYYYYRRYRYYYRRRYYYRYRRRRRRYRRYRRRYYYRRYRRYRRRRRRRRYRRYYYYYYYYYRYRRYYRRRYYRYRYYYYYRYYRRYRRYYRYYRYYRYRRYRRYRYYRYRRYYRYYYRYYRRRRYYYYRRRYRRYRRRYRYYRYRRYRRRRRYYYRRYYRRYRRRRYYYYRYYRRRRRYRRYYYRRRYYRYRRYRYYRRYYRYRRYRYYRRYYYYYRYYRYYYYYYYYYYYYYRRRRYYRYYRYRYYYRRYRRRYRRRRYYRYRRRYYYYRYYYYRRYRRYYRRRRYRRYYRRRYRYYRRYRRYRYYRRYYYYRYRRRYRYYYYRRYYRYYRRRRRRRRRYRYYRRRRYYYRRYYYYYRYRYRRYYYYRRYRYYRRRYYYRRRYRRYRRYRRYYYYRRRYYRYYRRRRRYRRRYRRYRRRYYRRYYRYYYYYRYYRRRRYRYRYRYRRRRRYYYYRRYRRYYRRYRYRRRYRYYYYRYRYYYYYYYRYYRYYYYYRYYYYRRRRRYRRRRRYRRRYRYRRYYYYRRRYYRRYYRRRYYRRRYYRRRRYYYYYRYYRRRRRRYYRRRYRYRYYYYRYRRYYRRYRYYYRRRRRYYYRYRRRRYRRRYYRYYYYYYYRYRYYYRYYRYRRYYRRRRYRRYYYYRYYRRRYYRYYRYRYYRRYYRRRYYYYRYRYYRYYYYYRYYRYYYRRYYRRRYYYYYYYYYYRRYYYYRYYYRRRRRYRRRRRRRRYYYYYYYYRYYRYYRYRRRRRRYRYYRYRYRYYYYYRYYRYRRRYYRRRYRRRRYYRYRYRYYYRRRRRYYYYRRYRRYYRYRRYRRYYRYRYYYRYYYRRYRRYRRRRYRYYRYYRRRRRRYYRRYYYYYYRRRRRYRYYRYYYYYYRRYRRYYRRRYRRRRRRYRRRRYRYRRRRYRYYYYYRYYYRYRYYYYYRRRRRYYYYYYYYYYYYYYYYYYYYYYYYRRRYYYYYYYYYRYRRYRRYYYRRYRYYYRYYRYRRRRYYRRRYRYRRYYYRRYYYYYYYRRRRRRYYRRYYYYYYRRRYYYYYYYYYRRYYYYYYYRYYRRRYRYYRYYRYYYYRYYRRRYYYYRRYRYYRYYRYYRYYYRRRYYYRYYRYRYYRYRRYYRRYRRRRRRRRRRRRRRRRYRRYYYYRRRYYYRYYYYYRRYYRYYYYRYYYRRYRYYYYRYYYRYRRRRYYRYRRRYRRYYRRRYRYYRYRRRRYYYYYYYYRYYRYYYYRRRYYYRRYYYRYRRRYYYRYYYYYYYYRYRRYRRYYRRRYYYYRYRRYYYYYRYRYYRYRRYYRRRRYYRYYYYYYYRRYYRYYYRYYYRRYRRRRYYRRRRYYYRRYYRRYYYRYYYRYYRRYRRYRYRYRRRRYYYRRRRYRYYRRRYYRRYRYYRRYRYYYYRYRRRYRYRRYRYRRYYRYYYYYRYRYYYYYRYRYYYRYYRRYRRRRYYYRRYRRYRRYRRYRRYYYRYYYRYYYYYYRRRRYRYYRRYRRYYRYRRYYYYRYYRYYYRYYRYRRYRRYYYRYYYRRYYYYRRYYRRRYRRRRRRYYYYRRRRYRYRYRYRRRYYRRRRRRRRRYYRRRYRYRRYRRRRRRYRRRYYRRYYYRRYYYYYYRYRRRYRRYYYRRRRYYRYYYRYYRRRRRRRYRRYRRYYYYRYRYYRRRYYRRYYYRYYYRYYYRYRYYRYRRYRYYRRYRYYYYYYYYYRYYYYRRYYYYRRYYRYYYRRRRRRYYRYRYYYYRYRRRRRRRRYRYYYYRRYRRRYRRYYYRRRRRYRRRRRYYYYRYRYRYYYYRRYRRYYYYYYYRRYRRRYRYYYRYRYRRYRYYRRYRYYYRRRYRRRYRRRYRRYYYYRRRYRYRYYYYYYYRRRRRYRRYYYRRRYRRYRRYRYRRRYRRYYRRYYRYRRRRYYYYRRYYRRRYYRRYYRYYRYYYYRRYYYYRYYRYRYRYYRRYYYYYYRRRYRYRRYYRRRRYYRYYYYRRYRYRRRRYRYYYRRYYYYYYYYYYYRYYRYYYYYYRYYRYRRYRRYRYYYYYYRYYYYRRYYYYRRYRRRRRYYRRYYRRRYYYYYYYYRRYYYRRYRRRRRRRRRRYYRRRRYYRRYRYYRRRRYRYRRYRYYRRRYRYRYYYYRRYRYYYYYYRYYYYRYYYYYYYYYRYYRRRYRYRYYYRYRYYRYRYYRRYRRRYYRYYYRRYRRYYRYYYYYYYYYYRRRRRRRYRRYYYYYYYYRRYRYYYRRYYYRRRRRYYRYYYYYRYRRYYYYRYYYYYYRYYYRRRYRRRRRYYYYYYYYYYYYRRRYYYRRYRYRRYYRRYYYRYRYYYYYRYYRYRRRRRRYRYRYYYRYYYYYRRRYYYRRRRRYRRYRRYYYYYRYRRYYRRYRYYYYYYYYRRRYYRRRYRRYYYRYYYYYRRYYRYRRYRRYRYYRRRRRRYYYYYRYYYRRYYYYYYYYRRYRRYYRRYYYYYYRYYYRYYYRRYRRYYRRRYYRYYYRYYYYYYYYYYYYYYRYYYYRRYYRYYYRRRRRYYYRRRYRRRRYRYYRRRRYYRRYYYRRRRYRYYYYRYRYYRRRYRYRYYYYYRYYYRRYYYRYYYYYRYYYRRRYRYRYYYYRYYRYRYRRRYYYRYRRRRRRRRYYYRYRYYYYRYRYRYRRRYYYRRYYYYRRRYYYRRRRYYYYYYRRRRYYYRRRYYYYRRYYRRYRRYYYRYYRRYYRYRRYRRYYYYYYYRYYYRRRYYRYYYRYYRYYYYYYYYYRYRYRYRRRYRYYRRRYRYYYRYRRYRRRRYYYYRRYRRYRRYRRYRRYYYYRYYRRYYRYYRYYYYYRRRRYRRRYYRYYYYYYRYYYYYRRYYYYRRYYRRRYYRRYRRYYRRYRYYYYRYYRRYYRRRRYYYYYYYYYYRRYRYYYRYRRRRRYYRYYRRYRYYYYRRRYYRRRYYRRRRYYRRRYRRYYRYYRRYYYRYRRYRRRRYRRRRYRYRYRRRRYYYRYRYYYYRRRRYRYRRRRRYYRRRYYRYYYRRRRRYRYYYRRRYRRRYYYRRYRYRYRYRRYYYYRYRYRYRRYRRYRYYYRYYYRYRYYYYYRYYRYRRYRYYRRYYYYRRRYRYYRYRRRRRRYYYRRYYRYRRRRYYYRRYRRRYYYYYYRRRRRRYYRYYYRYYYYRRYRYYRRYYYYRRYYYYRRYYYYYYYYYYRRYRRYYRRRRYYYYYYYYYYRRYRRRRYYYYYRRRYRRRYRRYYRRYYYYRYYRYYYRRYRYRRYRYRYYRRYRYYRYYYRRYYYYYYYYYYRRYYRYRRYRYRYYYYRYYRYRRYYRRYRYYYRYYRYRYYRRRRYRRYYRRRRYYRYYYRYYYYYRRRYYRRYYYYYYYYYYYYRRYYRRYYYRRRRRYRYYRRRRRRRRRRRRYYRRRYRRRYYYRRRRRRRRYYYYRYYRRYRRRYRRYRRYYYRYRYRYYRYYRRRYYYRYRRYRYYRYYYYYRRRYYYRYRRYYRYRRYYRRYYYRYYRRRYYRYRRRRRRRYYRYYYYYYYYYYYYYYRYYRRYYYYYRRYRYRRYYYYYYYYRYRYYYYYYYYYRRYRYYYYYYRYYYYYYRRRRRYRRRRYRRYYRRRYYRRRRRRRRRYYYYRRYRYRYRRRYRYRRRYYYRRRYYYYYYRRRRYRYYRRRYYRYYYYYYYYYRRYYYRYYYYYYYYYRRYYRRRRYYYYRYYYYYRRYYYYYRRYYYRRRRRYYYYYYYYYYYYYYYYYYRRYRYRYYYYYYYYRRYYRRRYYYYYYYYYYYRRRYYYYRRRYYRYRRYRRYRYYYYYRRRRRYYYYRRYYYYRRRYYYRRYRYRYRRRYRRRYYRRRRRYRRRYYRRRRYRRRRRYYRRRYYYRYYYYYYYYYYYRYYYYYYRYRRRRRYRRYRRRYRYRRYRRRRRYYYYRRRRRRRRRYRRYRYRRRRYYRRRRRRRRYYRYRYYYRRRYRRYYYYYRRYRRYYYYRRYRRRYRYYYYRRYYYYRYRRRRRRYYYYYRRYYYRRRRRRRYRRYYYYRRRYYRYRRRYYRRRYRRRRYRRRYYRRYYYRRRRRYYYYYRYYYYRRRYRRRRYRYYRYYRYYYYYYYYYRYYYYRRYRRYRYYRYYRRYRYYRRYYYRYRYYYYRRYYRRYYRRRRRYYRRYYRRRYRYYYRYYYRRRRRRYYYYYRYYRYRYYYRYYRYYYYYRRRRRYYYYRYYRRYYRRRRYRYYYYYRRYRYYYRRYYYRYYYYYRYYYYRYRYYYYRYYYRRRRRYRYRYYRRYYYYYRYRYYYYYYYYRRYYRRYRYYYRRRRYYYYRRRRRRRRRRRRRYRYRYRYYYYYYRYYRYYYYYYYYYYYRYRYYYYYRYRRRRYYRRYRYYYRYRYYYYYRRRYRYYYYYYRRRYRYRYRRYRYYRYRRRRRYRRYYRRYYRYYRRRYRYYRYYRRRYRYRRRRYYRYYYRYYRYRRYYYRRRRRYRRRYRYYRRYYRRRYYYYYYYYYRRYYYRRYRRYYRRRRYRYYYYRRRYRYYRYYYYRYRYYYRRYYRYYYYRRRYYYRYRYRRRRRYYYYRRYYYYYRRYYYRRYRRYRYYRRYRRRRRYRYYRYYRRRRYYRRRRRRYYRYRRRYYYYYRRRRYYYYYYYRRYYRRYYYYRYYYRYRRYYYYYRRRYRYYYYRYYYYYYYRRYYRYYRYRYYRRRYRYYRYRRYYRYYRYRYRYRRRRRYYYRYYRRYYYRYYRRYRRRYRRRYYYYRRRYRRYYYRYYRYYYRYYYYYYRRYRRYRYRYRYRRRRYYRRYYYYYYYRRRYYYRYYYRYYYRYRYYRYYRRRRRRYYRRYRRRRRYRRYYYYYRYRRYRYYRRYRYRYRRYYYYRYRRRYYYRRYYYYYYYYRYYRYYRYYRYYYRYYYRYRYRRRYRRYRYYRYRYYYRYYYYRYYRRRYRYYRYYRYRRRRYRRYYYYYRYRRYRYYYYYYYYYRYYYRYRYRRYRRYRRYYYYRYYRYYRRYYRRYRYRRRRRYYYYYYYRRRYYRYRRYYYYRYYRRRRRRYYYYYYYYRYYRYYRRYYRYYRYYRRRYRYRRYYYYRRRYYYRRRRYRYYRRYYRYYYYRRRYRYRRYYYRRYYRRYRRYRYRYYYYYYYYRYYYRYRYRRYYRRRYYRRYYYYRRRRYRRYYYYYRRYYRYYYYYYYYYYRYYRRRRRYYYRRRYRRRYRYRRRYYRYRRRYYYYYYYYYYYYYRRYRRYRRYYRYYYYYYYYYYYRRRRYRRYRYRYYRYRRRYRYRYRRYYRYYRYYRYRRYRYYRYYRYYRYYRRRRRRYYRRRRRRYRRYYYYYRRYRRRRRRYRYYYYRYRRYYRYRRYRRYYYYYRYYRRRYYRRYYYYRYYRRYRRYYYYYYYYYYRYYYYYRRYYRRYYYYRYYRRRRYRRRYYYYYYRRYYRRRYRRRYYYYYRYRRYYRYRRRYYYRRYRRYYRYRRYRRYRRRRYYYRYYRYYRRRYYRRYYRYYRYRRYYRYRYRYYRYYRRRYRRRRRRRRYRRYRRYYYYRRRRYYRYYYRRYYYRYYYYRRRRYRYRYRYRYYYRYRYYYYRYYYYYYYYRRYRRYRRRYRYYYYYRYRRYYRRYRYYRRRRRRRRRRRRYYRRRRRRRRRRRRRRYRRRRRYYYYRRYYYYRRRYYRYYYRRYYRYRRRYYYRYYYYRRYYYRYYYYRRYRYYYYRYRRRRYRRYYYYRRRYYYYYYYRYRRYRYRYRYRRRRYYRYRRRRRYRRYYRRRYYYYRRYYYRYYRRYYRYYYRYYYYRRYYYRYRRYYYRRYRRYYYRRYYRYRRYYRYRYYRYYYRYYRYYRYRRYRRYYYYYRYYYYRRYYYRYRYYYYYYYYRYRRYRYRYRYRYYRRRRRRYYYYYRYRYYYYYYRYYYYRYRYYYYRYYYRYYYYYYYYYRYYYYYYYRRYRRYYRYRYYRRYYRRYRRYRRYRRYYRYYYRYRRYYRYYYRYYRRYYRRRRRRRRRYYRRYYYRYRYYYYYRYYYYYYRRYRRRYYYYYRRYYRRYYRRRRYRRRRRYRRRYRRRRYRRYYRYYRRRRYYRYRYYRRYYRRYYRRRYRRRRRRYRYRRRRYYRYYYYYRRYYRYRYYYRRYRYYYRRRRYYRYYYYRRRYYYYYRRRRYYYYYYYYYRYYYYYRRYRYRRYYRYYRYYYYRRYYYYRRYYRYYYYRRYYYRYYYRYYRYYRYYYRYRRRRRYRRYYRRRRRRYYYRYRYRRYYRRRRYYRYRYRYYYRRYYRYYRRRYRYYRYRRRRRRYRYRYYYRYYYYRRYYYRYRYRRYYRYYRYRRYRRYRRYRRRYRYYYYYYYRYYRRYYRRRYYYYYYYYYYYYYYYRRRYRRRYYYYRYYYRYYYYRRYRRYYRYRRYRRYYRYYRRRYYYYYRRYRRYRYYYYYRRYYRYYRYYRYYRRRRYRRYYYRRRRYRRYYYRRRRRRRRYYRYYRYRYRYYYRRYYYRYRRYYRRYYRRRRYRYRYRRYRRYRRYYYRYRRRRYYYYYYRYYRYYYYRYRRRYYYRYYYYRYYYRRYRRRYYRYRYYYYYYYYRRRRYYYYRYYRYYYYYRRRYRYRRRRYYYRYRRYYYRYRYYYYRYYYRRYRRRYRRRRYRYRRRRRRRRYRRRRRRRYYRRYYYRRYYRRYRYYYYYYRYYYRYRYYRYRRYYRYYRYYRRYYYYYYRYYYYYRRYRRRRYYYYYYYRYYYRRYRRRRYYYYRYYYRRRRRRYYYRRYYYYRRRRYYRRYYYYYRRRYRRYRYYRYYYRRYYYYYRYYYRYYRRYYRRRRRRYYYYYYRRYYYYRYYYRYYRYYYYYYRYYYRRYYYRRYYRRYYYRYYYRRYYYYYYYRYYYRRYRYYRRYYYYRRRRRRRYRRYYYYYRRRYRYRYYYRYRRRRRYYYYYRRRRYYYRRYYYYRYYYYYRRYRYYRYYRRYYYYYRRRRRYYYYYYYRYRRRYYRYYYRRYYRRRRRRRYRRYYYRRYYYYYYYRRRYRRYRYYYYYYYYRRYYRYYYYYRYYYYYRYYRRRYYRYYRYYRRYYRYYYYYRRYYYRRRRRRRRYRRYRYYRRYYYYYYYYYRYYYYYRYYYRRYRYRYYYYYYYRRRYYYRYRRRYYRRRYYRRYYRYRYYYYYYYRYRYYYYRYYYRRYRRYYYRRYYRYRYYYYYRRYYRYYYYYYRRYRRRRRRRRYRYRRRRRRRRRRYYRYYRRRYYYYRYRYYRRRYYRYYRRYRRRRRYRYRYYRRRRYYRRYRRRYYYRRRRRRRRYRYYYRRYYYYYYRRYYRRRYYRRYYYRRRRYYYYRRYRRYYYRYRRYYYRRYYRRRYYYYYRRYYRYRYYYYRRYYRYRYYRRYYRRYRYYRYYRYRYYYRYYYRRRRRRYYRYRYYRRYRYYYRRRRYYRYYRRYYYYRRRRYYRYRRYRRYRYYRRYRYYRRRYYYYRYYYRYYYRRYYYYYYRRYYRRYYRYYRYYYYYRYYRRYYYYRYRRYYYYYYYYYYYYRRYYRRRRRYRRYYYYYRYYRYYYYRRYRYYYYYRRYRRYYYRYRYRRRRRYRRYYRYYRYYYYRYYYYYRYYYRYRRYYRYRYYRYYRRRYYYRRYRRRYYYYYYYYYYYYRRRYRRRRRRRYYRRYRYRRYRRRYYRYRYYYYYRYYRRRYYRRYYRYYRRRRYRYYYYYYYYYYYRRRRRYYRYYYYYRRYYRRYYRRYRRYYRRYRRYRYRRRRRRYRYYYRRRRYYYRRYYRYYYYYYRRYYYYYRRYRRRRYRYYRRRRYRYRRRRRYRYYYRRRYRRRYYYYRYRYRYRRYYYRYYRYYRYYYRYYYRYYYYRRYYRRYYYYRYRYYYYYRRYRRYYRYRRYRRRRRYRRYRRYRYYRRYYYRRRRRRYYRRRYYYRYRRYYRRRRRRYRRRRYRYYYYYYYYYRRRYYRRYYRR
>ast_s/
RYRRRYRRYYYYYRYYYYRRRYRRYYYRRYRYYRYRYRRYYRYYYRRYYYRRYRRRYYYYRYYRYRRYRRYRRYYYYYRYYRYYYYYRYRRYYYYRYYRYYYYYRRRRRRRRYYRRYYYRRYYYYYRRRRRRYRRYRRYYYYYYYYYRRRYYRRYRYRYYYYYRYYYYYRYYRYRYRRYRRRRRRYRRYYYRRRYRYYRRRRRYYYRRRRYRYYYYYYYYYYRYYYYYYYYYYYYYYYYYYYYYYRRYYYYYYYRRRYRYYYYYRRYYYRYRYYYYYRYRYYYYYRYYYYRRYRRYYYRYRYYRYYRYRRYYYYYRRRYYYYYYYYYYYYRYYRYYRYYRRRRYYRYYYYYRYYRRRYYYYRRRRRYYYRRRRRRRRYYYYYYYRRYRYYYYRRYRYYYRRYRRYRYYYYYYYRRYYYYRRYYYYYYYYYYRRYYYYRRYRRRRRYRRYRRRYYRYYYYYYYYRRRYYRYYYYYYYRRRRRYYYRRYYRRYYRYRRRYYYYYYYRYYRRYYRYYYYYYRYYYRYYRYYYYRRYYRRYYYYRRYRYRRYYYYYRRRYYRRYRRYYYYRRYRRYRRYYYYYRYYRYRYYRYYRRRRRYYRYRRYYRYRRYYRYYYRRRYYYRYRYYYYYYRYYYRYYRRYRRYYRYYYRYYYRRYRRRYRYRYYYRYYYYRYRYRYRYYRYRRYYRRRYRYRRYRRYRYYYYYRRRYYRRYRYRRRYRYRYYYYYYYYYYRYYYYYYRYYYYYYYRYYYYYRYYYYYRYYYRYYYYYYYRYYYYRRRYRRRRRRRRRYYYYYYYYYYRRRRRRRRYRYRRRRRRRYYYYYYYYRRYRRRRRRRRYYRYYYYYRYYYRRYYRRYRYYRYYRYRRRRRRRYRRYYYRRYYYYRYYYYYRRYYRRYRRRYYYYYYRYRRRYYYRYYYYYYYYYYYRRRYRYRRRYYRYYYYYRRRRYYYYRRRYYYYYRYYRRRRYYRYRYYYRRYYYYRYRRRYYRYRRYRRRRYRYYYYYYRYYYRYRYRYYRYYRYYYYRRYRYRYRYYYYRYRYYYRYYYYYRYYRRRYRYRYRRYRRRYRYYRRYYRYRRRYYYYYRYYRRRRYRYYYRYRYRYRRRYRRYRYYYYYYYRYYYYYYYYYYRYYYYYRYRYYYRYRYYRRRYRRRRRYYRYRYYRYRRRRRRYRYYYRRRRYYYYRYRYYYRRRRYRYYRRRRYYYYRYYYYYYYYRYYRRYYRYRRYRRYYRYYYYYRYRRRYYRYRYYYYRYYYYRRRRYYRRRYRYYYYYYYRRRRYRYRRYYRYYRYYRYRRRYYYRRYRYYYRYRRYRYYYYRYYYYRRRRYRRRYRYYRYYYRRYRRRYYYRRRRYRRYYYYRRYRYYYYYRRRRYYRYRYYRRRYYRRYYYYYYRRYYYRYRYYYYYYRYYYYYYYYYRYYYYRRYYYYYYYYRYYRYYRYYYRYYYRRYYYRYYYRYRYRYYRRYRRRYYRRRYRRYYYYRYYRRYYYRRRYYYYYYRRYRRRYRRYRYYYYYYYYYRYRYYYYYYRYRYYYYRRRRRRYYYYYYYRRYYYRYYYYYYYYRYYYYYYYYRYYYYYYYYYYYYRYYYYYYYYYYRYYYRRYYRYYYRRRRRRYRYRRRRRRYYYYRYYYRRRYRRRYYYYYYRRYYRYYYYYRYRYRYRYYYRRYYRRRRYRRYRYYYYYYRYYYRYYYRYRYYRYYYYRYRYYYRRYRYYRRRYRRRYYRRRRRRRRYYRYYRYYRYRYYYYRYRRYRYYYYRRYYYYRYYYYYRYYRYYYYYYRYRYRYRYRRRYRYYYYRRRRRRRYYRYYYYYYYRYYYYYYRRRYYRRRYRRYRYYYYRRYYYYYRRYRRYYRRYYYYRRYYYYYYRRYYYRRRYYRRRRYRYRRYYRRYYRRRRRRYYYYYYRYYYYRRYYRRRYRRRYYYYYYYYYYYRYYYRYYYYYYYYRYYYYYYRRYYYYYYYRYYYRRRYYRRRRRYYYYRRRRRRYYRRYYRYYRRRRRRRRRYRRRRRYRRYYRYRYYRYYYRYYRRRYYYYYYYYRYRRRYYRYRRRRRYRYYRRYRYYYYRYRYYYRRYYYYYRRYRYYRRRRYRRRRYYRRYYRRRRYYRYYYYYRRYRYRYYYRYRYRRYYRRRRYYYYYYRYRYYRRRYRYYRYRYYRRRYRRYRRYYRYYYYYRYRRYRYRRYYRYRRYRRYRYRYRYYYYYRYYRYRRYYYYYYYYYYRRYRRYRYYRRYYRYRRYYRRRRRRYYYRRRRRYYRRYYRRYRYYRYYRYRYRYYRRRRYRYYRRRYRYRRYRYYYYYYYRRYYRRRYRRYRYYRRYYYYYRRYYRYYRYYRYYYRYYYYRYYYYYRYYRYYRRRYYYYRYYYYYRYYRRRYRRRRYRYRRRRRYRRRRYRRRYRRYYYRYYYYYYYYYYYYYRRYRYYYRYRYYYRYYYYRRRRRYYYYRYYRRYRYRRYYRYYYYYRRYYYYYRYYYRRYYRRRRYYYYYYYYRYYYYRRRRRYRRYRRRYYYYRYYRYRRYRRYYYYYRRYRYRYRRRYYYYYRRYRYYYYYYYYRRYRRRRYRYYYYYRYYYRYYYRRYYYRYYYYRRYRRYYRYRYYYYYRYYRYYYYYRYYYYYRYYYRYRYYRRYRRRYRYRRYYRYYRYRYYRYYRRYRRRYYRRRRYYYYRRYRYRRYYYYYYYYRRYYYYYYYRRRRRYRRRRRYYYYRYYYYRYYYYRRYRYYYRYYYYRRYYYYYYRRYYRYYYRRRRRYYYRYRYYYYRRYYYYRYYYRRYYYYRRYRYRRYYYYYYRRRYRRYYYYRRYYYYYRYYRYYRRRRRRYRRRYYYYYRRRYRYYYRRRRRYRRYYYRYRYYRYRYYYYYYRYYRRRYYYYYYRRRYYYRYYRYYYRRRYYYRYYRYRYRYYYRYYRYYRRRRYRRRYRYRRRYRYRRRRRYRYRYYYYRYYRYYRYYRYYRYRRYYRYYRYYRYRYYRRYYRRRRYYRRRRYYYYYRRYYRRYYRRYRRYYRYYYRYRRRRRYRYYYYYRRRYYRRRYRYYYYRRYRYYYYRRRYYRYRRRRYYYRYYYYYYYRYYYRYRRYRRRYRRYYYRRYYRRRRYYRYRYYRRYRRRYRRYYYYYYYRRYRYYRYYYYRYRYRRYRYRYRYYRYRYRRYYRYRYRYYYYYRYYRYRYYYYYYYYRYRRRRRYYRYYYYYRYYRYYYYYRYRRRRYYYYRYYRYYRRRYYRRRRRRRYYRRYRRYYRYYRYYRYRRYRRRYYYYYYRRRRRRRYRYRYYYYYRRYYRRYRYYYRYYRRRRYYRRYYYRRYYYYYYYYYYYYRRYRYYYYYYRRRYYYRRYRRRRYYYYYYRRRYRRYRYYYYRRYYYYRYRRRYRYYYYYRYYRRYYRRRRYYYRRYRRRYYYYYYRRRRYYYRYYRYYYYRRYRRYRRRYRYYRYYYYRYYYYYRYRYRYYRYRYYYRRYYYYYYYRYYRRRRRRRRRRRRYYYYYRRRYYRRRRRRRYRRRRRYYYYYYRRRRYRRRYYYRYYYYYYYYYYYYYYYRRRYRYRRYRRRRRYYYRRYYRYYRRRYYYYYRRRRYRYRRYRRRYYYRRYRRYYRRRRRRRYYRYYYYYYYYYRYRRYYRRRYYRYRYYYYYRYYRRYYRYYRYYRYYRYYRYYRYYRYRYRRYYYRYYRRYRRRRYYYYRRRRRRYRRRYYYYRYRRYYRYYYYYYRRYYRRYRRYRYYYYYYYRRRRRYYRYYYRRRYYRYRRYRYYRRYRRYYRYYYYRRYYYYYRYYRYRYYRYYYYYYYYYRRRYYRYYRYRYYYRRYRRRYRRRRYRRYYYYYYYYRYYYYRRYYRYRRRRRYRRYYRRRYRYYRRYRRYRYYRRYYYYRYRRRYRYYYYRRYYRYRRRRRRRRRRYRYYRRRRYYYRRYYYYYRYRYRRYYYYRRYRYYRRRYYYRRYYYYYRRRRRRRRYYRYYYRYYRRRRRYYRRYRRYRRRYYYRYYYYYYYRRYYYYRRYYYRYRYRRRRYYYYYRRYYRYRRRRRYRRRYRYYYYRYRYYYYYYYRYYRYYYYYYYYYYRRRRYYRRRRRYRRRYRYRRYYYYRRRYYRYYYYRRYYRRRYRRRRRYYYYYRYYRRRRRRYYRRRRRYYYYYYYYRRRYRRYRYYYYRRRRYYYRYRRYRYRRRYYRYYYYYYYRYRYYRRYYRYYRYRRRRRRRRYYYRRRYYRRRRRRYRYYYYYRYYRYRYRYRRYRYYRYYYRYRYYRYYYRRYRRRRYYYYYYYYRYRRYYYYYYRYYRRRRYRRYRRRRRYRYYYYYYYYRRYYRYYRRYYYRRYRRYYYYYYYYYRYYRYRRRYYYYRYYYYYYYYYRRRRYYRRRRYYYYYRRYYRYRRYYRYRRYYRYRYYYRYYYRRYRRYRRRRYRYYRYRYRRRRRYYYRYYYYYYRRRRRYRYYRYYYYYYRRYYRYYRRRYRRRRRRYYRRRYRYRRYRYRYYYYYRYYYRYYYYYYYRRRRRYRYYYYYYYYYYYYYYYYYYYYYYRRRYYYYYYYYYRYRRYRRYYYRRYYYYYRYRRYYRRRYYRRRRRYYRYRYRRYYRYYRYRRRRYRYYYYYRYRYYRRRYYYYYYYYYYRYYYYYYYRYYRRRYRYYRYYRYRYYRYYRRRYYYYRRRRYRRYRRYRRYRYRRRYYYRYYRYRYYRYYRYYYRYRRRRYYRRRRRRRRRRYRYRRYYRRRYYYRYYYRYRRYRYYYRYYYYRRRRRYRRYYYYYRYYRRYYYRYRRRYRYYYRRRYRYYRYRRRRYRYYRYYYRYYYYRYYRRRYYYYRYYYRYRRRYYYRYYYYYYYYRYYRYRRYRRRRYYYYRYRRYYYRYRYRYYRYRRYRRRRRYRRYYYYYYYRYYYRYYYRYYYYYYYYRYYYRYYRYYYRRYYRRYYYRYYYRYYRYYRRYRYRYYRRYYYYRRRRYYRYYRRYYRRYRYYRRYRYYYYRYYRRYRYYRYRYRRYYRYYYYYRYRYYYYYRYRYYYRYYRRYRRRRYYYYRYRYRRYYYRYYYYYYYYYRYYYRRYYRRRRYYRYYYYYRYYRYYRYYYYYYYRYYYRYYRYYRYRRYRYYYYYRRYYYYRRYRRRRYRRRRRRYYYYRRRRYRYRYRYRRRYRRRRRRRRRRYYRRRYRYYRYRRRRRRYRRRYYRYYYYRRYYYYYYRYRRRYRRRRYRRRRYYRYYYYYYRRRRRRRYRRYYYYYYYYYRYYRRRYRRRYRYYYYYRYYYRYYYYYYYRYYYYRRYYRYYYYYYYYRYRYYRRYRYYYRYYRYYYRRRRRRYYYYYYYYYRYRRRRRRRRRRYYRRYRYRRRYRRYYYYRRYRYYRRYYYYYYRYRRRYYYYRRYYRYYYYYYYYRYYRRYRYYYRYRYYRYYYYRRYRYYYRRRYRRRRRRRYYRYYYYRRRYRYRYYYYYYYRRRYRYYRYYYRYRYRRYRRYRYRRRYRRYYRRYYRYRRRRYYYYRRYYRRRYYRRYYYYRRYYYYYRYYYYYYYRYRYRYYRRYYYYYYRRYYYYYRRYRRRRYYRYYYYRRYRYRRRRYRYYYRRYYYYYYRYYYYYYYYYYYYYYRYRRYYRYRRYRYYYYYRRYYYYYRYYYYRRYRRRRRYRRRYYRYRYYYYRYYYRRYYYRRYRRRRRRRRRRYYRRRRYYYRYYYYRRRYYRYRRYRYYRRRYRYRYYYYYRYRYYYYYYRYYYYRYYYYYYYYRRYRRRRYRYRYRYRYRYYRYYYYYRYRRRYYRYYYRRYYRYYYYYYYRYYYYYYRRRRRRYRRYYRRYYYYYYYYYYYRRYYYRRRRRYYRYYYYYRYYRYYYRRYYYYYYYYRYRRRYRYRRRYYYYYYYYYYRRRRRYYYRRYRYRRYYRRYYRRYRRYYYYRYYRYRRRRRRRRYRYYYRYYYYYYRRYYYRRRYRYYRYYYYYYYYRYYRYYRRYRYYYYRYYYRRRYYYRRYRRYYYYYYYYYRRYRRYYRYYRYYYYRRRYRYYYYYYRYYYRRYYYYYYYYRRRRRYYRRYYYYYYRYYYRYYYRRYRRYRRRRYYYYYYRYYYYYYRYYYYYYYRYYYYRRYYRYYYRRRRRYYYRRYYRYRRYRYRRRRRYRRRRYYRRRRYRYYYYRYYYYRRRRRYYYYYYYYYYYRRYYYRYYYYYRYYYRRYYRYRYYYYRYYRYRYRRRRYRRRRRRYRRYRYRYRYYYYYYYYRYRYRRRRYYRYYYYYYRRYYYRRRRYYYYYYRRYRYYYRYRYRYYRRYYRRRYRYYYYYYRRYYRYYRYRRYYYYYYYYYYYRRRYYRYYYRYYRYYYYYYYYYRYRYRYRRRYRYYYRRYRYYYRYRRRRRRRYRYYRRYRRRRRYRRYYRYYYYRYYRRYYRYYRYYYYYRRRRYRRRYRYYYYYYYYYYYYYRYYYYYRRYYRRRYYRYYYRYYRRYYYYYYYYYRRYYRRRRYYRYYYYYYYYYYYYYYRYYRRRRYYYYRRRRRYYYYRRRYYRRRYRRRRRYRRRRYRRYYYYYRRYYYRYRRYRRRRYYRRYYRYRYRRRYYYYRYYYYRYRRRRYYYRRYRRRYRRYYYYYYYRRRRRYYYRYRRRYYRRYYYRRYYYRYYYYYYYRYRYRYRYYRYYRYRRYRRYYYRYRYYYYYRYYRYRRYYYYRRRYYYYRRYRYRYRYRRRRRYYYRYYYRYYRRRYYYRRYRRRYYRYYYYRRYYYYYRYYYYYYYYYYYRRYRRYYYYYRRRRYYRYYYYYYYYYYYRYYRYYRRRRYYYYYYYYYYYRYRRRRYYYYYRRRRRRRYRRRYRRYYYYRYYRYYRRRYRYYYYYYYYRRRYYYYYYYYYRYYYYYYYYYYYRYYRYYYYYYRYYYYRYRRYYRYYRRRRYYYRYYRYRYYRRRRYYRYRRRRRYRYYYYYYYYYYRRRRRRRYYYYYYYYYYYYRRYYRYRRYRRRRRYYYYRRRRRRRRRRYYYRRRYYRRRYYYYRRRRRRRYYYYYYYRRYYRRYYYYYRYRYYYRYYYYRYYYYYYYYYYYYYYYYYYYYYYYYRYYYYRRYYYYYYYYYYRYYYYYYRRRYRRYYRYRRRRYYRYYYYYYYYYRYYYYYYRYYYYYYRRYRRYYRYYYYRRYRRRRYYRYYYYYYRYYRYYYYYYYYYYYYYRRRRRRRRRRRYRYYRRRYYRRRRRRRRRYYYYYRYYYRYRRRYRYRRYYYYRYRYYRYYYRRYYYYYYRRRYYRYYYYYYYYYRRYRYRRYYYYYYYYRRYYRRYRYYYYRYYYYYRRYYYYYRRYYYRRRRRYRYYYYYYYYYYYYYYYYRRYRYRYYYYRYRYRRYYYRRYYRYYYYYYYYRRRYYYYRRRYYRYRRYYRRRYYYYYYYYYRYRYYRRYYYYRRRYYYRRYYYRYRRRYRRYYRRRRRRRRRYYYRRRRYRRRRRRYRRRYYYYYYYYRRYYRRYYYYYYYRRYYRRRRYRRYYRRYRYRRYRRRRRYYYYRRRRRRRRRRRRRRRYYYYYYRRYRRRRYRRRYYYYRRRRYRRYYYYYRRYYRYYYYYYYYRRYRYYYYRRYYYYRYRRRRRRRRYYYRRYRRRRRRRRRYRYYYYYRRYYYRYRRRRYYYRYYRRRYRRRRRRRYYYYYYYYYYYYYRYYYYRRRYRRYRYYYYYYYRYYYYYYYYRYYYYYRRYRRYYYYYYYRRYYYYRRYYYRYRYYYYRRYYRRYYRRRRRYYRRYRRRRYYYYYRYYYRRRRRRYYYYYRYYRYRYYYRYYYYYYYYRRRRRYYYYRYYRRYYRRYRYYYYYYYRRYYYYYRRYYYYYYYYYRYYYYRYRYYYYYYYYRRRRRYRYYYYRRYRYYRRYRYYYYYYYYRRYYRRYRYYYRRRRYYYYYRRRRRRRRRRRRYYYRYRYYYYYYYYYRYYYYYYYYYYYYYRYYYYYRYRRRYYYRRYYYYYYYYYYYYYYRYRRYRYYYYYYYYRYRYYRRRYRRYYRRRRYRRYRRRYYRYYYYYYYYYRYYYRRYRYRRRRYYRYYYYYYRRYRYYYRRRRRYRRRYRYYYRYYRRYRYRYYYYYYRRYYYYRYYRYYRRRYYRYYRYYYRYYYYYYYYYRYRYYYRRYYYYYRYRRRYRYRYRYRRRRRYYYYYRYRRYYRRYYYYRYYRYYYYRRYYRRYRYYYYRYYRRRRYYRRRRRRYYRYRRYYYYYYRYRYYYYYYYYRRYYYRYYYYYYYYRRRRYYYYYYYYYRYYRRRYYYYRRYYRYYRYYRYYYYYRRYRYYRYYRYRRYYRYYYRYRRRRRRYYRRYRRYRYRYYRYYRRRYYRRYYYYRRRYRRYYYRYYRYYYRYYYYYYYRYYRYRYRYRYRRRYYYYRYYYYYYYRRRYRYYYYYRYRYRYRYYRYRRRRRRRYYRRYYRRRRYYRYRYYYYYRRYRYYRRYRYRYRRYYYYRYYRRYYYYRYYYYYYYYRYYRRRRYRRYYYYYYYRYRYRRYYRYYRYYRYRYRYRYYYRRYRRRRYRYYRYYRRRRYYYRRYRYYRRYYRYRYYYYYYYYYRYYRYYYYYRYRYYYRYYYYRYYYYYRYYRRRYRYRRRRYYYYYYYYRRRYYRYRRYYYYRYYRRRRRRYYYYYYYYYYYRYYYRYRRYRYYYRRRYRYYRYYRYRRRRYYRRRRYRYYYRYYRYYYYYRRRRYYYYYYYYYYYRYYRYYYRYYYYYYYRRYYYRYYYRRYYRYRYYYYYYYYRRRRRRRRRYYRRRYYRYYYYYYYYYYRRYRRRRRYYYRRRYYRRYRRRRRRRYYYYRYRRYRYYYYYYYYYYYYRYRRYRRYYYYYYYRRRRRRRRYYRYRYRYYRYRRRYRYYYRRYYYYRRYRRYYYYYYYRYYYYYRYYRRRRRRYYRRRRYRYRRYYYYRRRYYRRRRRYRYYYYRYYRYYRYRRYYRYYYYYRYYRRRYYRRYYYYRYYRYYYRYYYYYYYYYYYYYYYYRRYRRRYYYYRRRRRRRYYRRYRYYYYRRYRRRRYRRRYRYYYRYRRYRRYRRRYYYRRYRRYRRYRRYRRYYRRRYYYYYYRYYRRYYYRRYYRYYYYRRYYRYYYRYYRYYRYRYYYRRRRRRYRRYRRYYYYRRRRYYYYYYRRYYYYYYRYRRRRYRYRYRYYYYYYRRYYYYRYYYYYYYYYYYRRYYRRRRYYRYYYYRRYYRRYYRYYYYRRRRRRYRYRYRRRRRRRRRRRRRRYRRRRRYYYYRRYYYYRRRYYRYYYRRYYRYYRRYYYRYYYYRYYYYYYYYYRRYRRRRRYRRRRRYYYYRYYYRRYYYRRYRRYRRYRYRYYYYRRRYYRYRRRRRYRRYYYRRYYYYRRRYYYYYYYYYRYYYYYYYYRRYYYRYRRYYYRRYRRYYYRRYYRYYRYYRYRYYRYYYRYRRYYYYYYYYRYYYYYRYYRYRRYYYRYRYYYYYYYYRYYRYYYRYRYRYRRRRRRRYYYYYRYRYRYYYYRRYYYRYRRYRYRYYYYYYYYYRYYYRYYYYYYYRRYRRYYYYRYYRRYYRYYRRYRYYRRYYYYYYYYRRYYRYYYRYYRRRYRRRRRRRYRYYRRYYYYYRYYYYYRYYYRYYRRYYRRYYYYYRRYYRRYRRRRYYRRRRRYRRRYYRRRYRRYRRYYRRRRYRRYRYYRRYYRRYRRRRYYRRYRRYRYYRRRYYRYYYYYRRYRRYRYYYYYYYYYYRRRRRRYYYYYRRRRYYYYRRRYYYYYYYYYYRYYYYYRRYYYRRYYRYYYYYYYYRRYRRRRYYYYYYYYRYYYRYYYRYYYYYRYYYYYYRRRRYRRYRRRYRRRYYRRYYYRRYYRRRRYYRYRYRYYYRRYYRYYRRRYRYYRYRRRRRRYRYYYYYRYYYYRRYYYRYRYRRYRRYRRYRRYYRYRRYRRRYRYRYYYYYRYYRRYYYRRRYRYYYYYYYYRYYYRRYRYYRYYYYYYYYRYRYYRRYYRYYRYRRYRRYRRYYRRRRYYYYRRYRRYRYYYYYYRYYRRYRYRRYYRRYYYRRYYYRRRRYRRYRYRRRRRRRRYRRYYRYYYRYYYYRYYYRYRRYYRRYYYRRRYRYRYRRYYRYYRYYYRYRRRYYYYYYYRRYYYYYYRYYRRYYYRYYYYRYYYRRYRRRYYRYRYYYYYYYYRRRRYYYYRYYRYYYYYRRRYRYRRRYYYYYYRRYYYRYRYRRYRRYYRRYRRRYRRRRYRYRRRRRRRRYRRRRRRRYYRYYYYYYYYYYYYYYYYYRRYYYRYRYYYYYYYYRYYRYRRRRYYYYYYYYYYYRRYRRRRYYYYYYYYYYYRRYRRRRYYYYRYYYRRRRRRYYYRRYYYYRRRRYYYRYYYYYRRRYRRYRYYRYYYRRYYYYYRYYYRYYRRYYYRRRYRYYYYYYYRYYYYRYYRRYRRYRRYRYRYYYYRYRYRYYYRRYYYRYYYRYYYYYYYYRYYYRRYRYRRRYYYRRRRYRRRRRRYRYYRYYYYYYYYYRRRRRRRRRRRRYRRYYYYYYYYRRYYYYYYYRRRYRYYYYRRYYYYRRRRRRYYYYYYYYRRRRYYRYYYYYRYRRRRRRRYRRYYYRRRRYYYYYRRRYRRRYRYYYYYYYYRYRYYYYYYYYRRRRRYYRRRYYYYYYYYYRYYYYYYYYRRYYYRRYRRRRRYYYYRRRRRYRYYYYYYYYYYYYRYYYYYYYRYYYRRRRYYYYRYYYYYYYYYYYYYYYRYYYRYRRYYYYYYRRRYYYYRYYYRRYRRRYYRRYYRYYYYYRYRRYYYYYYYYYYRYRRRRRRRRYRYRYRRRRYRRRRYRYRYRRYYRYRRRYYYRRYYYYYRRYRRRRRRRYRYYRRRRYYYRYYRRRYYRRRRRRRRYYRYYRRYYYYYYRRYYYYRYRRRYRYRRRRRYYRRRYRRYYYYYRRYYYRRRYYYRYYYYYRRYYRYRYYYYRRYYYYYYYYRYYRRRRYYRYYRYYYYYRYYRYYYYRYYRYYYYYYYYYYYYRRYRYRRYYRRYYYYRRRRYRRYRRYYRYYYYYRYYYYRRRYYYYRYYYYYYYYRYYYYYYRRYYRRYYYYYRYYYYYRYYRRYYYYRYRRYYYYYYYYYYYYYRYYRRRRRYYRRYYYYYYYRYYYYRRYRYYYYYRYYYRYYYRYRYRRRRRYYRYYRYYRYYYYRYYYYYRYYYRYRRYRRYRYYRYYRRRYYYRRYRRRYYRYYYYYYYRYYYYYRRRRRRRYYRRYRYRRYRRRYYRYRYRYYRRYYRRRYYYYYRRYYRRRRYRYYYYYYYYYYYRRRRRYYRYYYYYRRYYRRYYYRYYRYRYYYYYYYRRRYYRRRRRYYRRRRYYYRYYYYYYYYYYRRYYYYYYRYYYYYYRYYRYRRYRYYRRRRYRYYRRRRYRRRYRYYRYRYRYRRYYYRYYYYYRYYYRYYYYYYYYRRYRRRYYYYRYYYYRYYRRYYRYYRYRRYYRRYRYYRYYRYYYYRRYYYRRRRRRYYRRRYYYYYRRYYRRRRRRYRRRRYYYYYYYRYYYRRRYRRRYRRR
>col_n/
RYRRRYRRYYYYYRYYYYRRRYRRYYYRRYRYYRYRYRRYYRYYYRRYYYRRYRRRYYYYRYYRYRRYRRYRYYYYYYRYYRYYYYYRYRRYYYYRYYRYYYYYRRRRRRRRYYRRYYYRRYYYYYRRRRRRYRRYRRYYYYYYYYYRRRYYRRYRYRYYYYYRYYYYYRYYRYRYRRYRRRRRRRRRYYYRRRYRYYRRRRRYYYRRRRYYYYYYYYYYYYRYYYYYYYYYYYYYYYYYYYYYYRRYYYYYYYRRRYRRYYYYRRYYYRYRYYYYYRYRYYYYYRYYYYRRYRRYYYRYRYRRYYRYRRYYYYYRRRYYYYYYYYYYYRRYYRYYRYYRRRRYYRYYYYYYYYRRRYYYYYRRRRYYYRRRRRRRRYYYYYYYRRYRYYYYRRYRYYYRRYRRRRYYYYYYYRRYYYYRRYYYYYYYYYYRRYYYYRRYRRRRRYRRYYRRYYRYYYYYYYYRRRYYRYYYYYYYRRRRRYYYRYYYRRYYRYRRRYYYYYYYRYYRRRYRYYYYYYRYYYRYYRYYYYRRYYRRYYYYRRYRYYRYYYYYRRRYYRRYRRYYRYRRYRRYRRYYYYYRYYRYRYYRYYRRRRRYYRYYRYYRYRRYYRYYYRRRYYYRYRYYYYYYRYYYRYYRRYRRYYRYYYRYYYRRYRRRYRYRYYYRYYYYRYRYRYRYYRYRRYYRRRYRYRRYRRYRYYYYYRRRYYRRYRYRRRYRYRYYYYYYYYYYRYYYYYYRYYYYYYYRYYYYYYYYYYYRYYYRYYYYYYYRYYYYRRRYRRRRRRRRRYRYYYYYYYYRRRRRRRRYRYRRRRRRRYYYYYYYYRRYRRRRRRRRYYRYYYYYRYYYRRYYRRYRYYRYYRYRRRRRRRYRRYYYYRYYYYRYYYYYRRYYRRYRRRYYYYYYRYRRRYYYRYYYYYYYYYYYRRRYRYRRRYYRYYYYYRRRRYYYYRRRYYYYYRYYRRRRYYRYRYYYRRYYYYRYRRRYYRYRRYRRRRYRYYYYYYRYYRRYRYRYYRYYRYYYRRRYRYRYRYYYYRYRYYYRYYYYYRYYRRRYRYRYRRYRRRYRYYRRYYRYRRRYYYYYRYYRRRRYRYYYRYRYRYRRRYRRYRYYYYYYYRYYYYYYYYYYRYYYYYRYRYYYRYRYYRRRYRRRRRYYRYRYYRYRRRRRRYRYYYRRRRYRYYRYRYYYRRRRYRYYRRRRYYYYRYYYYYYYYRYYRRYYRYRRYRRYYRYYYYYRYRRRYYRYRYYYYRYYYYRRRRYYRRRYRYYYYYYYRRRRYRYRRYYRYYRYYRYRRRYYYRYYRYYYRYRRYRYYYYRYYYYRRRRYRRRYRYYRYYYRRYRRRYYYRRRRYRRYYYYRRYRYYYYYRRRRYYRYRYYRRRYYRRYYYYYYRRYYYRYRYYYYYYRYYYYYYYYYRYYYYRRYYYYYYYYRYYRYYRYYYRYYYRRYYYRYYYRYRYRYYRRYRRRYYRRRYRRYYYYRYYRRYYYRRRYYYYYYRRYRRRYYRYRYYYYYYYYYRYRYYYYYYRYRYYYYRRRRRRYYYYYYYRRYYYYYYYYYYYYRYYYYYYYYRYYYYYYYYYRYYRYYYYYYYYYYRYYYRRYYYYYYRRRRRRYRYRRRRRRYYYYRYYYRRRYRRRYYYYYYRRYYRYYYYYRYYYRYRYRYRRYYYRRRYRRYRYYYYYYRYYYRYYYRYRYYRYYYYRYRYYYRRYRYYRRRYRRRYYRRRRRRRRYYRYYRYYRYRYYYYRYRRYRYYYYRRYYYYRYYYYYYYYRYYYRYYYYRYRYRRRRRYRYYYYRRRRRRRYYRYYYYYYYRYYYYYYRRRRYRRRYRRYRYYYYRRYYYYYRRYRRYYRRYYYYRRYYYYYYRRYYYRRRYYRRRYYRYRRRYRRYYRRRRRRYYYYYYRYYYYRRYYRRRYRRRYYYYYYYYYYYYYYYRYYYYYYYYRYYYYYYRRYYYYYRYRYYYRYYYYRRRYRYYYYRRRRRRYYRRYYRYYRRRRRRRRRYRRRRRYRRYYRYYYYRYYYRYYRRRYYYYYYYYRYRRRYYRYRRRRRYRYRRRYRYYYYRYRYYYRRYYYYYRRYRYYRRRRYRRRYYYRRYYRRRRYYRYYYYYRRYRYRYYYRYRYRRYYRRRRYYRYYYRYRYYRRRYRYYRYRYYRRRRRRYRRYYRYYYYYRYRRYRYRRYYRYRRYRRYRYRYRYYYYYRYYRYRRYYYYYYYYYYRRYRRYRYYRRYYRYRRYYRRRRRRYYYRRRRRYYRRYYRRYRYYRYYRYRYRYYRRRRYRYYRRRYRYRRYRYYYYYYYRRYYRRRYRRYRYYRRYYYYYRRYYRYYRYYRYYYRYYYYRYYYYYRYYRYYRRRYYYYRYYYYYRYYRRRYRRRRYRYRRRRRYRRRRYRRRYRRYYYRYYYYYYYYYYYYYRRYRYYYRYRYRYRYYYYRRRRRYYYYRYYRRYRYRRYYRYYYYYRRYYYYYRYYYRRYYRRRRYYYYYYYYRYYYYRRRRRYRRYRRRYYYYRYYRYRRYRRYYYYYRRYRYRYRRRYYYYYRRYRYYYYYYYYRRYRRRRYRYYYYYRYYYRYYYRRYYYRYYYYRRYRRYYRYYYYYYYRYYRYYYYYRYYYYYRYYYRYRYYRRYRRRYRYRRYYRYYRYRYYRYYRRYRRRYYRRRRYYYYRRYRYRRYYYYYYYYRRYYYYYYYRRRRRRRRRRRYYYYRYYYYRYYYYRRYRYYYRYYYYRRYYYYYYRRRYRYYYYRRRRYYYRYRYYYYRRYYYYRYYYRRYYYYRRYRYRRYYYYYYRRRYRRYYYYRRYYYYYRYYRYYRRRRRRYRRRYYYYYRRRYRYYYRRRRRYRRYYYRYRYRRYRYYYYYRRYYRRYYYYYYYRRRYYYRYYRYYYRRRYYYRYYRYRYRYYYRYYRYYRRRRYRRRYRYRRRYRYRRRRRYYYRYYYYRYYRYYRYYRYYRYRRYYRYRRYYRYRYYRRYYRRRRYYRRRRYYYYYRRYYRRYYRRYRRYYRYYYRYRRRRRYRYYYYYYRRYYRRRYRYYYYRRYRYYYYRRRYYRYRRRRYYYRYYYYYYYRYYYRYRRYRRRYRRYYYRRYRRRRRYYRYRYYRRYRRRYRRYYYYYYYRRYRYYRYYYYRYRYRRYRYRYRYYRYRYRRYYRYRYRYYYYYRYYRYRYYYYYYYYRYRRRRRYYRYYYYYRYYRYYYYYRRRRRRYYYYRYYRYYRRRYYRRRRRRRYYRRYRRRYRYYRYYRYRRYRRRYYYYRYRRRRRRRYYYRYYYYYRRYYRRYRYYYRYYRRRRYYRRYYYRRYYYYYYYYYYRYRRYRYYYYYYRRRYYYRRYYRRRYYYYYRRRRYRRYRYYYYRRYYYYRYRRRYRYYYYYRYRRRYYRRRRYYYRRYRRRYYYYYYRRRYYYYRYYRYYYYRRYYYYRRRYRYYRYYYRRYYYYYRYRYRYYRYRYYRRRYYYYYYYRYYRRRRRRRRRRRRYYYYYRRRYYRRRYRRRYRRRRRYYYYYYRRRRYRRRYYYRYYYYYYYYYYYYYYYRRRYRRRRYRRRRRYYYRRYRYYYRRRYYYYYRRRRYRYRRYRRRYYYRRYRRYYRRRRRRRYYRYYYYYYYYYRYRRYYRRRYRRYRYYYYYRYYRRYYRYYRYYRYYRYYRYYRYYYYRYRRYYYRYYRRYRRRRYYYYYRRRRRYRRRYYYYRYRRYYRYYYYYYRRYYRRYRRYRYYYYYYYRRRRRYYRYYYRRRYYRYRRYRYYRRYRRYYRYYYYRRYYYYYRYYRYRYYRYYYYYYYYYRRRYYRYYRYRYYYRRYRRRYRRRRYRRYYYYYYYRRYYYYRRYYRYRRRRRYRRYYRRRYRYYRRYRRYRYYRRYYYYRYRRRYRYYYRRRYYRYRRRRRRRRRRYRYYRRRRYYYRRYYYYYRYRYRRYYYYRRYRYYRRRYYYRRYYYYRRRRRRRRRYYRYYYRYYRRRRRYYRRYRRYRRRYYYRYYYYYYYRRYYYYRRYYYRYRYRRRRRYYYYRRYYRYRRRRRYRRRYRYYYYRYRYYYYYYYRYRRYYYYYYYYYYRRRRYYRRRRRYRRRYRYYRYYYYRRRYYRYYYYRRYYRRRYRRRRRYYYYYRYYRRRRRRYYRRRRRYYYYYYYYRRRYRRYRYYYYRRRRYYYRYRRYRYRRRYYRYYYYYYYRYRYYRRYYRYYRYRRRRRRRRYYYRRRYYRRRRRRYRYYYYYRYYRYRYRYRRYRYYRYYYRYRYYRYYYRRYRRRRYYYYYYYYRYRRYYYYYYYYRRRRRYRRYRRYYRYRYYYYYYYYRRYYRYYRRYYYRRYRYYYYYYYYYYRYYRYRRRYRRYRYYYYYYYYYRYRRYYRRRRYYYYYRRYYRYRRYYRRRRYYRYRYYYRYYYRRYRRYRRRRYRYRRYRYRRRRRYYYRYYYYYYRRRRRYRYYRYYYYYYRRYYRYRRRRYRRRRRRYYRRRYRYRRYRYRYYYYYRYYYRYYYYYYYRRRRRYYYYYYYYYYYYYYYYYYYYYYYYRRRYYYYYYYYYRYRRYRRYYYRRYYYYYRYRRYRRRRYYRRRRRYRRYRYRRYYYYYRYRRRRYRYYYYYRYRYYRRRYYYYYYYYYYRYYYYYYYRYYRRRYRYYRYYRYRYYRYYRRRYYYYRRRRYRRYRRYRRYRYRRRYYYRYYRYRYYRYYRYYYRYRRRRYYRRRRRRRRRRYRYRRYYRRRYYYRYYYYYRRYRYYYYYRYYRRRRRYRRYYYYYRYRRRYYYRYRRRYRRYYRRRYRYYRYRRRRYYYYRYYYRYYYYRYYRRRYYYYRYYYRYRRRYYRRYYYYYYYYRYYRYRRYYRRRYYYYRYRRRYYYYRYRYYYYRRYYRRRRYRRYYYYYYYRYYYRYYYRYYYYYYYYRYYYRYYRYYYRRYYRRYYYRYYYRYYRYYRRYRYRYRRRYYYYRRRRYRRYRRRYYRRYRYYRRYRYYYYRYYRRYRYYRYRYRRYYRYYYYYRYRYYYYYRYRYYYRYYRRYRRRRYYYYRYRYRRYYYRYYYYYYYYYRYYYRRYYRRRRYYRYYYYYRYYRYYRYYYYYYYRYYYRYYRYYRYRRYYYYYYYRRYYYYRRYRRRRYRRRRRRYYYYRRRRYRYRYRYRRRYRRRRRRRRRRYYRRRYRYYRYRRRRRRYRRRYYRYYYYRRYYYYYYRYRRRYRRRRYRRRRYYRYYYYYYRRRRRRRYRRYYRYYYYYYRYYRRRYRRRYRYYYYYRYYYRYYYYYYYRYYYYRRYYRYYYYYYYYRYRYYRRYRYYYRYYRYYYRRRRRRYYYYYYYYYRYRRRRRRRRRRYYRRYRYRRRYRRYYYYRRYRYYRRYYYYYYRYRRRYYYYRRYYRYYYYYYYYRYRRRYRYYYRYRYYRYYYYRRYRYYYRRRYRRRRRRRYYRYYYRRRRYRYRYYYYYYYRRRRRYYRYYYRYRYRRYYRYRYRRRYRRYRRRYYRYRRRRYYYYRRYYRRRYYRRYYYYRRYYYYYRYYYYYYYRYRYRYYRRYYYYYYRRYYYYYRRYRRRRYYRYYYYRRYRYRRRRYRYYYRRYYYYYYRYYYYYYYYYYYYYYRYYRYYRYRRYRYYYYYRRYYYYYRYYYYRRYRRRRRYRRRYYRYRYYYYRYYYRRYYYRRYRRRRRRRRRRYYRRRRYYYRYYYYRRRYYRYRRYRYYRRRYRYRYYYYYRYRYYYYYYRYYYYRYYYYYYYYRRYRRRRYRYRYRYRYRYYRYYYYYRYRRRYYRYYYRRYYRYYYYYYYRYYYYYYRRRRRRYRRYYRRRYYYRYYYYYYRRYYYRRRRRYYRYYYYYRYYRYYYRYYYYYYYYYRYRRRYRYRRRYYYYYYYYYYYRRRRYYRRRYRYRRYYRRYYRRYRRYYYYRYYRYRRRRRRRRYRYYYRYYYYYYRRYYYRRRRRYYRYYYYYYYYRYYRYYRRYRYYYYRYYYRRRYYYRRYRRYYYYYYYYYRRYRYYYRYYRYYYYRRRRRYYYYYYRYYYRRYYYYYYYYRRRRRYYRRYYYYYYRYYYRYYYRRYRRYRRRRYYYYYYRYRYYYYRYYYYYYYRYYYYRRYYRYYRRRRRRYYRRRYYRYRRYRYRRRRRYRRRRYYRRRRYRYYYYRYYYYRRRRRYYYYYYYYYYYRRYYYRYYYYYRYYYRRYYRYRYYYYRYYRYRYRRRRYYRRRRRYRRYRYRYRYYYYYRYYRYRYRRRRYYRYYYYYYRRYYYRRRRYYYYYYRRYRYYYRYRYRYYRRYYRRRYRYYYYYYRRYYRYYRYRRYYYYYYYYYYYRRRYYRYYYRYYRYYYYYYYYYRYRYRYRRRYYYYRRRYRYYYRYRRRRRRRYRYYRRYRRRRRYRRYYRYRYYRYYRRYYRYYRYRYYYRRRRYRRRYRYYYYYYYYYYYYYRYYYYYYRYYRRRYYRYYYRYRRRYYYYYYYYYRRYYRRRRYYRYYYYYYYYYYYYYYRYYRRRRYYYYRRRYRYYYYRRRYYRRRYRRRRRYYRRRYRRYYYYYRRYYYRYRRYRRRRYYRRYYRYRYRRRRYYYYYYYYRYRRRRYYYRRYRRRYRRYYYYYYYRRRRRYYYRYRRRYRRRYYYRRYYYRYYYYYYYRYRYRYRYYRYYRYRRYRRYYYRYRYYYYYYYYRYYRYYYYRRRYYYYRRYRYRYRYRRRRRYYYRYYYRYYRRRYYYRRYRRRYYRYYYYRRYYYYYRYYYYYYYYYYYYRYYRYYYYYRRRRYYRYYYYYYYYYYYRYYRYYRRRRYYYYYYYYYYYRYRRRRYYYYYRRRRRRRYRRRYRRYYYYRYYRYYYRRRRYYYYYYYYRRRYYYYYYYYYRYYYYYYYYYYYRYYRYYYYYYRYYYYRYRRYRRYYRRRRYYYRYYRYRYYRRRRYYRYRRRRRYYYYYYYYYYYYRRRRRRRYYYYYYYYYYYYRRYYYYRRYRRRRRYYYYRRRRRRRRRRYYYRRRYYRRRYYYYRRRRRRRYYYYYYYRRYYRRYYYYYRYYYYYRYYYYRYYYYYYYYYYYYYYYYYYYYYYRYRYYYYRRRYYYYRYYYYRYYYYYYRRRYRRYYRYRRRRYYRYYYYYYYYYRYYYYYYRYYYYYYRRYRRYYRYYYYRRYRRRRYYRYYYYYYRYYRYYYYYYYYYYYYYRRRRRRRRRRRYYYYRRRYYRRRRRRRRRYYYYYRYYYRYRRRYRYRRYYYYRYRYYRYYYRRYYYYYYRRRYYRYYYYYYYYYRRYRYRRYYYYYYYYRRYYRRYRYYYYRYYYYYRRYYYYYRRYYYRRRRRYYRRYYYYYYYYYYYYYYRRYRYRYYYYRYRYRRYYYRRYYRYYYYYYYYRRRYYYYRRRYYRYRRYYRRRYYYYYYYYYRYRYYRRYYYYRRRYYYRRYYYRYRRRYRRYYRRRRRRRRRYYYRRRRYRRRRRRYRRRYYYYYYYYRRYYRRYYYYYYYRRYYRRRRYRRYYRRYRYRRYRRRRRYYYYRRRRRRRRRRRRRRRYYYYYYRRRRRRRYRRRYYYYRRRRYRRYYYYYRRYYRYYYYYYYYRRYRYYYYRRYYYYRYRRRRRRRRYYYRRYRRRRRRRRRYRYYYYYRRYYYRYRRRRRYYRYYRRRYRRRRRRRYYYYYYYYYYYYYRYYYYRRRYRRYRYYYYYYYRYYYYYYYYRYYYYYRRYRRYYYYYYYRRYYYYRRYYYRYRYYYYRRYYRRYYRRRRRYYRRYRRRRYYYYYRYYYRRRRRRYYYYYRYYRYRYYYRYYYYYYYYRRRRRYYYYRYYRRYYRRYRYYYYYYYRRYYYYYRRYYYYYYYYYRYYYYRYRYYYYYYYYRRRRRYRYYYYRRYRYYRRYRYYYYYYYYRRYYRRYRYYYRRRRYYYYYRRRRRRRRRRRRYYYRYRYYYYYYYYYRYYYYYYYYYYYYYRYYYYYRYRRRRYYRRYYYYYYYYYYYYYYRYRRYRYYYYYYYYRYRYYRRRYRRYRRRRRYRRYYRRYYRYYYYYYYYYRYYYRRYRYRRRRYYRYYYYYRRRYRYYYRRRRRYRRRYRYYRRYYRRYRYYYYYYYYRRYYYYRYYRYYRRRYYRYYRYYYRYYYYYYYYYRYRYYYRRYYYYYRYRRRYRYRYRYYRRRRYYYYYRYYRYRRRYYYYRYYRYYYYRRYRRRRRYYYYRYYRRRRYYRRRRRRYYRYRRYYYYYYRYRYYYYYYYYRRYYYYYYYYYYYRRRRRYYYYYYYYYRYYRRYYYYYRRYYRYYRYYYYYYYYRRYRYYRYYRYRRYYRYYYRYRRRRRRYYRRYRRYRYRYYRYYRRRYYRRYYYYRRRYRRYYYRYYRYYYRYYYYYYYRYYRYRYRYRYRRRRYYRRYYYYYYYRRRYRYYYYYRYRYRYRYYRYRRRRRRRYYRRYYRRRRYYRYYYYYYYRRYRYYRRYRYRYRRYYYYRYYRRYYYYRYYYYYYYYRYYRRRRYRRYYYYYYYRYRYRRYYRYYRYYRYRYRYRYYYRRYRRRRYRYYRYYRRRRYYYRRYYYYRRYYRYRYYRYYYYYYRYYRYYYYYRYRYYYRYYYYRYYYYYRYYRRRYRYRRRRYYRYYYYYRRRYYRYRRYYYYRYYRRRRRRYYYYYYYYYYYRYYYRYRRYRYYYRRRYRYYRYYRYRRRRYYRRRRYRYYYRYYRYYYYYRRRRYYYYYYYYYYYRYYRYYYRYYYYYYYRRYYYRYYYRRYYRYRYYYYYYYYRRRRRRRRRYYYRRYYRYYYYYYYYYYRRYRRRRRYYYRRRYYRRYRRRRRRRYYYYRYRRYRYYYYYYYYYYYYRYRRYRRYYYYYYYYRRRRRRRYYRYRYRYYRYRRRYRYYYRRYYYYRRYRRYYYYYYYRYYYYYRYYRRRRRRYYRRRRYRYRRYYYYRRRYYRRRRRYRYYYYRYYRYYRYRRYYRYYYYYRYYRRRYYRRYYYYRYYRYYYRYYYYYYYYYYYYYYYYRRYRRRYYYYRRRRRRRYYRRYRYYYYRRYRRRRYRRRYRYRYRYRRYRRYRRRYYYRRYRRYYRYRRYRRYYRRRYYYYYRRYYRRYYYRRYYRYYYYRRYYRYYYRYYRYYRYRYYYRRRRRRYRRYRRYYYYRRRRYYYYYYRRYYYYYYRYRRRRYRYRYRYYYYYYRRYYYYRYYYYYYYYYYYRRYYRRRYYRRYYYYRRYYRRYYRYYYYRRRRRRYRYRYRRRRRRRRRRRRRRYRRRRRYYYYRRYYYYRYRYYRYYYRRYYRYYRRYYYRYYYYRYYYYRYYYYRRYYRRRRYRRRRRYYYYRYYYRRYYYRRYRRYRRYRYYYYYYRRRYYRYRRRRRYRRYYYRRYYYYRRRYYYYYYYYYRYYYYYYYYRRYYYRYRRYYYRRYRRYYYRRYYRYRRYYRYRYYRYYYRYRRYYYYYYYYRYYYYYRYYYYRRYYYRYRYYYYYYYYRYYRYYYRYRYRYRRRRRRRYYYYYRYRYRYYYYRRYYYRYRRYRYRYYYYYYYYYRYYYRYYYYYYYRRYRRYYYYYYYRRYYRYYRRYRYYRRYYYYYYYYRRYYRYYYRYYRRRYRRRRRRRRRYYRRYYYYYRYYYYYRYYYRYYRRYYRRYYYYYRRYYRRYRRRRYYYRRRRYRRRYYRRRYRRYRRYYRRRRYYRYRYYRRYYRRYRRRRYYRRYRRYRYRRRYYYRYYYYYRRYRRYRYYYYYYYYYYRRRRRRYYYYYRRRYYYYYRRRYYYYYYYYYYRYYYYYRRYYYRRYYYYYYYYYYYRRRRRRRYYYYYYYYRYYYRYYYRYYYYYRYYYYYYRRRRYRRYRRRYRRRYYRRYYYRRYYRRRRYYRYRYRYYYRRYYRYYRRRYRYYRYRRRRRRYRYYYYYRYYYYRRYYYRYRYRRYRRYRRYRRYYRYRRYRRRYRYRYYYYYRYYRRYYYRRRYRYYYYYYYYRYYYRRYRYYRYYYYYYYYRYRYYRRYYRYYRYRRYRRYRRYYRRRRYYYYRRYRRYRYYYYYYRYYRRYRYRRYYRRYYYRRYYYRRRRYRRYYYRRRRRRRRYRRYYRYYYRYYYYRYYYRYRRYYRRYYRRRRYRYRYRRYYRYYRYYYRYRRRYYYYYYYRYYYYYYYRYYRRYYYRYYYYRYYYRRYRRRYYRYRYYYYYYYYRRRRYYYYRYYRYYYYYRRRYRYRRRYYYYYYRRYYYRYRYRRYRRYYRRYRRRYRRRRYRYRRRRRRRRYRRRRRRRYYYYYYYYYYYYYYYYYYYYRRYYYRYRYYYYYYYYRYYRYRRRRYYYYYYYYYYYRRYRRRRYYYYYYYYYYYRRYRRRRYYYYRYYYRRRRRRYYYRRYYYYRRRRYYYRYYYYYRRRYRRYYYYRYYYRRYYYYYRYYYRYYYRYYYRRRYRYYYYYYYRYYYYRYYRRYYRYRRYRYRYYYYRYYYRYYYRRYYYYYYYRYYYYYYYYRYYYRRYRYRRRYYYRRRRYRRRRRRYYYYYYYYYYYYYYRRRRRRRRRRRRRRRYYYYYYYYRRYYYYYYYRRRRRYRYYRRYYYYRRRRRRYRYYYYYYRRRRYYRYYYYYRYRRRRRRRYRRYYYRRYRYYYYYRRRYRRRRRYYYYYYYYRYRYYYYYYYYRRRYRYYRRRYYYYYYYYYRYYYYYYYRRRYYYRRYYRRRRYYYYYRRRRYRRYYYYYYYYYRYYYYYYYYYRYYYRRRRYYYYRYYYYYYYYYYYYYYYRYYYRYYRYYYYYYRRRYYYYRYYYRRYRRRYYRRYYRYYYYYYYRRYYYYYYYYYYRYRRRRRRRRYRYRYRRRRYYRRRYRYRYRRYYRYRRRYYYRRYYYYYRRYRRRRRRRYRYYRRRRYYYRYYRRRYYRRRRRRRRYYRYYRRYYYYYYRRYYYYRYRRRYRYRRRRRYYRRRYRRYYYYYRRYYYRRYYYYRYYYYYRRYYRYRYYYYRRYRYYYYYYRYYRRRRYYRYYRYYYYYRYRRYYYYRYYRYRYYYYYYYYYRRRYRYYRYYRYYYYYRRRRYRRYRRYYRYYYYYRYYYYRRRYYYYRYRYYYYYYRYYYYYYRRYYRRYYYYYRYYYYYRYYRRYYYRRYRRYYYYYYYYYYYYRRYYRRRRRYYRRYYYYYYYRYYYYRRYRYYYYYRYYYRYYYRYRYRRRRRYYRYYRYYRYYYYRYYYYYRYYYRYRRYRRYRYYRYYRRRYYYRRYRRRYYRYYYYYYRRYYYYYRRRRRRRYYRRYRYRRYRRRYYRYRYRYYRRYYRRRYYYYYRRYYRRRRRYYYYYYYYYYYYRRRRRYYRYYYYRRRYYRRYYYRYYRYYYYYYYYYRRRYYRRRRRYYRRRRYYYRYYYYYYYYYYRRYYYYYYRYYYYYYRYYRYRRYRYYRRRRYRYYRRRRYRRRYYYYRYRYRYRYYYYRYYYYYRYYYRYYYYYYYYRRYYRRYYYYRYYYYRYYRRYYRYYRYRRYYRRYRYYRYYRYYYYRRYYYRRRRRYYRRRRYYYYYRRYYRRRRRRYRRRRYYYYYYYRYYYRRRYRRRYRRR
>Mona/
RYRRRYRRYYYYYRYYYYRRRYRRYYYRRYRYYRYRYRRYYRYYYRRYYYRRYRRRYYYYRYYRYRRYRRYRYYYYYYRYYRYYYYYRYRRYYYYRYYRYYYYYRRRRRRRRYYRRYYYRRYYYYYRRRRRRYRRYRRYYYYYYYYYRRRYYRRYRYRYYYYYRYYYYYRYYYYRYRRYRRRRRRRRRYYYRRRYRYYRRRRRYYYRRRRYYYYYYYYYYYYRYYYYYYYYYYYYYYYYYYYYYYRRYYYYYYYRRRYRYYYYYRRYYYRYRYYYYYRYRYYYYYRYYYYRRYRRYYYRYRYYRYYRYRRYYYYYRRRYYYYYYYYYYYRRYYRYYRYYRRRRYYRYYYYYYYYRRRYYYYYRRRRYYYRRRRRRRRYYYYYYYRRYRYYYYRRYRYYYRRYRRRRYYYYYYYRRYYYYRRYYYYYYYYYYRRYYYYRRYRRRRRYRRYYRRYYRYYYYYYYYRRRYYRYYYYYYYRRRRRYYYRYYYRRYYRYRRRYYYYYYYRYYRRRYRYYYYYYRYYYRYYRYYYYRRYYRRYYYYRRYRYYRYYYYYRRRYYRRYRRYYRYRRYRRYRRYYYYYRYYRYRYYRYYRRRRRYYRYYRYYRYRRYYRYYYRRRYYYRYRYYYYYYRYYYRYYRRYRRYYRYYYRYYYRRYRRRYRYRYYYRYYYYRYRYRYRYYRYRRYYRRRYRYRRYRRYRYYYYYRRRYYRRYRYRRRYRYRYYYYYYYYYYRYYYYYYRYYYYYYYRYYYYYYYYYYYRYYRRYYYYYYYRYYYYRRRYRRRRRRRRRYYYYYYYYYYRRRRRRRRYRYRRRRRRRYYYYYYYYRRYRRRRRRRRYYRYYYYYRYYYRRYYRRYRYYRYYRYRRRRRRRYRRYYYYRYYYYRYYYYYRRYYRRYRRRYYYYYYRYRRRYYYRYYYYYYYYYYYRRRYRYRRRYYRYYYYYRRRRYYYYRRRYYYYYRYYRRRRYYRYRYYYRRYYYYRYRRRYYRYRRYRRRRYRYYYYYYRYYRRYRYRYYRYYRYYYRRRYRYRYRYYYYRYRYYYRYYYYYRYYRRRYRYRYRRYRRRYRYYRRYYRYRRRYYYYYRYYRRRRYRYYYRYRYRYRRRYRRRRYYYYYYYRYYYYYYYYYYRYYYYYRYRYYYRYRYYRRRYRRRRRYYRYRYYRYRRRRRRYRYYYRRRRYYYYRYRYYYRRRRYRYYRRRRYYYYRYYYYYYYYRYYRRYYRYRRYRRYYRYYYYYRYRRRYYRYRYYYYRYYYYRRRRYYRRRYRYYYYYYYRRRRRRYRRYYRYYRYYRYRRRYYYRYYRYYYRYRRYRYYYYRYYYYRRRRYRRRYRYYRYYYRRYRRRYYYRRRRYRRYYYYRRYRYYYYYRRRRYYRYRYYRRRYYRRYYYYYYRRYYYRYRYYYYYYRYYYYYYYYYRYYYYRRYYYYYYYYRYYRYYRYYYRYYYRRYYYRYYYRYRYRYYRRYRRRYYRRRYRRYYYYRYYRRYYYRRRYYYYYYRRYRRRYRRYRYYYYYYYYYRYRYYYYYYRYRYYYYRRRRRRYYYYYYYRRYYYYYYYYYYYYRYYYYYYYYRYYYYYYYYYYYYRYYYYYYYYYRRYYYRRYYYYYYRRRRRRYRYRRRRRRYYYYRYYYRRRYRRRYYYYYYRRYYRYYYYYRYYYRYRYYYRRYYYRRRYRRYRYYYYYYRYYYRYYYRYRYYRYYYYRYRYYYRRYRYYRRRYRRRYYRRRRRRRRYYRYYRYYRYRYYYYRYRRYRYYYYRRYYYYRYYYYYYYYRYYYYYYYYRYRYRRRRRYRYYYYRRRRRRRYYRYYYYYYYRYYYYYYRRRRYRRRYRRYRYYYYRRYYYYYRRYRRYYRRYYYYRRYYYYYYRRYYYRRRYYRRRRYRYRRRYRRYYRRRRRRYYYYYYRYYYYRRYYRRRYRRRYYYYYYYYYYYYYYYRYYYYYYYYRYYYYYYRRYYYYYRYRYYYRYRYYRRRYRYYYYRRRRRRYYRRYYRYYRRRRRRRRRYRRRRRYRRYYRYYYYRYYYRYYRRRYYYYYYYYRYRRRYYRYRRRRRYRYRRRRRYYYYRYRYYYRRYYYYYRRYRYYRRRRYRRRYYRRRYYRRRRYYRYYYYYRRYRYRYYYRYRYRRYYRRRRYYYYYYRYRYYRRRYRYRRYRYYRRRYRRYRRYYRYYYYYRYRRYRYRRYYRYRRYRRYRYRYRYYYYRRYYRYRRYYYYYYYYYYRRYRRYRYYRRYYRYRRYYRRRRRRYYYRRRRRYYRRYYRRYRYYRYYRYRYRYYRRRRYRYYRRRYRYRRYRYYYYYYYRRYYRRRYRRYRYYRRYYYYYRRYYRYYRYYRYYYRYYYYRYYYYYRYYRYYRRRYYYYRYYYYYRYYRRRYRRRRYRYRRRRRYRRRRYRRRYRRYYYRYYYYYYYYYYYYYRRYRYYYRYRYRYRYYYYRRRRRYYYYRYYRRYRYRRYYRYYYYYRRYYYYYRYYYRRYYRRRRYYYYYYYYRYYYYRRRRRYRRYRRRYYYYRYYRYRRYRRYYYYYRRYRYRYRRRYYYYYRRYRYYYYYYYYRRYRRRRYRYYYYYRYYYRYYYRRYYYRYYYYRRYRRYYRYYYYYYYRYYRYYYYYRYYYYYRYYYRYRYYRRYRRRYRYRRYYRYYRYRYYRYYRRYRRRYYRRRRYYYYRRYRYRRYYYYYYYYRRYYYYYYYRRRRRYRRRRRYYYYRYYYYRYYYYRRYRYYYRYYYYRRYYYYYYRRRYRYYYYRRRRYYYRYRYYYYRRYYYYRYYYRRYYYYRRYRYRRYYYYYYRRRYRRYRYYYRYYYYYRYYRYYRRRRRRYRRRYYYYYRRRYRYYYRRRRRYRRYYYRYRYRRYRYYYYYRRYYRRYYYYYYYRRRYYYRYYRYYYRRRYYYRYYRYRYRYYYRYRRYYRRRRYRRRYRYRRRYRYRRRRRYYYRYYYYRYYRYRRYRRYYRYRRYYRYYRYYRYRYYRRYYRRRRYRRRRRYRYYYRRYYRRYYRRYYRYYRYYYRYRRYRRRRYYYYRRRRYYRRRYRYYYYYRYRYYYYRRRYYRYRRRYYYYRYYYYYYYRYYYRYRRYRRRYRRYYYRRYRRRRRYYRYRYYRRYRRRYRRYYYYYYYRRYRYYRYYYYRYRYRRYRYRYRYYRYRYRRYYRYRYRYYYYYRYYRYRYYYYYYYYRYRRRRRYYRYYYYYRYYRYYYYYRRRRRRYYYYRYYRYYRRRYYRRRRRRRYYRRYRRRYRYYRYYRYRRYRRRYYYYRYRRYRRRRYYYRYYYYYRRYYRRYRYYYRYRRRRRYYRRYYYRRYRYYYYYYYYYYRRYRYYYYYYRRRYYYRRYRRRYYYYYYRRRRYRRYRYYYRRRYYYYRYRRRYRRYYYYRYYRRYYRRRRYYYRRYYRRYYYYYYRRRYYYYRYRRYYYYYRYYRYRRRRRYYRYYYRRYYYYYRYRYRYYRYYYRYRRRRYYYRYRYYYRRRRRRRRYYRYYYRYYRRYYRRRRRRRRRRYRYYYYYYYRRRRYRRRYRYRYRYYYYYYYYYYYYYRRRYRRRRYRRRRRYYYRRYRYYYRRRYYYYYRRRRYRYRRYRRRYYYRRYYRYYRRRRRRRYYYYYYYYYYYYRYRRRYRRRYRRYRYYYYYRYYRRYYRYYRYYRYRYYYRYYRYYYYRYRRYYYRYYRRYRRRRYYYYRRRRRRYRRRYYYYRYRRYYRYYYYYYRRYYRRYRRYRYYYYYYRRRRRRYYRYYYRRRYYRYRRYRYYRRYRRYYRYYYYRRYYYYYRYYRYRYYRYYYYYYYYYRRRYYRYYRYRYYYRRYRRRYRRRRYYRYYYYYYYYRYYYYRRYYRYRRRRRYRRYYRRRYRYYRRYRRYRYYRRYYYYRYRRRYRYYYRRRYYRYRRRRRRRRRRYRYYRRRRYYYRRYYYYYRYRYRYYYYYYRYRYYRRRYYYRRYYYYRRRRRRRRRYYRYYYRYYRRRRRYYRRYRRYRRRYYYRYYYYYYYRRYYYYRRYYYRYRYRRRRYYYYYRRYYRYRRRRRYRRRYRYYYYRYRYYYYYYYRYRRYYYYYYYYYYRRRRYYRRRRRYRRRYRYYRYYYYRRRYYRYYYYRRYYRRRYRRRRRYYYYYRYYRRRRRRYYRRRRYRYYYYYYYRRRYRRYRYYYYRRRRYYYRYRRYRYRRRYYRYYYYYYYRYRYYRRYYRYYRYRRRRRRRRYYYRRRYYRRRRRRYRYYYYYRYYRYRYRYRRYRYYRYYYRYRYYRYYYRRYRRRRYYYYYYYYRYRRYYYYYYYYRRRRRYRRYRRYYRYRYYYYYYYYRRYYRYYRRYYYRRYRYYYYYYYYYYRYYRYRRRYRRYRYYYYYYYYYRYRRYYRRRRYYYYYRRYYRYRRYYRRRRYYRYRYYYRYYYRRYRRYRRRRYRYRRYRYRRRRRYYYRYYYYYYRRRRRYRYYRYYYYYYRRYYRYRRRRYRRRRRYYYRRRYRYRRYRYRYYYYYRYYYRYYYYYYYRRRRRYYYYYYYYYYYYYYYYYYYYYYYYRRRYYYYYYYYYRYRRYRRYYYRRYYYYYRYRRYRRRRYYRRRRRYRRYRYRRYYYYYRYRRRRYRYYYYYRYRYYRRRYYYYYYYYYYRYYYYYYYRYYRRRYRYYRYYRYRYYRYYRRRYYYYRRRRYRRYRRYRRYRYRRRYYYRYYRYRYYRYYRYYYRYRRRRYYRRRRRRRRRRYRYRRYYRRRYYYRYYYYYRRYRYYYYYRYYRRRRRYRRYYYYYRYRRRYYYRYRRRYRRYYRRRYRYYRYRRRRYYYYRYYYRYYYYRYYRRRYYYYRYYYRYRRRYYRRYYYYYYYYRYYRYRRYYRRRYYYYRYRRYYYRYRYRYYYYRRYYRRRRYRRYYYYYYYRYYYRYYYRYYYYYYYYRYYYRYYRYYRRRYYRRYYYRYYYRYYRYYRRYRYRYRRRYYYYRRRRYRRYRRRYYRRYRYYRRYRYYYYRYYRRYRYRRYRYRRYYRYYYYYRYRYYYRYRYRYYYRYYRRYRRRRYYYYRYRYRRYYYRYYYYYYYYYRYYYRRYYRRRRYYRYYYYYRYYRYYRYYYYYYYRYYYRYYRYYRYRRYYYYYYYRRYYYYRRYRRRRYRRRRRRYYYYRRRRYRYRYRYRRRYRRRRRRRRRRYYRRRYRYYRYRRRRRRYRRRYYYYYYYRRYYYYYYRYRRRYRRRRYRRRRYYRYYYYYYRRRRRRRYRRYYRYYYYYYRYYRRRYRRRYRYYYYYRYYYRYYYYYYYRYYYYRRYYRYYYYYYYYRYRYYRRYYYYYRYYRYYYRRRRRRYYYYYYYYYRYRRRRRRRRRRYYRRYRYRRRYRRYYYYRRYRYYRRYYYYYYRYRRRYYYYRRYYRYYYYYYYYRYRRRYRYYYRYRYYRYYYYRRYRYYYRRRYRRRRRRRYYRYYYRRRRYRYRYYYYYYYRRRRRYYRYYYRYRYRRYYRYRYRRRYRRYRRRYYRYRRRRYYYYRRYYRRRYYRRYYYYRRYYYYYRYYYYYYYRYRYRYYRRYYYYYYRRYYYYYRRYRRRRYYRYYYYRRYRYRRRRYRYYYRRYYYYYYRYYYYYYYYYYYYYYRYYRYYRYRRYRYYYYYRRYYYYYRYYYYRRYRRRRRYRRRYYRYRYYYYRYYYRRYYYRRYRRRRRRRRRRYYRRRRYYYRYYYYRRRYYRYRRYRYYRRRYRYRYYYYYRYRYYYYYYRYYYYRYYYYYYYYRRYRRRRYRYRYRYRYRYYRYYYYYRYRRRYYRYYYRRYYRYYYYYYYRYYYYYYRRRRRRYRRYYRRRYYYRYYYYYYRRYYYRRRRRYYRYYYYYRYYRYYYRYYYYYYYYYRYRRRYRYRRRYRYYYYYYYYYRRRRYYYRRYRYRRYYRRYYRRYRRYYYYRYYRYRRRRRRRRYRYYYRYYYYYYRRYYYRRRRRYYRYYYYYYYYRYYRYYRRYRYYYYRYYYRRRYYYRRYRRYYYYYYYYYRRYRYYYRYYRYYYYRRRRRYYYYYYRYYYRRYYYYYYYYRRRRRYYRRYYYYYYRYYYRYYYRRYRRYRRRRYYYYYYRYRYYYYRYYYYYYYRYYYYRRYYRYYRRRRRRYYRRRYYRYRRYRYRRRRRYRRRRYYRRRRYRYYYYRYYYYRRRRRYYYYYYYYYYYRRYYYRYYYYYRYYYRRYYRYRYYYYRYYRYRYRRRRYYRRRRRYRRYRYRYRYYYYYRYYRYYYRRRRYYRYYYYYYRRYYYYRRRYYYYYYRRYRYYYRYRYRYYRRYYRRRYRYYYYYYRRYYRYYRYRRYYYYYYYYYYYRRRYYRYYYRYYRYYYYYYYYYRYRYRYRRRYYYYRRRYRYYYRYRRRRRRRYRYYRRYRRRRRYRRYYRYRYYRYYRRYYRYYRYRYYYRRRRYRRRYRYYYYYYYYYYYYYRYYYYYYRYYRRRYYRYYYRYRRRYYYYYYYYYRRYYRRRRYYRYYYYYYYYYYYYYYRYYRRRRYRYYRRRYRYYYYRRRYYRRRYRRRRRYYRRRYRRYYYYYRRYYYRYRRYRRRRYYRRYYRYRYRRRRYYYYYYYYRYRRRRYYYRRYRRRYRRYYYYYYYRRRRRYYYRYRRRYRRRYYYRRYYYRYYYYYYYRYRYRYRYYRYYRYRRYRRYYYRYRYYYYYYYYRYYRYYYYRRRYYYYRRYRYRYRYRRRRRYYYRYYYRYYRRRYYYRRYRRRYYRYYYYRRYYYYYRYYYYYYYYYYYYRYYRYYYYYRRRRYYRYYYYYYYYYYYRYYRYYRRRRYYYYYYYYYYYRYRRRRYYYYYRRRRRRRYRRRYRRYYYYRYYRYYYRRRRYYYYYYYYRRRYYYYYYYYYRYYYYYYYYYYYRYYRYYYYYYRYYYYRYRRYYRYYRRRRYYYRYYRYRYYRRRRYYRYRRRRRYYYYYYYYYYYYRRRRRRRYYYYYYYYYYYYRRYYRYRRYRRRRRYYYYRRRRRRRRRRYYYRRRYYRRRYYYYRRRRRRRRRYYYYYRRYYRRYYYYYRYYYYRRYYYRRYYYYYYYYYYYYYYYYYYYYYYRYRYYYYRRRYYYYRYYYYRYYYYYYRRRYRRYYRYRRRRYYRYYYYYYYYYRYYYYYYRYYYYYYRRYRRYYRYYYYRRYRRRRYYRYYYYYYRYRRYYYYYYYYYYYYYRRRRRRRRRRRYRYYRRRYYRRRRRRRRRYYYYYRYYYRYRRRYRYRRYYYYRYRYYRYYYRRYYYYYYRRRYYRYYYYYYYYYRRYRYRRYYYYYYYYRRYRRRYRYYYYRYYYYYRRYYYYYRRYYYRRRRRYYRRYYYYYYYYYYYYYYRRYRYRYYYYRYRYRRYYYRRYYRYYYYYYYYRRRYYYYRRRYYRYRRYYRRRYYYYYYYYYRYRYYRRYYYYRRRYYYRRYYYRYRRRYRRYYRRRRRRRRRYYYRRRRYRRRRRRYRRRYYYYYYYYRRYYRRYYYYYYYRRYYRRRRYRRYYRRYRYRRYRRRRRYYYYRRRRRRRRRRRRRRRYYYYYYRRRRRRRYRRRYYYYRRRRYRRYYYYYRRYYRYYYYRYYYRRYRYYYYRRYYYYRYRRRRRRRRYYYRRYRRRRRRRRRYRYYYYYRRYYYYYRRRRYYYRYYRRRYRRRRRRRYYYYYYYYYYYYYRYYYYRRRYRRYRYYYYYYYRYYYYYYYYRYYYYYRRYRRYYYYYYYRRYYYYRRYYYRYRYYYYRRYRRRYYYRRRRYYRRYRRRRYYYYYRYYYRRRRRRYYYYYRYYRYRYYYRYYYYYYYYRRRRRYYYYRYYRRYYRRYRYYYYYYYRRYYYYYRRYYYYYYYYYRYYYYRYRYYYYYYYYRRRRRYRYYYYRRYRYYRRYRYYYYYYYYRRYYRRYRYYYRRRRYYYYYRRRRRRRRRRRRYYYRYRYYYYYYYYYRYYYYYYYYYYYYYRYYYYYRYRRRRYYRRYYYYYYYYYYYYYYRYRRYRYYYYYYYYRYRYYRRYYRRYYRRRRYRRYYRRYYRYRYYYYYYYRYYYRRYRYRRRRYYRYYYYYRRRYRYYYRRRRRYRRRYRYYRRYYRRYRYYYYYYYYRRYYYYRYYRYYRRRYYRYYRYYYRYYYYYYYYYRYRYYYRRYYYYYRYRRRYRYRYRYYRRRRYYYYYRYYRYRRRYYYYRYYRYYYYRRYRRRRRYYYYRYYRRRRYYRRRRRRYYRYRRYYYYYYRYRYYYYYYYYRRYYYYYYYYYYYRRRRRYYYYYYYYYRYYRRYYYYYRRYYRYYRYYYRYYYYRRYRYYRYYRYRRYYRYYYRYRRRRRRYYRRYRRYRYRYYRYYRRRYYRRYYYYRRRYRRYYYRYYRYYYRYYYYYYYRYYRYRYRYRYRRRRYYRRYYYYYYYRRRYRYYYYYRYRYRYRYYRYRRRRRRRYYRRYYRRRRYYRYYYYYYYRRYRYYRRYRYRYRRYYYYRYYRRYYYYRYYYYYYYYRYYRRRRYRRYYYYYYYRYRYRRYYRYYRYYRYRYRYRYYYRRYRRRRYRYYRYYRRRRYYYRRYYYYRRYYRYRYYRYYYYYYRYYRYYYYYRYRYYYRYYYYRYYYYYRYYRRRYRYRRRRYYRYYYYYRRRYYRYRRYYYYRYYRRRRRRYYYYYYYYYYYRYYYRYRRYRYYYRRRYRYYRYYRYRRRRYYRRRRYRYYYRYYRYYYYYRRRRYYYYYYYYYYYRYYRYYYRYYYYYYYRRYYYRYYYRRYYRYRYYYYYYYYRRRRRRRRRYYYRRYYRYYYYYYYYYYRRYRRRRRYYYRRRYYRRYRRRRRRRYYYYRYRRYRYYYYYYYYYYYYRYRRYRRYYYYYYYYRRRRRRRYYRYRYRYYRYRRRYRYYYRRYYYYRRYRRYYYYYYYRYYYYYRYYRRRRRRYYRRRRRRYRRYYYYRRRYYRRRRRYRYYYYRYYRYYRYRRYYRYYYYYRYYRRRYYRRYYYYRYYRYYYRYYYYYYYYYYYYYYYYRRYRRRYYYYRRRRRRRYYRRYRYYYYRRYRRRRYRRRYRYRYRYRRYRRYRRRYYYRRYRRYYRYRRYYRYRRRRYYYYYRRYYRRYYYRRYYRYYYYRRYYRYYYRYYRYYRYRYYYRRRRRRYRRYYRYYYYRRRRYYYYYYRRYYYYYYRYRRRRYRYRYRYYYYYYRRYYYYRYYYYYYYYYYYRRYYRRRYYRRYYYYRRYYRRYYRYYYYRRRRRRYRYRYRRRRRRRRRRRRRRYRRRRRYYYYRRYYYYRYRYYRYYYRRYYRYYRRYYYRYYYYRYYYYRYYYYRRYYRRRRYRRRRRYYYYRYYYRRYYYRRYRRYRRYRYYYYYYRRRYYRYRRRRRYRRYYRRRYYYYRRRYYYYYYYYYRYYYYYYYYRRYYYRYRRYYYRRYRRYYYRRYYRYRRYYRYRYYRYYYRYRRYYYYYYYYRYYYYYRYYYYRRYYYRYRYYYYYYYYRYYRYYYRYRYRYRRRRRRRYYYYYRYRYRYYYYRRYYYRYRRYRYRYYYYYYYYYRYYYRYYYYYYYRRYRRYYYYYYYRRYYRYYRRYRYYRRYYYYYYYYRRYYRYYYRYYRRRYRRRRRRRRRYYRRYYYYYRYYYYYRYYYRYYRRYYRRYYYYYRRYYRRYRRRRYYYRRRRYRRRYYRRRYRRYRRYYRRRRYYRYRYYRRYYRRYRRRRYYRRYRRYRYRRRYYYRYYYYYRRYRRYRYYYYYYYYYYRRRRRRYYYYYRRRYYYYYRRRYYYYYYYYYYRYYYYYRRYYYRRYYYYYYYYYYYRRRRRRRYYYYYYYYRYYYRYYYRYYYYYRYYYYYYRRRRYRRYRRRYRRRYYRRYYYRRYYRRRRYYRYRYRYYYRRYYRYYRRRYRYRRYRRRRRRYRYYYYYRYYYYRRYYYRYRYRRYRRYRRYRRYYRYRRYRRRYRYRYYYYYRYYRRYYYRRRYRYYYYYYYYRYYYRRYRYYRYYYYYYYYRYRYYRRYYRYYRYRRYRRYRRYYRRRRYYYYRRYRRYRYYYYYYRYYRRYRYRRYYRRYYYRRYYYRRRRYRRYYYRRRRRRRRYRRYYRYYYRYYYYRYYYRYRRYYRRYYRRRRYRYRYRRYYRYYRYYYRYRRRYYYYYYYRYYYYYYYRYYRRYYYRYYYYRYYYRRYRRRYYRYRYYYYYYYYRRRRYYYYRYYRYYYYYRRRYRYRRRYYYYYYRRYYYRYRYRRYRRYYRRYRRRYRRRRYRYRRRRRRRRYRRRRRRRYYRYYYYYYYYYYYYYYYYYRRYYYRYRYYYYYYYYRYYRYRRRRYYYYYYYYYYYRRYRRRRYYYYYYYYYYYRRYRRRRYYYYRYYYRRRRRRYYYRRYYYYRRRRYYYRYYYYYRRRYRRYRYYRYYYRRYYYYYRYYYRYYYRYYYRRRYRYYYYYYYRYYYYRYYRRYYRYRRYRYRYYYYRYYYRYYYRRYYYYYYYRYYYYYYYYRYYYRRYRYRRRYYYRRRRYRRRRRRYYYYYYYYYYYYYYRRRRRRRRRRRRRRRYYRYYYYYRRYYYYYYYRRRRRYRYYRRYYYYRRRRRRYRYYYYYYRRRRYYRYYYYYRYRRRRRRRYRRYYYRRYRYYYYYRRRYRRRRRYYYYYYYYRYRYYYYYYYYRRRYRYYRRRYYYYYYYYYRYYYYYYYRRRYYYRRYYRRRRYYYYYRRRRYRYYYYYYYYYYRYYYYYYYYYRYYYRRRRYYYYRYYYYYYYYYYYYYYYRYYYRYYRYYYYYYRRRYYYYRYYYRRYRRRYYRRYYRYYYYYYYRRYYYYYYYYYYRYRRRRRRRRYRYRYRRRRYYRRRYRYRYRRYYRYRRRYYYRRYYYYYRRYRRRRRRRYRYYRRRRYYYRYYRRRYYRRRRRRRRYYRYYRRYYYYYYRRYYYYRYRRRYRYRRRRRYYRRRYRRYYYYYRRYYYRRRYYYRYYYYYRRYYRYRYYYYRRYYYYYYYYRYYRRRRYYRYYRYYYYYRYRRYYYYRYYRYRYYYYYYYYYRRRYRYRRYYRYYYYYRRRRYRRYRRYYRYYYYYRYYYYRRRYYYYRYRYYYYYYRYYYYYYRRYYRRYYYYYRYYYYYRYYRRYYYYRYRRYYYYYYYYYYYYRRYYRRRRRYYRRYYYYYYYRYYYYRRYRYYYYYRYYYRYYYRYRYRRRRRYYRYYRYYRYYYYRYYYYYRYYYRYRRYRRYRYYRYYRRRYYYRRYRRRYYRYYYYYYYRYYYYYRRRRRRRYYRRYRYRRYRRRYYRYRYRYYRRYYRRRYYYYYRRYYRRRRRYYYYYYYYYYYYRRRRRYYRYYYYYRRYYRRYYYRYYRYYYYYYYYYRRRYYRRRRRYYRRRRYYYRYYYYYYYYYYRRYYYYYYRYYYYYYRYYRYRRYRYYRRRRYRYYRRRRYRRRYYYYRYRYRYRYYYYRYYYYYRYYYRYYYYYYYYRRYRRRYYYYRYYYYRYYRRYYRYYRYRRYYRRYRYYRYYRYYYYRRYYYRRRRRYYRRRRYYYYYRRYYRRRRRRYRRRRYYYYYYYRYYYRRRYRRRYRRR
>Monf/
RYRRRYRRYYYYYRYYYYRRRYRRYYYRRYRYYRYRYRRYYRYYYRRYYYRRYRRRYYYYRYYRYRRYRRYRYYYYYYRYYRYYYYYRYRRYYYYRYYRYYYYYRRRRRRRRYYRRYYYRRYYYYYRRRRRRYRRYRRYYYYYYYYYRRRYYRRYRYRYYYYYRYYYYYRYYYYRYRRYRRRRRRRRRYYYRRRYRYYRRRRRYYYRRRRYYYYYYYYYYYYRYYYYYYYYYYYYYYYYYYYYYYRRYYYYYYYRRRYRYYYYYRRYYYRYRYYYYYRYRYYYYYRYYYYRRYRRYYYRYRYYRYYRYRRYYYYYRRRYYYYYYYYYYYRRYYRYYRYYRRRRYYRYYYYYYYYRRRYYYYYRRRRYYYRRRRRRRRYYYYYYYRRYRYYYYRRYRYYYRRYRRRRYYYYYYYRRYYYYRRYYYYYYYYYYRRYYYYRRYRRRRRYRRYYRRYYRYYYYYYYYRRRYYRYYYYYYYRRRRRYYYRYYYRRYYRYRRRYYYYYYYRYYRRRYRYYYYYYRYYYRYYRYYYYRRYYRRYYYYRRYRYYRYYYYYRRRYYRRYRRYYRYRRYRRYRRYYYYYRYYRYRYYRYYRRRRRYYRYYRYYRYRRYYRYYYRRRYYYRYRYYYYYYRYYYRYYRRYRRYYRYYYRYYYRRYRRRYRYRYYYRYYYYRYRYRYRYYRYRRYYRRRYRYRRYRRYRYYYYYRRRYYRRYRYRRRYRYRYYYYYYYYYYRYYYYYYRYYYYYYYRYYYYYYYYYYYRYYRRYYYYYYYRYYYYRRRYRRRRRRRRRYYYYYYYYYYRRRRRRRRYRYRRRRRRRYYYYYYYYRRYRRRRRRRRYYRYYYYYRYYYRRYYRRYRYYRYYRYRRRRRRRYRRYYYYRYYYYRYYYYYRRYYRRYRRRYYYYYYRYRRRYYYRYYYYYYYYYYYRRRYRYRRRYYRYYYYYRRRRYYYYRRRYYYYYRYYRRRRYYRYRYYYRRYYYYRYRRRYYRYRRYRRRRYRYYYYYYRYYRRYRYRYYRYYRYYYRRRYRYRYRYYYYRYRYYYRYYYYYRYYRRRYRYRYRRYRRRYRYYRRYYRYRRRYYYYYRYYRRRRYRYYYRYRYRYRRRYRRRRYYYYYYYRYYYYYYYYYYRYYYYYRYRYYYRYRYYRRRYRRRRRYYRYRYYRYRRRRRRYRYYYRRRRYYYYRYRYYYRRRRYRYYRRRRYYYYRYYYYYYYYRYYRRYYRYRRYRRYYRYYYYYRYRRRYYRYRYYYYRYYYYRRRRYYRRRYRYYYYYYYRRRRRRYRRYYRYYRYYRYRRRYYYRYYRYYYRYRRYRYYYYRYYYYRRRRYRRRYRYYRYYYRRYRRRYYYRRRRYRRYYYYRRYRYYYYYRRRRYYRYRYYRRRYYRRYYYYYYRRYYYRYRYYYYYYRYYYYYYYYYRYYYYRRYYYYYYYYRYYRYYRYYYRYYYRRYYYRYYYRYRYRYYRRYRRRYYRRRYRRYYYYRYYRRYYYRRRYYYYYYRRYRRRYRRYRYYYYYYYYYRYRYYYYYYRYRYYYYRRRRRRYYYYYYYRRYYYYYYYYYYYYRYYYYYYYYRYYYYYYYYYYYYRYYYYYYYYYRRYYYRRYYYYYYRRRRRRYRYRRRRRRYYYYRYYYRRRYRRRYYYYYYRRYYRYYYYYRYYYRYRYYYRRYYYRRRYRRYRYYYYYYRYYYRYYYRYRYYRYYYYRYRYYYRRYRYYRRRYRRRYYRRRRRRRRYYRYYRYYRYRYYYYRYRRYRYYYYRRYYYYRYYYYYYYYRYYYYYYYYRYRYRRRRRYRYYYYRRRRRRRYYRYYYYYYYRYYYYYYRRRRYRRRYRRYRYYYYRRYYYYYRRYRRYYRRYYYYRRYYYYYYRRYYYRRRYYRRRRYRYRRRYRRYYRRRRRRYYYYYYRYYYYRRYYRRRYRRRYYYYYYYYYYYYYYYRYYYYYYYYRYYYYYYRRYYYYYRYRYYYRYRYYRRRYRYYYYRRRRRRYYRRYYRYYRRRRRRRRRYRRRRRYRRYYRYYYYRYYYRYYRRRYYYYYYYYRYRRRYYRYRRRRRYRYRRRRRYYYYRYRYYYRRYYYYYRRYRYYRRRRYRRRYYRRRYYRRRRYYRYYYYYRRYRYRYYYRYRYRRYYRRRRYYYYYYRYRYYRRRYRYRRYRYYRRRYRRYRRYYRYYYYYRYRRYRYRRYYRYRRYRRYRYRYRYYYYRRYYRYRRYYYYYYYYYYRRYRRYRYYRRYYRYRRYYRRRRRRYYYRRRRRYYRRYYRRYRYYRYYRYRYRYYRRRRYRYYRRRYRYRRYRYYYYYYYRRYYRRRYRRYRYYRRYYYYYRRYYRYYRYYRYYYRYYYYRYYYYYRYYRYYRRRYYYYRYYYYYRYYRRRYRRRRYRYRRRRRYRRRRYRRRYRRYYYRYYYYYYYYYYYYYRRYRYYYRYRYRYRYYYYRRRRRYYYYRYYRRYRYRRYYRYYYYYRRYYYYYRYYYRRYYRRRRYYYYYYYYRYYYYRRRRRYRRYRRRYYYYRYYRYRRYRRYYYYYRRYRYRYRRRYYYYYRRYRYYYYYYYYRRYRRRRYRYYYYYRYYYRYYYRRYYYRYYYYRRYRRYYRYYYYYYYRYYRYYYYYRYYYYYRYYYRYRYYRRYRRRYRYRRYYRYYRYRYYRYYRRYRRRYYRRRRYYYYRRYRYRRYYYYYYYYRRYYYYYYYRRRRRYRRRRRYYYYRYYYYRYYYYRRYRYYYRYYYYRRYYYYYYRRRYRYYYYRRRRYYYRYRYYYYRRYYYYRYYYRRYYYYRRYRYRRYYYYYYRRRYRRYRYYYRYYYYYRYYRYYRRRRRRYRRRYYYYYRRRYRYYYRRRRRYRRYYYRYRYRRYRYYYYYRRYYRRYYYYYYYRRRYYYRYYRYYYRRRYYYRYYRYRYRYYYRYRRYYRRRRYRRRYRYRRRYRYRRRRRYYYRYYYYRYYRYRRYRRYYRYRRYYRYYRYYRYRYYRRYYRRRRYRRRRRYRYYYRRYYRRYYRRYYRYYRYYYRYRRYRRRRYYYYRRRRYYRRRYRYYYYYRYRYYYYRRRYYRYRRRYYYYRYYYYYYYRYYYRYRRYRRRYRRYYYRRYRRRRRYYRYRYYRRYRRRYRRYYYYYYYRRYRYYRYYYYRYRYRRYRYRYRYYRYRYRRYYRYRYRYYYYYRYYRYRYYYYYYYYRYRRRRRYYRYYYYYRYYRYYYYYRRRRRRYYYYRYYRYYRRRYYRRRRRRRYYRRYRRRYRYYRYYRYRRYRRRYYYYRYRRYRRRRYYYRYYYYYRRYYRRYRYYYRYRRRRRYYRRYYYRRYRYYYYYYYYYYRRYRYYYYYYRRRYYYRRYRRRYYYYYYRRRRYRRYRYYYRRRYYYYRYRRRYRRYYYYRYYRRYYRRRRYYYRRYYRRYYYYYYRRRYYYYRYRRYYYYYRYYRYRRRRRYYRYYYRRYYYYYRYRYRYYRYYYRYRRRRYYYRYRYYYRRRRRRRRYYRYYYRYYRRYYRRRRRRRRRRYRYYYYYYYRRRRYRRRYRYRYRYYYYYYYYYYYYYRRRYRRRRYRRRRRYYYRRYRYYYRRRYYYYYRRRRYRYRRYRRRYYYRRYYRYYRRRRRRRYYYYYYYYYYYYRYRRRYRRRYRRYRYYYYYRYYRRYYRYYRYYRYRYYYRYYRYYYYRYRRYYYRYYRRYRRRRYYYYRRRRRRYRRRYYYYRYRRYYRYYYYYYRRYYRRYRRYRYYYYYYRRRRRRYYRYYYRRRYYRYRRYRYYRRYRRYYRYYYYRRYYYYYRYYRYRYYRYYYYYYYYYRRRYYRYYRYRYYYRRYRRRYRRRRYYRYYYYYYYYRYYYYRRYYRYRRRRRYRRYYRRRYRYYRRYRRYRYYRRYYYYRYRRRYRYYYRRRYYRYRRRRRRRRRRYRYYRRRRYYYRRYYYYYRYRYRYYYYYYRYRYYRRRYYYRRYYYYRRRRRRRRRYYRYYYRYYRRRRRYYRRYRRYRRRYYYRYYYYYYYRRYYYYRRYYYRYRYRRRRYYYYYRRYYRYRRRRRYRRRYRYYYYRYRYYYYYYYRYRRYYYYYYYYYYRRRRYYRRRRRYRRRYRYYRYYYYRRRYYRYYYYRRYYRRRYRRRRRYYYYYRYYRRRRRRYYRRRRYRYYYYYYYRRRYRRYRYYYYRRRRYYYRYRRYRYRRRYYRYYYYYYYRYRYYRRYYRYYRYRRRRRRRRYYYRRRYYRRRRRRYRYYYYYRYYRYRYRYRRYRYYRYYYRYRYYRYYYRRYRRRRYYYYYYYYRYRRYYYYYYYYRRRRRYRRYRRYYRYRYYYYYYYYRRYYRYYRRYYYRRYRYYYYYYYYYYRYYRYRRRYRRYRYYYYYYYYYRYRRYYRRRRYYYYYRRYYRYRRYYRRRRYYRYRYYYRYYYRRYRRYRRRRYRYRRYRYRRRRRYYYRYYYYYYRRRRRYRYYRYYYYYYRRYYRYRRRRYRRRRRYYYRRRYRYRRYRYRYYYYYRYYYRYYYYYYYRRRRRYYYYYYYYYYYYYYYYYYYYYYYYRRRYYYYYYYYYRYRRYRRYYYRRYYYYYRYRRYRRRRYYRRRRRYRRYRYRRYYYYYRYRRRRYRYYYYYRYRYYRRRYYYYYYYYYYRYYYYYYYRYYRRRYRYYRYYRYRYYRYYRRRYYYYRRRRYRRYRRYRRYRYRRRYYYRYYRYRYYRYYRYYYRYRRRRYYRRRRRRRRRRYRYRRYYRRRYYYRYYYYYRRYRYYYYYRYYRRRRRYRRYYYYYRYRRRYYYRYRRRYRRYYRRRYRYYRYRRRRYYYYRYYYRYYYYRYYRRRYYYYRYYYRYRRRYYRRYYYYYYYYRYYRYRRYYRRRYYYYRYRRRYYRYRYRYYYYRRYYRRRRYRRYYYYYYYRYYYRYYYRYYYYYYYYRYYYRYYRYYRRRYYRRYYYRYYYRYYRYYRRYRYRYRRRYYYYRRRRYRRYRRRYYRRYRYYRRYRYYYYRYYRRYRYRRYRYRRYYRYYYYYRYRYYYRYRYRYYYRYYRRYRRRRYYYYRYRYRRYYYRYYYYYYYYYRYYYRRYYRRRRYYRYYYYYRYYRYYRYYYYYYYRYYYRYYRYYRYRRYYYYYYYRRYYYYRRYRRRRYRRRRRRYYYYRRRRYRYRYRYRRRYRRRRRRRRRRYYRRRYRYYRYRRRRRRYRRRYYYYYYYRRYYYYYYRYRRRYRRRRYRRRRYYRYYYYYYRRRRRRRYRRYYRYYYYYYRYYRRRYRRRYRYYYYYRYYYRYYYYYYYRYYYYRRYYRYYYYYYYYRYRYYRRYYYYYRYYRYYYRRRRRRYYYYYYYYYRYRRRRRRRRRRYYRRYRYRRRYRRYYYYRRYRYYRRYYYYYYRYRRRYYYYRRYYRYYYYYYYYRYRRRYRYYYRYRYYRYYYYRRYRYYYRRRYRRRRRRRYYRYYYRRRRYRYRYYYYYYYRRRRRYYRYYYRYRYRRYYRYRYRRRYRRYRRRYYRYRRRRYYYYRRYYRRRYYRRYYYYRRYYYYYRYYYYYYYRYRYRYYRRYYYYYYRRYYYYYRRYRRRRYYRYYYYRRYRYRRRRYRYYYRRYYYYYYRYYYYYYYYYYYYYYRYYRYYRYRRYRYYYYYRRYYYYYRYYYYRRYRRRRRYRRRYYRYRYYYYRYYYRRYYYRRYRRRRRRRRRRYYRRRRYYYRYYYYRRRYYRYRRYRYYRRRYRYRYYYYYRYRYYYYYYRYYYYRYYYYYYYYRRYRRRRYRYRYRYRYRYYRYYYYYRYRRRYYRYYYRRYYRYYYYYYYRYYYYYYRRRRRRYRRYYRRRYYYRYYYYYYRRYYYRRRRRYYRYYYYYRYYRYYYRYYYYYYYYYRYRRRYRYRRRYRYYYYYYYYYRRRRYYYRRYRYRRYYRRYYRRYRRYYYYRYYRYRRRRRRRRYRYYYRYYYYYYRRYYYRRRRRYYRYYYYYYYYRYYRYYRRYRYYYYRYYYRRRYYYRRYRRYYYYYYYYYRRYRYYYRYYRYYYYRRRRRYYYYYYRYYYRRYYYYYYYYRRRRRYYRRYYYYYYRYYYRYYYRRYRRYRRRRYYYYYYRYRYYYYRYYYYYYYRYYYYRRYYRYYRRRRRRYYRRRYYRYRRYRYRRRRRYRRRRYYRRRRYRYYYYRYYYYRRRRRYYYYYYYYYYYRRYYYRYYYYYRYYYRRYYRYRYYYYRYYRYRYRRRRYYRRRRRYRRYRYRYRYYYYYRYYRYYYRRRRYYRYYYYYYRRYYYYRRRYYYYYYRRYRYYYRYRYRYYRRYYRRRYRYYYYYYRRYYRYYRYRRYYYYYYYYYYYRRRYYRYYYRYYRYYYYYYYYYRYRYRYRRRYYYYRRRYRYYYRYRRRRRRRYRYYRRYRRRRRYRRYYRYRYYRYYRRYYRYYRYRYYYRRRRYRRRYRYYYYYYYYYYYYYRYYYYYYRYYRRRYYRYYYRYRRRYYYYYYYYYRRYYRRRRYYRYYYYYYYYYYYYYYRYYRRRRYRYYRRRYRYYYYRRRYYRRRYRRRRRYYRRRYRRYYYYYRRYYYRYRRYRRRRYYRRYYRYRYRRRRYYYYYYYYRYRRRRYYYRRYRRRYRRYYYYYYYRRRRRYYYRYRRRYRRRYYYRRYYYRYYYYYYYRYRYRYRYYRYYRYRRYRRYYYRYRYYYYYYYYRYYRYYYYRRRYYYYRRYRYRYRYRRRRRYYYRYYYRYYRRRYYYRRYRRRYYRYYYYRRYYYYYRYYYYYYYYYYYYRYYRYYYYYRRRRYYRYYYYYYYYYYYRYYRYYRRRRYYYYYYYYYYYRYRRRRYYYYYRRRRRRRYRRRYRRYYYYRYYRYYYRRRRYYYYYYYYRRRYYYYYYYYYRYYYYYYYYYYYRYYRYYYYYYRYYYYRYRRYYRYYRRRRYYYRYYRYRYYRRRRYYRYRRRRRYYYYYYYYYYYYRRRRRRRYYYYYYYYYYYYRRYYRYRRYRRRRRYYYYRRRRRRRRRRYYYRRRYYRRRYYYYRRRRRRRRRYYYYYRRYYRRYYYYYRYYYYRRYYYRRYYYYYYYYYYYYYYYYYYYYYYRYRYYYYRRRYYYYRYYYYRYYYYYYRRRYRRYYRYRRRRYYRYYYYYYYYYRYYYYYYRYYYYYYRRYRRYYRYYYYRRYRRRRYYRYYYYYYRYRRYYYYYYYYYYYYYRRRRRRRRRRRYRYYRRRYYRRRRRRRRRYYYYYRYYYRYRRRYRYRRYYYYRYRYYRYYYRRYYYYYYRRRYYRYYYYYYYYYRRYRYRRYYYYYYYYRRYRRRYRYYYYRYYYYYRRYYYYYRRYYYRRRRRYYRRYYYYYYYYYYYYYYRRYRYRYYYYRYRYRRYYYRRYYRYYYYYYYYRRRYYYYRRRYYRYRRYYRRRYYYYYYYYYRYRYYRRYYYYRRRYYYRRYYYRYRRRYRRYYRRRRRRRRRYYYRRRRYRRRRRRYRRRYYYYYYYYRRYYRRYYYYYYYRRYYRRRRYRRYYRRYRYRRYRRRRRYYYYRRRRRRRRRRRRRRRYYYYYYRRRRRRRYRRRYYYYRRRRYRRYYYYYRRYYRYYYYRYYYRRYRYYYYRRYYYYRYRRRRRRRRYYYRRYRRRRRRRRRYRYYYYYRRYYYYYRRRRYYYRYYRRRYRRRRRRRYYYYYYYYYYYYYRYYYYRRRYRRYRYYYYYYYRYYYYYYYYRYYYYYRRYRRYYYYYYYRRYYYYRRYYYRYRYYYYRRYRRRYYYRRRRYYRRYRRRRRYYYYRYYYRRRRRRYYYYYRYYRYRYYYRYYYYYYYYRRRRRYYYYRYYRRYYRRYRYYYYYYYRRYYYYYRRYYYYYYYYYRYYYYRYRYYYYYYYYRRRRRYRYYYYRRYRYYRRYRYYYYYYYYRRYYRRYRYYYRRRRYYYYYRRRRRRRRRRRRYYYRYRYYYYYYYYYRYYYYYYYYYYYYYRYYYYYRYRRRRYYRRYYYYYYYYYYYYYYRYRRYRYYYYYYYYRYRYYRRYYRRYYRRRRYRRYYRRYYRYRYYYYYYYRYYYRRYRYRRRRYYRYYYYYRRRYRYYYRRRRRYRRRYRYYRRYYRRYRYYYYYYYYRRYYYYRYYRYYRRRYYRYYRYYYRYYYYYYYYYRYRYYYRRYYYYYRYRRRYRYRYRYYRRRRYYYYYRYYRYRRRYYYYRYYRYYYYRRYRRRRRYYYYRYYRRRRYYRRRRRRYYRYRRYYYYYYRYRYYYYYYYYRRYYYYYYYYYYYRRRRRYYYYYYYYYRYYRRYYYYYRRYYRYYRYYYRYYYYRRYRYYRYYRYRRYYRYYYRYRRRRRRYYRRYRRYRYRYYRYYRRRYYRRYYYYRRRYRRYYYRYYRYYYRYYYYYYYRYYRYRYRYRYRRRRYYRRYYYYYYYRRRYRYYYYYRYRYRYRYYRYRRRRRRRYYRRYYRRRRYYRYYYYYYYRRYRYYRRYRYRYRRYYYYRYYRRYYYYRYYYYYYYYRYYRRRRYRRYYYYYYYRYRYRRYYRYYRYYRYRYRYRYYYRRYRRRRYRYYRYYRRRRYYYRRYYYYRRYYRYRYYRYYYYYYRYYRYYYYYRYRYYYRYYYYRYYYYYRYYRRRYRYRRRRYYRYYYYYRRRYYRYRRYYYYRYYRRRRRRYYYYYYYYYYYRYYYRYRRYRYYYRRRYRYYRYYRYRRRRYYRRRRYRYYYRYYRYYYYYRRRRYYYYYYYYYYYRYYRYYYRYYYYYYYRRYYYRYYYRRYYRYRYYYYYYYYRRRRRRRRRYYYRRYYRYYYYYYYYYYRRYRRRRRYYYRRRYYRRYRRRRRRRYYYYRYRRYRYYYYYYYYYYYYRYRRYRRYYYYYYYYRRRRRRRYYRYRYRYYRYRRRYRYYYRRYYYYRRYRRYYYYYYYRYYYYYRYYRRRRRRYYRRRRRRYRRYYYYRRRYYRRRRRYRYYYYRYYRYYRYRRYYRYYYYYRYYRRRYYRRYYYYRYYRYYYRYYYYYYYYYYYYYYYYRRYRRRYYYYRRRRRRRYYRRYRYYYYRRYRRRRYRRRYRYRYRYRRYRRYRRRYYYRRYRRYYRYRRYYRYRRRRYYYYYRRYYRRYYYRRYYRYYYYRRYYRYYYRYYRYYRYRYYYRRRRRRYRRYYRYYYYRRRRYYYYYYRRYYYYYYRYRRRRYRYRYRYYYYYYRRYYYYRYYYYYYYYYYYRRYYRRRYYRRYYYYRRYYRRYYRYYYYRRRRRRYRYRYRRRRRRRRRRRRRRYRRRRRYYYYRRYYYYRYRYYRYYYRRYYRYYRRYYYRYYYYRYYYYRYYYYRRYYRRRRYRRRRRYYYYRYYYRRYYYRRYRRYRRYRYYYYYYRRRYYRYRRRRRYRRYYRRRYYYYRRRYYYYYYYYYRYYYYYYYYRRYYYRYRRYYYRRYRRYYYRRYYRYRRYYRYRYYRYYYRYRRYYYYYYYYRYYYYYRYYYYRRYYYRYRYYYYYYYYRYYRYYYRYRYRYRRRRRRRYYYYYRYRYRYYYYRRYYYRYRRYRYRYYYYYYYYYRYYYRYYYYYYYRRYRRYYYYYYYRRYYRYYRRYRYYRRYYYYYYYYRRYYRYYYRYYRRRYRRRRRRRRRYYRRYYYYYRYYYYYRYYYRYYRRYYRRYYYYYRRYYRRYRRRRYYYRRRRYRRRYYRRRYRRYRRYYRRRRYYRYRYYRRYYRRYRRRRYYRRYRRYRYRRRYYYRYYYYYRRYRRYRYYYYYYYYYYRRRRRRYYYYYRRRYYYYYRRRYYYYYYYYYYRYYYYYRRYYYRRYYYYYYYYYYYRRRRRRRYYYYYYYYRYYYRYYYRYYYYYRYYYYYYRRRRYRRYRRRYRRRYYRRYYYRRYYRRRRYYRYRYRYYYRRYYRYYRRRYRYRRYRRRRRRYRYYYYYRYYYYRRYYYRYRYRRYRRYRRYRRYYRYRRYRRRYRYRYYYYYRYYRRYYYRRRYRYYYYYYYYRYYYRRYRYYRYYYYYYYYRYRYYRRYYRYYRYRRYRRYRRYYRRRRYYYYRRYRRYRYYYYYYRYYRRYRYRRYYRRYYYRRYYYRRRRYRRYYYRRRRRRRRYRRYYRYYYRYYYYRYYYRYRRYYRRYYRRRRYRYRYRRYYRYYRYYYRYRRRYYYYYYYRYYYYYYYRYYRRYYYRYYYYRYYYRRYRRRYYRYRYYYYYYYYRRRRYYYYRYYRYYYYYRRRYRYRRRYYYYYYRRYYYRYRYRRYRRYYRRYRRRYRRRRYRYRRRRRRRRYRRRRRRRYYRYYYYYYYYYYYYYYYYYRRYYYRYRYYYYYYYYRYYRYRRRRYYYYYYYYYYYRRYRRRRYYYYYYYYYYYRRYRRRRYYYYRYYYRRRRRRYYYRRYYYYRRRRYYYRYYYYYRRRYRRYRYYRYYYRRYYYYYRYYYRYYYRYYYRRRYRYYYYYYYRYYYYRYYRRYYRYRRYRYRYYYYRYYYRYYYRRYYYYYYYRYYYYYYYYRYYYRRYRYRRRYYYRRRRYRRRRRRYYYYYYYYYYYYYYRRRRRRRRRRRRRRRYYRYYYYYRRYYYYYYYRRRRRYRYYRRYYYYRRRRRRYRYYYYYYRRRRYYRYYYYYRYRRRRRRRYRRYYYRRYRYYYYYRRRYRRRRRYYYYYYYYRYRYYYYYYYYRRRYRYYRRRYYYYYYYYYRYYYYYYYRRRYYYRRYYRRRRYYYYYRRRRYRYYYYYYYYYYRYYYYYYYYYRYYYRRRRYYYYRYYYYYYYYYYYYYYYRYYYRYYRYYYYYYRRRYYYYRYYYRRYRRRYYRRYYRYYYYYYYRRYYYYYYYYYYRYRRRRRRRRYRYRYRRRRYYRRRYRYRYRRYYRYRRRYYYRRYYYYYRRYRRRRRRRYRYYRRRRYYYRYYRRRYYRRRRRRRRYYRYYRRYYYYYYRRYYYYRYRRRYRYRRRRRYYRRRYRRYYYYYRRYYYRRRYYYRYYYYYRRYYRYRYYYYRRYYYYYYYYRYYRRRRYYRYYRYYYYYRYRRYYYYRYYRYRYYYYYYYYYRRRYRYRRYYRYYYYYRRRRYRRYRRYYRYYYYYRYYYYRRRYYYYRYRYYYYYYRYYYYYYRRYYRRYYYYYRYYYYYRYYRRYYYYRYRRYYYYYYYYYYYYRRYYRRRRRYYRRYYYYYYYRYYYYRRYRYYYYYRYYYRYYYRYRYRRRRRYYRYYRYYRYYYYRYYYYYRYYYRYRRYRRYRYYRYYRRRYYYRRYRRRYYRYYYYYYYRYYYYYRRRRRRRYYRRYRYRRYRRRYYRYRYRYYRRYYRRRYYYYYRRYYRRRRRYYYYYYYYYYYYRRRRRYYRYYYYYRRYYRRYYYRYYRYYYYYYYYYRRRYYRRRRRYYRRRRYYYRYYYYYYYYYYRRYYYYYYRYYYYYYRYYRYRRYRYYRRRRYRYYRRRRYRRRYYYYRYRYRYRYYYYRYYYYYRYYYRYYYYYYYYRRYRRRYYYYRYYYYRYYRRYYRYYRYRRYYRRYRYYRYYRYYYYRRYYYRRRRRYYRRRRYYYYYRRYYRRRRRRYRRRRYYYYYYYRYYYRRRYRRRYRRR
>Monfr/
RYRRRYRRYYYYYRYYYYRRRYRRYYYRRYRYYRYRYRRYYRYYYRRYYYRRYRRRYYYYRYYRYRRYRRYRYYYYYYRYYRYYYYYRYRRYYYYRYYRYYYYYRRRRRRRRYYRRYYYRRYYYYYRRRRRRYRRYRRYYYYYYYYYRRRYYRRYRYRYYYYYRYYYYYRYYYYRYRRYRRRRRRRRRYYYRRRYRYYRRRRRYYYRRRRYYYYYYYYYYYYRYYYYYYYYYYYYYYYYYYYYYYRRYYYYYYYRRRYRYYYYYRRYYYRYRYYYYYRYRYYYYYRYYYYRRYRRYYYRYRYYRYYRYRRYYYYYRRRYYYYYYYYYYYRRYYRYYRYYRRRRYYRYYYYYYYYRRRYYYYYRRRRYYYRRRRRRRRYYYYYYYRRYRYYYYRRYRYYYRRYRRRRYYYYYYYRRYYYYRRYYYYYYYYYYRRYYYYRRYRRRRRYRRYYRRYYRYYYYYYYYRRRYYRYYYYYYYRRRRRYYYRYYYRRYYRYRRRYYYYYYYRYYRRRYRYYYYYYRYYYRYYRYYYYRRYYRRYYYYRRYRYYRYYYYYRRRYYRRYRRYYRYRRYRRYRRYYYYYRYYRYRYYRYYRRRRRYYRYYRYYRYRRYYRYYYRRRYYYRYRYYYYYYRYYYRYYRRYRRYYRYYYRYYYRRYRRRYRYRYYYRYYYYRYRYRYRYYRYRRYYRRRYRYRRYRRYRYYYYYRRRYYRRYRYRRRYRYRYYYYYYYYYYRYYYYYYRYYYYYYYRYYYYYYYYYYYRYYRRYYYYYYYRYYYYRRRYRRRRRRRRRYYYYYYYYYYRRRRRRRRYRYRRRRRRRYYYYYYYYRRYRRRRRRRRYYRYYYYYRYYYRRYYRRYRYYRYYRYRRRRRRRYRRYYYYRYYYYRYYYYYRRYYRRYRRRYYYYYYRYRRRYYYRYYYYYYYYYYYRRRYRYRRRYYRYYYYYRRRRYYYYRRRYYYYYRYYRRRRYYRYRYYYRRYYYYRYRRRYYRYRRYRRRRYRYYYYYYRYYRRYRYRYYRYYRYYYRRRYRYRYRYYYYRYRYYYRYYYYYRYYRRRYRYRYRRYRRRYRYYRRYYRYRRRYYYYYRYYRRRRYRYYYRYRYRYRRRYRRRRYYYYYYYRYYYYYYYYYYRYYYYYRYRYYYRYRYYRRRYRRRRRYYRYRYYRYRRRRRRYRYYYRRRRYYYYRYRYYYRRRRYRYYRRRRYYYYRYYYYYYYYRYYRRYYRYRRYRRYYRYYYYYRYRRRYYRYRYYYYRYYYYRRRRYYRRRYRYYYYYYYRRRRRRYRRYYRYYRYYRYRRRYYYRYYRYYYRYRRYRYYYYRYYYYRRRRYRRRYRYYRYYYRRYRRRYYYRRRRYRRYYYYRRYRYYYYYRRRRYYRYRYYRRRYYRRYYYYYYRRYYYRYRYYYYYYRYYYYYYYYYRYYYYRRYYYYYYYYRYYRYYRYYYRYYYRRYYYRYYYRYRYRYYRRYRRRYYRRRYRRYYYYRYYRRYYYRRRYYYYYYRRYRRRYRRYRYYYYYYYYYRYRYYYYYYRYRYYYYRRRRRRYYYYYYYRRYYYYYYYYYYYYRYYYYYYYYRYYYYYYYYYYYYRYYYYYYYYYRRYYYRRYYYYYYRRRRRRYRYRRRRRRYYYYRYYYRRRYRRRYYYYYYRRYYRYYYYYRYYYRYRYYYRRYYYRRRYRRYRYYYYYYRYYYRYYYRYRYYRYYYYRYRYYYRRYRYYRRRYRRRYYRRRRRRRRYYRYYRYYRYRYYYYRYRRYRYYYYRRYYYYRYYYYYYYYRYYYYYYYYRYRYRRRRRYRYYYYRRRRRRRYYRYYYYYYYRYYYYYYRRRRYRRRYRRYRYYYYRRYYYYYRRYRRYYRRYYYYRRYYYYYYRRYYYRRRYYRRRRYRYRRRYRRYYRRRRRRYYYYYYRYYYYRRYYRRRYRRRYYYYYYYYYYYYYYYRYYYYYYYYRYYYYYYRRYYYYYRYRYYYRYRYYRRRYRYYYYRRRRRRYYRRYYRYYRRRRRRRRRYRRRRRYRRYYRYYYYRYYYRYYRRRYYYYYYYYRYRRRYYRYRRRRRYRYRRRRRYYYYRYRYYYRRYYYYYRRYRYYRRRRYRRRYYRRRYYRRRRYYRYYYYYRRYRYRYYYRYRYRRYYRRRRYYYYYYRYRYYRRRYRYRRYRYYRRRYRRYRRYYRYYYYYRYRRYRYRRYYRYRRYRRYRYRYRYYYYRRYYRYRRYYYYYYYYYYRRYRRYRYYRRYYRYRRYYRRRRRRYYYRRRRRYYRRYYRRYRYYRYYRYRYRYYRRRRYRYYRRRYRYRRYRYYYYYYYRRYYRRRYRRYRYYRRYYYYYRRYYRYYRYYRYYYRYYYYRYYYYYRYYRYYRRRYYYYRYYYYYRYYRRRYRRRRYRYRRRRRYRRRRYRRRYRRYYYRYYYYYYYYYYYYYRRYRYYYRYRYRYRYYYYRRRRRYYYYRYYRRYRYRRYYRYYYYYRRYYYYYRYYYRRYYRRRRYYYYYYYYRYYYYRRRRRYRRYRRRYYYYRYYRYRRYRRYYYYYRRYRYRYRRRYYYYYRRYRYYYYYYYYRRYRRRRYRYYYYYRYYYRYYYRRYYYRYYYYRRYRRYYRYYYYYYYRYYRYYYYYRYYYYYRYYYRYRYYRRYRRRYRYRRYYRYYRYRYYRYYRRYRRRYYRRRRYYYYRRYRYRRYYYYYYYYRRYYYYYYYRRRRRYRRRRRYYYYRYYYYRYYYYRRYRYYYRYYYYRRYYYYYYRRRYRYYYYRRRRYYYRYRYYYYRRYYYYRYYYRRYYYYRRYRYRRYYYYYYRRRYRRYRYYYRYYYYYRYYRYYRRRRRRYRRRYYYYYRRRYRYYYRRRRRYRRYYYRYRYRRYRYYYYYRRYYRRYYYYYYYRRRYYYRYYRYYYRRRYYYRYYRYRYRYYYRYRRYYRRRRYRRRYRYRRRYRYRRRRRYYYRYYYYRYYRYRRYRRYYRYRRYYRYYRYYRYRYYRRYYRRRRYRRRRRYRYYYRRYYRRYYRRYYRYYRYYYRYRRYRRRRYYYYRRRRYYRRRYRYYYYYRYRYYYYRRRYYRYRRRYYYYRYYYYYYYRYYYRYRRYRRRYRRYYYRRYRRRRRYYRYRYYRRYRRRYRRYYYYYYYRRYRYYRYYYYRYRYRRYRYRYRYYRYRYRRYYRYRYRYYYYYRYYRYRYYYYYYYYRYRRRRRYYRYYYYYRYYRYYYYYRRRRRRYYYYRYYRYYRRRYYRRRRRRRYYRRYRRRYRYYRYYRYRRYRRRYYYYRYRRYRRRRYYYRYYYYYRRYYRRYRYYYRYRRRRRYYRRYYYRRYRYYYYYYYYYYRRYRYYYYYYRRRYYYRRYRRRYYYYYYRRRRYRRYRYYYRRRYYYYRYRRRYRRYYYYRYYRRYYRRRRYYYRRYYRRYYYYYYRRRYYYYRYRRYYYYYRYYRYRRRRRYYRYYYRRYYYYYRYRYRYYRYYYRYRRRRYYYRYRYYYRRRRRRRRYYRYYYRYYRRYYRRRRRRRRRRYRYYYYYYYRRRRYRRRYRYRYRYYYYYYYYYYYYYRRRYRRRRYRRRRRYYYRRYRYYYRRRYYYYYRRRRYRYRRYRRRYYYRRYYRYYRRRRRRRYYYYYYYYYYYYRYRRRYRRRYRRYRYYYYYRYYRRYYRYYRYYRYRYYYRYYRYYYYRYRRYYYRYYRRYRRRRYYYYRRRRRRYRRRYYYYRYRRYYRYYYYYYRRYYRRYRRYRYYYYYYYRRRRRYYRYYYRRRYYRYRRYRYYRRYRRYYRYYYYRRYYYYYRYYRYRYYRYYYYYYYYYRRRYYRYYRYRYYYRRYRRRYRRRRYYRYYYYYYYYRYYYYRRYYRYRRRRRYRRYYRRRYRYYRRYRRYRYYRRYYYYRYRRRYRYYYRRRYYRYRRRRRRRRRRYRYYRRRRYYYRRYYYYYRYRYRYYYYYYRYRYYRRRYYYRRYYYYRRRRRRRRRYYRYYYRYYRRRRRYYRRYRRYRRRYYYRYYYYYYYRRYYYYRRYYYRYRYRRRRYYYYYRRYYRYRRRRRYRRRYRYYYYRYRYYYYYYYRYRRYYYYYYYYYYRRRRYYRRRRRYRRRYRYYRYYYYRRRYYRYYYYRRYYRRRYRRRRRYYYYYRYYRRRRRRYYRRRRYRYYYYYYYRRRYRRYRYYYYRRRRYYYRYRRYRYRRRYYRYYYYYYYRYRYYRRYYRYYRYRRRRRRRRYYYRRRYYRRRRRRYRYYYYYRYYRYRYRYRRYRYYRYYYRYRYYRYYYRRYRRRRYYYYYYYYRYRRYYYYYYYYRRRRRYRRYRRYYRYRYYYYYYYYRRYYRYYRRYYYRRYRYYYYYYYYYYRYYRYRRRYRRYRYYYYYYYYYRYRRYYRRRRYYYYYRRYYRYRRYYRRRRYYRYRYYYRYYYRRYRRYRRRRYRYRRYRYRRRRRYYYRYYYYYYRRRRRYRYYRYYYYYYRRYYRYRRRRYRRRRRYYYRRRYRYRRYRYRYYYYYRYYYRYYYYYYYRRRRRYYYYYYYYYYYYYYYYYYYYYYYYRRRYYYYYYYYYRYRRYRRYYYRRYYYYYRYRRYRRRRYYRRRRRYRRYRYRRYYYYYRYRRRRYRYYYYYRYRYYRRRYYYYYYYYYYRYYYYYYYRYYRRRYRYYRYYRYRYYRYYRRRYYYYRRRRYRRYRRYRRYRYRRRYYYRYYRYRYYRYYRYYYRYRRRRYYRRRRRRRRRRYRYRRYYRRRYYYRYYYYYRRYRYYYYYRYYRRRRRYRRYYYYYRYRRRYYYRYRRRYRRYYRRRYRYYRYRRRRYYYYRYYYRYYYYRYYRRRYYYYRYYYRYRRRYYRRYYYYYYYYRYYRYRRYYRRRYYYYRYRRYYYRYRYRYYYYRRYYRRRRYRRYYYYYYYRYYYRYYYRYYYYYYYYRYYYRYYRYYRRRYYRRYYYRYYYRYYRYYRRYRYRYRRRYYYYRRRRYRRYRRRYYRRYRYYRRYRYYYYRYYRRYRYRRYRYRRYYRYYYYYRYRYYYRYRYRYYYRYYRRYRRRRYYYYRYRYRRYYYRYYYYYYYYYRYYYRRYYRRRRYYRYYYYYRYYRYYRYYYYYYYRYYYRYYRYYRYRRYYYYYYYRRYYYYRRYRRRRYRRRRRRYYYYRRRRYRYRYRYRRRYRRRRRRRRRRYYRRRYRYYRYRRRRRRYRRRYYYYYYYRRYYYYYYRYRRRYRRRRYRRRRYYRYYYYYYRRRRRRRYRRYYRYYYYYYRYYRRRYRRRYRYYYYYRYYYRYYYYYYYRYYYYRRYYRYYYYYYYYRYRYYRRYYYYYRYYRYYYRRRRRRYYYYYYYYYRYRRRRRRRRRRYYRRYRYRRRYRRYYYYRRYRYYRRYYYYYYRYRRRYYYYRRYYRYYYYYYYYRYRRRYRYYYRYRYYRYYYYRRYRYYYRRRYRRRRRRRYYRYYYRRRRYRYRYYYYYYYRRRRRYYRYYYRYRYRRYYRYRYRRRYRRYRRRYYRYRRRRYYYYRRYYRRRYYRRYYYYRRYYYYYRYYYYYYYRYRYRYYRRYYYYYYRRYYYYYRRYRRRRYYRYYYYRRYRYRRRRYRYYYRRYYYYYYRYYYYYYYYYYYYYYRYYRYYRYRRYRYYYYYRRYYYYYRYYYYRRYRRRRRYRRRYYRYRYYYYRYYYRRYYYRRYRRRRRRRRRRYYRRRRYYYRYYYYRRRYYRYRRYRYYRRRYRYRYYYYYRYRYYYYYYRYYYYRYYYYYYYYRRYRRRRYRYRYRYRYRYYRYYYYYRYRRRYYRYYYRRYYRYYYYYYYRYYYYYYRRRRRRYRRYYRRRYYYRYYYYYYRRYYYRRRRRYYRYYYYYRYYRYYYRYYYYYYYYYRYRRRYRYRRRYRYYYYYYYYYRRRRYYYRRYRYRRYYRRYYRRYRRYYYYRYYRYRRRRRRRRYRYYYRYYYYYYRRYYYRRRRRYYRYYYYYYYYRYYRYYRRYRYYYYRYYYRRRYYYRRYRRYYYYYYYYYRRYRYYYRYYRYYYYRRRRRYYYYYYRYYYRRYYYYYYYYRRRRRYYRRYYYYYYRYYYRYYYRRYRRYRRRRYYYYYYRYRYYYYRYYYYYYYRYYYYRRYYRYYRRRRRRYYRRRYYRYRRYRYRRRRRYRRRRYYRRRRYRYYYYRYYYYRRRRRYYYYYYYYYYYRRYYYRYYYYYRYYYRRYYRYRYYYYRYYRYRYRRRRYYRRRRRYRRYRYRYRYYYYYRYYRYYYRRRRYYRYYYYYYRRYYYYRRRYYYYYYRRYRYYYRYRYRYYRRYYRRRYRYYYYYYRRYYRYYRYRRYYYYYYYYYYYRRRYYRYYYRYYRYYYYYYYYYRYRYRYRRRYYYYRRRYRYYYRYRRRRRRRYRYYRRYRRRRRYRRYYRYRYYRYYRRYYRYYRYRYYYRRRRYRRRYRYYYYYYYYYYYYYRYYYYYYRYYRRRYYRYYYRYRRRYYYYYYYYYRRYYRRRRYYRYYYYYYYYYYYYYYRYYRRRRYRYYRRRYRYYYYRRRYYRRRYRRRRRYYRRRYRRYYYYYRRYYYRYRRYRRRRYYRRYYRYRYRRRRYYYYYYYYRYRRRRYYYRRYRRRYRRYYYYYYYRRRRRYYYRYRRRYRRRYYYRRYYYRYYYYYYYRYRYRYRYYRYYRYRRYRRYYYRYRYYYYYYYYRYYRYYYYRRRYYYYRRYRYRYRYRRRRRYYYRYYYRYYRRRYYYRRYRRRYYRYYYYRRYYYYYRYYYYYYYYYYYYRYYRYYYYYRRRRYYRYYYYYYYYYYYRYYRYYRRRRYYYYYYYYYYYRYRRRRYYYYYRRRRRRRYRRRYRRYYYYRYYRYYYRRRRYYYYYYYYRRRYYYYYYYYYRYYYYYYYYYYYRYYRYYYYYYRYYYYRYRRYYRYYRRRRYYYRYYRYRYYRRRRYYRYRRRRRYYYYYYYYYYYYRRRRRRRYYYYYYYYYYYYRRYYRYRRYRRRRRYYYYRRRRRRRRRRYYYRRRYYRRRYYYYRRRRRRRRRYYYYYRRYYRRYYYYYRYYYYRRYYYRRYYYYYYYYYYYYYYYYYYYYYYRYRYYYYRRRYYYYRYYYYRYYYYYYRRRYRRYYRYRRRRYYRYYYYYYYYYRYYYYYYRYYYYYYRRYRRYYRYYYYRRYRRRRYYRYYYYYYRYRRYYYYYYYYYYYYYRRRRRRRRRRRYRYYRRRYYRRRRRRRRRYYYYYRYYYRYRRRYRYRRYYYYRYRYYRYYYRRYYYYYYRRRYYRYYYYYYYYYRRYRYRRYYYYYYYYRRYRRRYRYYYYRYYYYYRRYYYYYRRYYYRRRRRYYRRYYYYYYYYYYYYYYRRYRYRYYYYRYRYRRYYYRRYYRYYYYYYYYRRRYYYYRRRYYRYRRYYRRRYYYYYYYYYRYRYYRRYYYYRRRYYYRRYYYRYRRRYRRYYRRRRRRRRRYYYRRRRYRRRRRRYRRRYYYYYYYYRRYYRRYYYYYYYRRYYRRRRYRRYYRRYRYRRYRRRRRYYYYRRRRRRRRRRRRRRRYYYYYYRRRRRRRYRRRYYYYRRRRYRRYYYYYRRYYRYYYYRYYYRRYRYYYYRRYYYYRYRRRRRRRRYYYRRYRRRRRRRRRYRYYYYYRRYYYYYRRRRYYYRYYRRRYRRRRRRRYYYYYYYYYYYYYRYYYYRRRYRRYRYYYYYYYRYYYYYYYYRYYYYYRRYRRYYYYYYYRRYYYYRRYYYRYRYYYYRRYRRRYYYRRRRYYRRYRRRRYYYYYRYYYRRRRRRYYYYYRYYRYRYYYRYYYYYYYYRRRRRYYYYRYYRRYYRRYRYYYYYYYRRYYYYYRRYYYYYYYYYRYYYYRYRYYYYYYYYRRRRRYRYYYYRRYRYYRRYRYYYYYYYYRRYYRRYRYYYRRRRYYYYYRRRRRRRRRRRRYYYRYRYYYYYYYYYRYYYYYYYYYYYYYRYYYYYRYRRRRYYRRYYYYYYYYYYYYYYRYRRYRYYYYYYYYRYRYYRRYYRRYYRRRRYRRYYRRYYRYRYYYYYYYRYYYRRYRYRRRRYYRYYYYYRRRYRYYYRRRRRYRRRYRYYRRYYRRYRYYYYYYYYRRYYYYRYYRYYRRRYYRYYRYYYRYYYYYYYYYRYRYYYRRYYYYYRYRRRYRYRYRYYRRRRYYYYYRYYRYRRRYYYYRYYRYYYYRRYRRRRRYYYYRYYRRRRYYRRRRRRYYRYRRYYYYYYRYRYYYYYYYYRRYYYYYYYYYYYRRRRRYYYYYYYYYRYYRRYYYYYRRYYRYYRYYYRYYYYRRYRYYRYYRYRRYYRYYYRYRRRRRRYYRRYRRYRYRYYRYYRRRYYRRYYYYRRRYRRYYYRYYRYYYRYYYYYYYRYYRYRYRYRYRRRRYYRRYYYYYYYRRRYRYYYYYRYRYRYRYYRYRRRRRRRYYRRYYRRRRYYRYYYYYYYRRYRYYRRYRYRYRRYYYYRYYRRYYYYRYYYYYYYYRYYRRRRYRRYYYYYYYRYRYRRYYRYYRYYRYRYRYRYYYRRYRRRRYRYYRYYRRRRYYYRRYYYYRRYYRYRYYRYYYYYYRYYRYYYYYRYRYYYRYYYYRYYYYYRYYRRRYRYRRRRYYRYYYYYRRRYYRYRRYYYYRYYRRRRRRYYYYYYYYYYYRYYYRYRRYRYYYRRRYRYYRYYRYRRRRYYRRRRYRYYYRYYRYYYYYRRRRYYYYYYYYYYYRYYRYYYRYYYYYYYRRYYYRYYYRRYYRYRYYYYYYYYRRRRRRRRRYYYRRYYRYYYYYYYYYYRRYRRRRRYYYRRRYYRRYRRRRRRRYYYYRYRRYRYYYYYYYYYYYYRYRRYRRYYYYYYYYRRRRRRRYYRYRYRYYRYRRRYRYYYRRYYYYRRYRRYYYYYYYRYYYYYRYYRRRRRRYYRRRRRRYRRYYYYRRRYYRRRRRYRYYYYRYYRYYRYRRYYRYYYYYRYYRRRYYRRYYYYRYYRYYYRYYYYYYYYYYYYYYYYRRYRRRYYYYRRRRRRRYYRRYRYYYYRRYRRRRYRRRYRYRYRYRRYRRYRRRYYYRRYRRYYRYRRYYRYRRRRYYYYYRRYYRRYYYRRYYRYYYYRRYYRYYYRYYRYYRYRYYYRRRRRRYRRYYRYYYYRRRRYYYYYYRRYYYYYYRYRRRRYRYRYRYYYYYYRRYYYYRYYYYYYYYYYYRRYYRRRYYRRYYYYRRYYRRYYRYYYYRRRRRRYRYRYRRRRRRRRRRRRRRYRRRRRYYYYRRYYYYRYRYYRYYYRRYYRYYRRYYYRYYYYRYYYYRYYYYRRYYRRRRYRRRRRYYYYRYYYRRYYYRRYRRYRRYRYYYYYYRRRYYRYRRRRRYRRYYRRRYYYYRRRYYYYYYYYYRYYYYYYYYRRYYYRYRRYYYRRYRRYYYRRYYRYRRYYRYRYYRYYYRYRRYYYYYYYYRYYYYYRYYYYRRYYYRYRYYYYYYYYRYYRYYYRYRYRYRRRRRRRYYYYYRYRYRYYYYRRYYYRYRRYRYRYYYYYYYYYRYYYRYYYYYYYRRYRRYYYYYYYRRYYRYYRRYRYYRRYYYYYYYYRRYYRYYYRYYRRRYRRRRRRRRRYYRRYYYYYRYYYYYRYYYRYYRRYYRRYYYYYRRYYRRYRRRRYYYRRRRYRRRYYRRRYRRYRRYYRRRRYYRYRYYRRYYRRYRRRRYYRRYRRYRYRRRYYYRYYYYYRRYRRYRYYYYYYYYYYRRRRRRYYYYYRRRYYYYYRRRYYYYYYYYYYRYYYYYRRYYYRRYYYYYYYYYYYRRRRRRRYYYYYYYYRYYYRYYYRYYYYYRYYYYYYRRRRYRRYRRRYRRRYYRRYYYRRYYRRRRYYRYRYRYYYRRYYRYYRRRYRYRRYRRRRRRYRYYYYYRYYYYRRYYYRYRYRRYRRYRRYRRYYRYRRYRRRYRYRYYYYYRYYRRYYYRRRYRYYYYYYYYRYYYRRYRYYRYYYYYYYYRYRYYRRYYRYYRYRRYRRYRRYYRRRRYYYYRRYRRYRYYYYYYRYYRRYRYRRYYRRYYYRRYYYRRRRYRRYYYRRRRRRRRYRRYYRYYYRYYYYRYYYRYRRYYRRYYRRRRYRYRYRRYYRYYRYYYRYRRRYYYYYYYRYYYYYYYRYYRRYYYRYYYYRYYYRRYRRRYYRYRYYYYYYYYRRRRYYYYRYYRYYYYYRRRYRYRRRYYYYYYRRYYYRYRYRRYRRYYRRYRRRYRRRRYRYRRRRRRRRYRRRRRRRYYRYYYYYYYYYYYYYYYYYRRYYYRYRYYYYYYYYRYYRYRRRRYYYYYYYYYYYRRYRRRRYYYYYYYYYYYRRYRRRRYYYYRYYYRRRRRRYYYRRYYYYRRRRYYYRYYYYYRRRYRRYRYYRYYYRRYYYYYRYYYRYYYRYYYRRRYRYYYYYYYRYYYYRYYRRYYRYRRYRYRYYYYRYYYRYYYRRYYYYYYYRYYYYYYYYRYYYRRYRYRRRYYYRRRRYRRRRRRYYYYYYYYYYYYYYRRRRRRRRRRRRRRRYYRYYYYYRRYYYYYYYRRRRRYRYYRRYYYYRRRRRRYRYYYYYYRRRRYYRYYYYYRYRRRRRRRYRRYYYRRYRYYYYYRRRYRRRRRYYYYYYYYRYRYYYYYYYYRRRYRYYRRRYYYYYYYYYRYYYYYYYRRRYYYRRYYRRRRYYYYYRRRRYRYYYYYYYYYYRYYYYYYYYYRYYYRRRRYYYYRYYYYYYYYYYYYYYYRYYYRYYRYYYYYYRRRYYYYRYYYRRYRRRYYRRYYRYYYYYYYRRYYYYYYYYYYRYRRRRRRRRYRYRYRRRRYYRRRYRYRYRRYYRYRRRYYYRRYYYYYRRYRRRRRRRYRYYRRRRYYYRYYRRRYYRRRRRRRRYYRYYRRYYYYYYRRYYYYRYRRRYRYRRRRRYYRRRYRRYYYYYRRYYYRRRYYYRYYYYYRRYYRYRYYYYRRYYYYYYYYRYYRRRRYYRYYRYYYYYRYRRYYYYRYYRYRYYYYYYYYYRRRYRYRRYYRYYYYYRRRRYRRYRRYYRYYYYYRYYYYRRRYYYYRYRYYYYYYRYYYYYYRRYYRRYYYYYRYYYYYRYYRRYYYYRYRRYYYYYYYYYYYYRRYYRRRRRYYRRYYYYYYYRYYYYRRYRYYYYYRYYYRYYYRYRYRRRRRYYRYYRYYRYYYYRYYYYYRYYYRYRRYRRYRYYRYYRRRYYYRRYRRRYYRYYYYYYYRYYYYYRRRRRRRYYRRYRYRRYRRRYYRYRYRYYRRYYRRRYYYYYRRYYRRRRRYYYYYYYYYYYYRRRRRYYRYYYYYRRYYRRYYYRYYRYYYYYYYYYRRRYYRRRRRYYRRRRYYYRYYYYYYYYYYRRYYYYYYRYYYYYYRYYRYRRYRYYRRRRYRYYRRRRYRRRYYYYRYRYRYRYYYYRYYYYYRYYYRYYYYYYYYRRYRRRYYYYRYYYYRYYRRYYRYYRYRRYYRRYRYYRYYRYYYYRRYYYRRRRRYYRRRRYYYYYRRYYRRRRRRYRRRRYYYYYYYRYYYRRRYRRRYRRR
>Musa/
RYRRRYRRYYYYYRYYYYRRRYRRYYYRRYRYYRYRYRRYYRYYYRRYYYRRYRRRYYYYRYYRYRRYRRYRYYYYYYRYYRYYYYYRYRRYYYYRYYRYYYYYRRRRRRRRYYRRYYYRRYYYYYRRRRRRYRRYRRYYYYYYYYYRRRYYRRYRYRYYYYYRYYYYYRYYRYRYRRYRRRRRRRRRYYYRRRYRYYRRRRRYYYRRRRYYYYYYYYYYYYRYYYYYYYYYYYYYYYYYYYYYYRRYYYYYYYRRRYRYYYYYRRYYYRYRYYYYYRYRYYYYYRYYYYRRYRRYYYRYRYRRYYRYRRYYYYYRRRYYYYYYYYYYYRRYYRYYRYYRRRRYYRYYYYYYYYRRRYYYYYRRRRYYYRRRRRRRRYYYYYYYRRYRYYYYRRYRYYYRRYRRRRYYYYYYYRRYYYYRRYYYYYYYYYYRRYYYYRRYRRRRRYRRYYRRYYRYYYYYYYYRRRYYRYYYYYYYRRRRRYYYRYYYRRYYRYRRRYYYYYYYRYYRRRYRYYYYYYRYYYRYYRYYYYRRYYRRYYYYRRYRYYRYYYYYRRRYYRRYRRYYRYRRYRRYRRYYYYYRYYRYRYYRYYRRRRRYYRYYRYYRYRRYYRYYYRRRYYYRYRYYYYYYRYYYRYYRRYRRYYRYYYRYYYRRYRRRYRYRYYYRYYYYRYRYRYRYYRYRRYYRRRYRYRRYRRYRYYYYYRRRYYRRYRYRRRYRYRYYYYYYYYYYRYYYYYYRYYYYYYYRYYYYYYYYYYYRYYYRYYYYYYYRYYYYRRRYRRRRRRRRRYRYYYYYYYYRRRRRRRRYRYRRRRRRRYYYYYYYYRRYRRRRRRRRYYRYYYYYRYYYRRYYRRYRYYRYYRYRRRRRRRYRRYYYYRYYYYRYYYYYRRYYRRYRRRYYYYYYRYRRRYYYRYYYYYYYYYYYRRRYRYRRRYYRYYYYYRRRRYYYYRRRYYYYYRYYRRRRYYRYRYYYRRYYYYRYRRRYYRYRRYRRRRYRYYYYYYRYYRRYRYRYYRYYRYYYRRRYRYRYRYYYYRYRYYYRYYYYYRYRRRRYRYRYRRYRRRYRYYRRYYRYRRRYYYYYRYYRRRRYRYYYRYRYRYRRRYRRYRYYYYYYYRYYYYYYYYYYRYYYYYRYRYYYRYRYYRRRYRRRRRYYRYRYYRYRRRRRRYRYYYRRRRYRYYRYRYYYRRRRYRYYRRRRYYYYRYYYYYYYYRYYRRYYRYRRYRRYYRYYYYYRYRRRYYRYRYYYYRYYYYRRRRYYRRRYRYYYYYYYRRRRYRYRRYYRYYRYYRYRRRYYYRYYRYYYRYRRYRYYYYRYYYYRRRRYRRRYRYYRYYYRRYRRRYYYRRRRYRRYYYYRRYRYYYYYRRRRYYRYRYYRRRYYRRYYYYYYRRYYYRYRYYYYYYRYYYYYYYYYRYYYYRRYYYYYYYYRYYRYYRYYYRYYYRRYYYRYYYRYRYRYYRRYRRRYYRRRYRRYYYYRYYRRYYYRRRYYYYYYRRYRRRYRRYRYYYYYYYYYRYRYYYYYYRYRYYYYRRRRRRYYYYYYYRRYYYYYYYYYYYYRYYYYYYYYRYYYYYYYYYRYYRYYYYYYYYYYRYYYRRYYYYYYRRRRRRYRYRRRRRRYYYYRYYYRRRYRRRYYYYYYRRYYRYYYYYRYYYRYRYYYRRYYYRRRYRRYRYYYYYYRYYYRYYYRYRYYRYYYYRYRYYYRRYRYYRRRYRRRYYRRRRRRRRYYRYYRYYRYRYYYYRYRRYRYYYYRRYYYYRYYYYYYYYRYYYRYYYYRYRYRRRRRYRYYYYRRRRRRRYYRYYYYYYYRYYYYYYRRRRYRRRYRRYRYYYYRRYYYYYRRYRRYYRRYYYYRRYYYYYYRRYYYRRRYYRRRYYRYRRRYRRYYRRRRRRYYYYYYRYYYYRRYYRRRYRRRYYYYYYYYYYYYYYYRYYYYYYYYRYYYYYYRRYYYYYRYRYYYRYRYYRRRYRYYYYRRRRRRYYRRYYRYYRRRRRRRRRYRRRRRYRRYYRYYYYRYYYRYYRRRYYYYYYYYRYRRRYYRYRRRRRYRYRRRRYYYYYRYRYYYRRYYYYYRRYRYYRRRRYRRRYYYRRYYRRRRYYRYRYYYRRYRYRYYYRYRYRRYYRRRRYYYYYRRYRYYYRRYRYYRYRYYRRRRRRYRRYYRYYYYYRYRRYRYRRYYRYRRYRRYRYRYRYYYYYRYYRYRRYYYYYYYYYYRRYRRYRYYRRYYRYRRYYRRRRRRYYYRRRRRYYRRYYRRYYYYRYYRYRYRYYRRRRYRYYRRRYRYRRYRYYYYYYYRRYYRRRYRRYRYYRRYYYYYRRYYRYYRYYRYYYRYYYYRYYYYYRYYRYYRRRYYYYRYYYYYRYYRRRYRRRRYRYRRRRRYRRRRYRRRYRRYYYRYYYYYYYYYYYYYRRYRYYYRYRYRYRYYYYRRRRRYYYYRYYRRYRYRRYYRYYYYYRRYYYYYRYYYRRYYRRRRYYYYYYYYRYYYYRRRRRYRRYRRRYYYYRYYRYRRYRRYYYYYRRYRYRYRRRYYYYYRRYRYYYYYYYYRRYRRRRYRYYYYYRYYYRYYYRRYYYRYYYYRRYRRYYRYYYYYYYRYYRYYYYYRYYYYYRYYYRYRYYRRYRRRYRYRRYYRYYRYRYYRYYRRYRRRYYRRRRYYYYRRYRYRRYYYYYYYYRRYYYYYYYRRRRRRRRRRRYYYYRYYYYRYYYYRRYRYYYRYYYYRRYYYYYYRRRYRYYYYRRRRYYYRYRYYYYRRYYYYRYYYRRYYYYRRYRYRRYYYYYYRRRYRRYYYYRRYYYYYRYYRYYRRRRRRYRRRYYYYYRRRYRYYYRRRRRYRRYYYRYRYRRYRYYYYYRRYYRRRYYYYYYRRRYYYRYYRYYYRRRYYYRYYRYRYRYYYRYYRYYRRRRYRRRYRYRRRYRYRRRRRYYYRYYYYRYYRYYRYYRYYRYRRYYRYRRYYRYRYYRRYYRRRRYYRRRRYYYYYRRYYRRYYRRYRRYYRYYYRYRRRRRYRYRYYYYRRYYRRRYRYYYYRRYRYYYYRRRYYRYRRRRYYYRYYYYYYYRYYYRYRRYRRRYRRYYYRRYRRRRRYYRYRYYRRYRRRYRRYYYYYYYRRYRYYRYYYYRYRYRRYRYRYRYYRYRYRRYYRYRYRYYYYYRYYRYRYYYYYYYYRYRRRRRYRRYYYYYRYYRYYYYYRRRRRRYYYYRYYRYYRRRYYRRRRRRRYYRRYRRRYRYYRYYRYRRYRRRYYYYRYRRRRRRRYYYRYYYYYRRYYRRYRYYYRYYRRRRYYRRYYYRRYYYYYYYYYYRYRRYRYYYYYYRRRYYYRRYYRRRYYYYYRRRRYRRYRYYYYRRYYYYRYRRRYRYYYYYRYRRRYYRRRRYYYRRYRRRYYYYYYRRRYYYYRYYRYYYYRRYYYYRRRYRYYRYYYRRYYYYYRYRYRYYRYRYYYRRYYYYYYYRYYRRRRRRRRRRRRYYYYYRRRYYRRRYRRRYRRRRRYYYYYYRRRRYRRRYYYRYYYYYYYYYYYYYYYRRRYRRRRYRRRRRYYYRRYRYYYRRRYYYYYRRRRYRYRRYRRRYYYRRYRRYYRRRRRRRYYRYYYYYYYYYRYRRYYRRRYRRYRYYYYYRYYRRYYRYYRYYRYYRYYRYYRYYYYRYRRYYYRYYRRYRRRRYYYYYRRRRRYRRRYYYYRYRRYYRYYYYYYRRYYRRYRRYRYYYYYYYRRRRRYYRYYYRRRYYRYRRYRYYRRYRRYYRYYYYRRYYYYYRYYRYRYYRYYYYYYYYYRRRYYRYYRYRYYYRRYRRRYRRRRYRRRYYYYYYRRYYYYRRYYRYRRRRRYRRYYRRRYRYYRRYRRYRYYRRYYYYRYRRRYRYYYRRRYYRYRRRRRRRRRRYRYYRRRRYYYRRYYYYYRYRYRRYYYYRRYRYYRRRYYYRRYYYYRRRRRRRRRYYRYYYRYYRRRRRYYRRYRRYRRRYYYRYYYYYYYRRYYYYRRYYYRYRYRRRRYYYYYRRYYRYRRRRRRRRRYRYYYYRYRYYYYYYYRYRRYYYYYYYYYYRRRRYYRRRRRYRRRYRYYRYYYYRRRYYRYYYYRRYYRRRYRRRRRYYYYYYYYRRRRRRYYRRRRYRYYYYYRRRRRYRRYRYYYYRRRRYYYRYRRYRYRRRYYRYYYYYYYRYRYYRRYYRYYRYRRRRRRRRYYYRRRYYRRRRRRYRYYYYYRYYRYRYRYRRYRYYRYYYRYRYYRYYYRRYRRRRYYYYYYYYRYRRYYYYYYYYRRRRRYRRYRRYYRYRYYYYYYYYRRYYRYYRRYYYRRYRYYYYYYYYYYRYYRYRRRYRRYRYYYYYYYYYRYRRYYRRRRYYYYYRRYYRYRRYYRRRRYYRYRYYYRYYYRRYRRYRRRRYRYRRYRYRRRRRYYYRYYYYYYRRRRRYRYYRYYYYYYRRYYRYRRRRYRRRRRRYYRRRYRYRRYRYRYYYYYRYYYRYYYYYYYRRRRRYYYYYYYYYYYYYYYYYYYYYYYYRRRYYYYYYYYYRYRRYRRYYYRRYYYYYRYRRYRRRRYYRRRRRYRRYRYRRYYYYYRYRRRRYRYYYYYRYRYYRRRYYYYYYYYYYRYYYYYYYRYYRRRYRYYRYYRYRYYRYYRRRYYYYRRRRYRRYRRYRRYRYRRRYYYRYYRYRYYRYYRYYYRYRRRRYYRRRRRRRRRRYRYRRYYRRRYYYRYYYYYRRYRYYYYYRYYRRRRRYRRYYYYYRYRRRYYYRYRRRYRRYYRRRYRYYRYRRRRYYYYRYYYRYYYYRYYRRRYYYYRYYYRYRRRYYRRYYYYYYYYRYYRYRRYYRRRYYYYRYRRRYYYYRYRYYYYRRYYRRRRYRRYYYYYYYRYYYRYYYRYYYYYYYYRYYYRYYRYYYRRYYRRYYYRYYYRYYRYYRRYRYRYRRRYYYYRRRRYYRYYRRYYRRYRYYRRYRYYYYRYYRRYRYRRYRYRRYYRYYYYYRYRYYYRYRYRYYYRYYRRYRRRRYYYYRYRYRRYYYRYYYYYYYYYRYYYRRYYRRRRYYRYYYYYRYYRYYRYYYYYYYRYYYRYYRYYRYRRYYYYYYYRRYYYYRRYRRRRYRRRRRRYYYYRRRRYRYRYRYRRRYRRRRRRRRRRYYRRRYRYYRYRRRRRRYRRRYYRYYYYRRYYYYYYRYRRRYRRRRYRRRRYYRYYYYYYRRRRRRRYRRYYRYYYYYYRYYRRRYRRRYRYYYYYRYYYRYYYYYYYRYYYYRRYYRYYYYYYYYRYRYYRRYRYYYRYYRYYYRRRRRRYYYYYYYYYRYRRRRRRRRRRYYRRYRYRRRYRRYYYYRRYRYYRRYYYYYYRYRRRYYYYRRYYRYYYYYYYYRYRRRYRYYYRYRYYRYYYYRRYRYYYRRRYRRRRRRRYYRYYYRRRRYRYRYYYYYYYRRRRRYYRYYYRYRYRRYYRYRYRRRYRRYRRRYYRYRRRRYYYYRRYYRRRYYRRYYYYRRYYYYYRYYYYYYYRYRYRYYRRYYYYYYRRYYYYYRRYRRRRYYRYYYYRRYRYRRRRYRYYYRRYYYYYYRYYYYYYYYYYYYYYRYYRYYRYRRYRYYYYYRRYYYYYRYYYYRRYRRRRRYRRRYYRYRYYYYRYYYRRYYYRRYRRRRRRRRRRYYRRRRYYYRYYYYRRRYYRYRRYRYYRRRYRYRYYYYYRYRYYYYYYRYYYYRYYYYYYYYRRYRRRRYRYRYRYRYRYYRYYYYYRYRRRYYRYYYRRYYRYYYYYYYRYYYYYYRRRRRRYRRYYRRRYYYRYYYYYYRRYYYRRRRRYYRYYYYYRYYRYYYRYYYYYYYYYRYRRRYRYRRRYRYYYYYYYYYRRRRYYRRRYRYRRYYRRYYRRYRRYYYYRYYRYRRRRRRRRYRYYYRYYYYYYRRYYYRRRRRYYRYYYYYYYYRYYRYYRRYRYYYYRYYYRRRYYYRRYRRYYYYYYYYYRRYRYYYRYYRYYYYRRRRRYYYYYYRYYYRRYYYYYYYYRRRRRYYRRYYYYYYRYYYRYYYRRYRRYRRRRYYYYYYRYRYYYYRYYYYYYYRYYYYRRYYRYYRRRRRRYYRRRYYRYRRYRYRRRRRYRRRRYYRRRRYRYYYYRYYYYRRRRRYYYYYYYYYYYRRYYYRYYYYYRYYYRRYYRYRYYYYRYYRYRYRRRRYYRRRRRYRRYRYRYRYYYYYRYYRYRYRRRRYYRYYYYYYRRYYYRRRRYYYYYYRRYRYYYRYRYRYYRRYYRRRYRYYYYYYRRYYRYYRYRRYYYYYYYYYYYRRRYYRYYYRYYRYYYYYYYYYRYRYRYRRRYYYYRRRYRYYYRYRRRRRRRYRYYRRYRRRRRYRRYYRYRYYRYYRRYYRYYRYRYYYRRRRYRRRYRYYYYYYYYYYYYYRYYYYYYRYYRRRYYRYYYRYRRRYYYYYYYYYRRYYRRRRYYRYYYYYYYYYYYYYYRYYRRRRYYYYRRRYRYYYYRRRYYRRRYRRRRRYYRRRYRRYYYYYRRYYYRYRRYRRRRYYRRYYRYRYRRRRYYYYYYYYRYRRRRYYYRRYRRRYRRYYYYYYYRRRRRYYYRYRRRYRRRYYYRRYYYRYYYYYYYRYRYRYRYYRYYRYRRYRRYYYRYRYYYYYYYYRYYRYYYYRRRYYYYRRYRYRYRYRRRRRYYYRYYYRYYRRRYYYRRYRRRYYRYYYYRRYYYYYRYYYYYYYYYYYYRYYRYYYYYRRRRYYRYYYYYYYYYYYRYYRYYRRRRYYYYYYYYYYYRYRRRRYYYYYRRRRRRRYRRRYRRYYYYRYYRYYYRRRRYYYYYYYYRRRYYYYYYYYYRYYYYYYYYYYYRYYRYYYYYYRYYYYRYRRYRRYYRRRRYYYRYYRYRYYRRRRYYRYRRRRRYYYYYYYYYYYYRRRRRRRYYYYYYYYYYYYRRYYYYRRYRRRRRYYYYRRRRRRRRRRYYYRRRYYRRRYYYYRRRRRRRYYYYYYYRRYYRRYYYYYRYYYYYRYYYYRYYYYYYYYYYYYYYYYYYYYYYRYRYYYYRRRYYYYRYYYYRYYYYYYRRRYRRYYYYRRRRYYRYYYYYYYYYRYYYYYYRYYYYYYRRYRRYYRYYYYRRYRRRRYYRYYYYYYRYYRYYYYYYYYYYYYYRRRRRRRRRRRYYYYRRRYYRRRRRRRRRYYYYYRYYYRYRRRYRYRRYYYYRYRYYRYYYRRYYYYYYRRRYYRYYYYYYYYYRRYRYRRYYYYYYYYRRYYRRYRYYYYRYYYYYRRYYYYYRRYYYRRRRRYYRRYYYYYYYYYYYYYYRRYRYRYYYYRYRYRRYYYRRYYRYYYYYYYYRRRYYYYRRRYYRYRRYYRRRYYYYYYYYYRYRYYRRYYYYRRRYYYRRYYYRYRRRYRRYYRRRRRRRRRYYYRRRRYRRRRRRYRRRYYYYYYYYRRYYRRYYYYYYYRRYYRRRRYRRYYRRYRYRRYRRRRRYYYYRRRRRRRRRRRRRRRYYYYYYRRRRRRRYRRRYYYYRRRRYRRYYYYYRRYYRYYYYYYYYRRYRYYYYRRYYYYRYRRRRRRRRYYYRRYRRRRRRRRRYRYYYYYRRYYYRYRRRRRYYRYYRRRYRRRRRRRYYYYYYYYYYYYYRYYYYRRRYRRYRYYYYYYYRYYYYYYYYRYYYYYRRYRRYYYYYYYRRYYYYRRYYYRYRYYYYRRYYRRYYRRRRRYYRRYRRRRYYYYYYYYYRRRRRRYYYYYRYYRYRYYYRYYYYYYYYRRRRRYYYYRYYRRYYRRYRYYYYYYYRRYYYYYRRYYYYYYYYYRYYYYRYRYYYYYYYYRRRRRYRYYYYRRYRYYRRYRYYYYYYYYRRYYRRYRYYYRRRRYYYYYRRRRRRRRRRRRYYYRYRYYYYYYYYYRYYYYYYYYYYYYYRYYYYYRYRRRRYYRRYYYYYYYYYYYYYYRYRRYRYYYYYYYYRYRYYRRRYRRYRRRRRYRRYYRRYYRYYYYYYYYYRYYYRRYRYRRRRYYRYYYYYRRRYRYYYRRRRRYRRRYRYYRRYYRRYRYYYYYYYYRRYYYYRYYRYYRRRYYRYYRYYYRYYYYYYYYYRYRYYYRRYYYYYRYRRRYRYRYRYYRRRRYYYYYRYYRYRRRYYYYRYYRYYYYRRYRRRRRYYYYRYYRRRRYYRRRRRRYYRYRRYYYYYYRYRYYYYYYYYRRYYYYYYYYYYYRRRRRYYYYYYYYYRYYRRYYYYYRRYYRYYRYYYYYYYYRRYRYYRYYRYRRYYRYYYRYRRRRRRYYRRYRRYRYRYYRYYRRRYYRRYYYYRRRYRRYYYRYYRYYYRYYYYYYYRYYRYRYRYRYRRRRYYRRYYYYYYYRRRYRYYYYYRYRYRYRYYRYRRRRRRRYYRRYYRRRRYYRYYYYYYYRRYRYYRRYRYRYRRYYYYRYYRRYYYYRYYYYYYYYRYYRRRRYRRYYYYYYYRYRYRRYYRYYRYYRYRYRYRYYYRRYRRRRYRYYRYYRRRRYYYRRYYYYRRYYRYRYYRYYYYYYRYYRYYYYYRYRYYYRYYYYRYYYYYRYYRRRYRYRRRRYYRYYYYYRRRYYRYRRYYYYRYYRRRRRRYYYYYYYYYYYRYYYRYRRYRYYYRRRYRYYRYYRYRRRRYYRRRRYRYYYRYYRYYYYYRRRRYYYYYYYYYYYRYYRYYYRYYYYYYYRRYYYRYYYRRYYRYRYYYYYYYYRRRRRRRRRYYYRRYYRYYYYYYYYYYRRYRRRRRYYYRRRYYRRYRRRRRRRYYYYRYRRYRYYYYYYYYYYYYRYRRYRRYYYYYYYYRRRRRRRYYRYRYRYYRYRRRYRYYRRRYYYYRRYRRYYYYYYYRYYYYYRYYRRRRRRYYRRRRYRYRRYYYYRRRYYRRRRRYRYYYYRYYRYYRYRRYYRYYYYYRYYRRRYYRRYYYYRYYRYYYRYYYYYYYYYYYYYYYYRRYRRRYYYYRRRRRRRYYRRYRYYYYRRYRRYRYRRRYRYRYRYRRYRRYRRRYYYRRYRRYYRYRRYRRYYRRRYYYYYRRYYRRYYYRRYYRYYYYRRYYRYYYRYYRYYRYRYYYRRRRRRYRRYRRYYYYRRRRYYYYYYRRYYYYYYRYRRRRYRYRYRYYYYYYRRYYYYRYYYYYYYYYYYRRYYRRRYYRRYYYYRRYYRRYYRYYYYRRRRRRYRYRYRRRRRRRRRRRRRRYRRRRRYYYYRRYYYYRYRYYRYYYRRYYRYYRRYYYRYYYYRYYYYRYYYYRRYYRRRRYRRRRRYYYYRYYYRRYYYRRYRRYRRYRYYYYYYRRRYYRYRRRRRYRRYYYRRYYYYRRRYYYYYYYYYRYYYYYYYYRRYYYRYRRYYYRRYRRYYYRRYYRYRRYYRYRYYRYYYRYRRYYYYYYYYRYYYYYRYYYYRRYYYRYRYYYYYYYYRYYRYYYRYRYRYRRRRRRRYYYYYRYRYRYYYYRRYYYRYRRYRYRYYYYYYYYYRYYYRYYYYYYYRRYRRYYYYYYYRRYYRYYRRYRYYRRYYYYYYYYRRYYRYYYRYYRRRYRRRRRRRRRYYRRYYYYYRYYYYYRYYYRYYRRYYRRYYYYYRRYYRRYRRRRYYYRRRRYRRRYYRRRYRRYRRYYRRRRYYRYRYYRRYYRRYRRRRYYRRYRRYRYRRRYYYRYYYYYRRYRRYRYYYYYYYYYYRRRRRRYYYYYRRRYYYYYRRRYYYYYYYYYYRYYYYYRRYYYRRYYYYYYYYYYYRRRRRRRYYYYYYYYRYYYRYYYRYYYYYRYYYYYYRRRRYRRYRRRYRRRYYRRYYYRRYYRRRRYYRYRYRYYYRRYYRYYRRRYRYYRYRRRRRRYRYYYYYRYYYYRRYYYRYRYRRYRRYRRYRRYYRYRRYRRRYRYRYYYYYRYYRRYYYRRRYRYYYYYYYYRYYYRRYRYYRYYYYYYYYRYRYYRRYYRYYRYRRYRRYRRYYRRRRYYYYRRYRRYRYYYYYYRYYRYYRYRRYYRRYYYRRYYYRRRRYRRYYYRRRRRRRRYRRYYRYYYRYYYYRYYYRYRRYYRRYYRRRRYRYRYRRYYRYYRYYYRYRRRYYYYYYYRYYYYYYYRYYRRYYYRYYYYRYYYRRYRRRYYRYRYYYYYYYYRRRRYYYYRYYRYYYYYRRRYRYRRRYYYYYYRRYYYRYRYRRYRRYYRRYRRRYRRRRYRYRRRRRRRRYRRRRRRRYYYYYYYYYYYYYYYYYYYYRRYYYRYRYYYYYYYYRYYRYRRRRYYYYYYYYYYYRRYRRRRYYYYYYYYYYYRRYRRRRYYYYRYYYRRRRRRYYYRRYYYYRRRRYYYRYYYYYRRRYRRYYYYRYYYRRYYYYYRYYYRYYYRYYYRRRYRYYYYYYYRYYYYRYYRRYYRYRRYRYRYYYYRYYYRYYYRRYYYYYYYRYYYYYYYYRYYYRRYRYRRRYYYRRRRYRRRRRRRYYYYYYYYYYYYYRRRRRRRRRRRRRRRYYYYYYYYRRYYYYYYYRRRRRYRYYRRYYYYRRRRRRYRYYYYYYRRRRYYRYYYYYRYRRRRRRRYRRYYYRRYRYYYYYRRRYRRRRRYYYYYYYYRYRYYYYYYYYRRRYRYYRRRYYYYYYYYYRYYYYYYYRRRYYYRRYYRRRRYYYYYRRRRYRRYYYYYYYYYRYYYYYYYYYRYYYRRRRYYYYRYYYYYYYYYYYYYYYRYYYRYYRYYYYYYRRRYYYYRYYYRRYRRRYYRRYYRYYYYYYYRRYYYYYYYYYYRYRRRRRRRRYRYRYRRRRYYRRRYRYRYRRYYRYRRRYYYRRYYYYYRRYRRRRRRRYRYYRRRRYYYRYYRRRYYRRRRRRRRYYRYYRYYYYYYYRRYYYYRYRRRYRYRRRRRYYRRRYRRYYYYYRRYYYRRYYYYRYYYYYRRYYRYRYYYYRRYRYYYYYYRYYRRRRYYRYYRYYYYYRYRRYYYYRYYRYRYYYYYYYYYRRRYRYRRYYRYYYYYRRRRYRRYRRYYRYYYYYRYYYYRRRYYYYRYRYYYYYYRYYYYYYRRYYRRYYYYYRYYYYYRYYRRYYYRRYRRYYYYYYYYYYYYRRYYRRRRRYYRRYYYYYYYRYYYYRRYRYYYYYRYYYRYYYRYRYRRRRRYYRYYRYYRYYYYRYYYYYRYYYRYRRYRRYRYYRYYRRRYYYRRYRRRYYRYYYYYYRRYYYYYRRRRRRRYYRRYRYRRYRRRYYRYRYRYYRRYYRRRYYYYYRRYYRRRRRYYYYYYYYYYYYRRRRRYYRYYYYRRRYYRRYYYRYYRYYYYYYYYYRRRYYRRRRRYYRRRRYYYRYYYYYYYYYYRRYYYYYYRYYYYYYRYYRYRRYRYYRRRRYRYYRRRRYRRRYYYYRYRYRYRYYYYRYYYYYRYYYRYYYYYYYYRRYYRRYYYYRYYYYRYYRRYYRYYRYRRYYRRYRYYRYYRYYYYRRYYYRRRRRYYRRRRYYYYYRRYYRRRRRRYRRRRYYYYYYYRYYYRRRYRRRYRRR
>Madrm/
RYRRRYRRYYYYYRYYYYRRRYRRYYYRRYRYRRYRYRRYYRYYYRRYYYYRYRRRYYYRRYRRYRRYRRYRRYYYYYRYYRYYRYYRYYRYYYYRYYRYYYYYYRRRRRRRYYRRRYYRRYYYYRRRRRRRYRRYRRYYYRYYYRYRRRYRYRYRRRRRRYYRYYYYYRYYRYRYRRYRRYRYRRRRYYYRRRYRRYRYRRRYYYRRRRYRYYYYYYYYYYRYYRYYYYYYYYYYYRYYYYYYYRRYYYYYYYRRRYRYYYYRRRYYYRYRYYYYYRYRYRYYYRYYYYRRYRRYRYRYRYYRYYRYYRYYYYYRRRYYYYYYYYYYYYRYYRYYRYYRRRRYYRYYYYYYYYRRRYYYYRYRRRYYYRRRRRRRRYYYYYYYRRYRYYYYRRYRYYRRRYRRRRYYYYYYYRRYYYYRRYRYYYYYYYYRRYYYYRRYRRRRRYRRYRRRYYRYRYYYYYYRRRYYRYYYYYYYRRRRRYYYRRYYRRYYRYRRRYYYYYYYRYRRRYYRYYYYYYRYYYRYYRYYYYRRYYRRRYYYRRRYYRRYYYYYRRRYYYRYYRYRYYYRYRRYRRYRYYYRYYRYRYYRYYRRRRRYRRYRRYRRYRRYRRYRYRRRYYYRYRYRYYYYRYYYRYYRRYRRYYRYRYRYYYRRYRRRYRYYRYYRYYYYRYRYRYRYYRYRRYYRRRRRYRRYRRYYYRYRRYRYRYRRYRYYRRYRRRRRRYYRYYRYYYYRYYYYYRYYRYYRRYYYYRYYRRRRRYYYYYRYRYYYYYYYYRRYRRRRYRYRRYYRRYYRRYRRRRRYRRYRRRRYYYYYRRYRRRRRRRYYRRRRYYYRRRRRYRRRYYYYRYYYYRYRYYRYYRYRRRRRRRRRRYYYYRYYYYRYYYYYYRYYRRYRRRYYYYYRRYYRRYYYRRYYYYYYYYYYYRRYRYYRYYYRYYYRYRRRRYYYYRRRYYYYYRYYRRRRYYRYRYYYRRYYYYRYRRRYRRYYRYRRRRYRYYYYYYRYYYRYRYRYYRYYRYYYYRRYRYYRRYYYYRYYYYYRYYYYRRYYRRYYRYRYYRYRRRYRYYRRYYRYRRRYYYYYRYYRRRRYRYYYYYRYRYYRRYRRYRYYYYYYYRYYYYYYYYYYRYYYYYRYRYYYRYRYYRRYYRRRRYYYRYRYYRYRRRRRRYRYYYRRRRYYYYRYRYYYRRRRYRYYRRRRYYRYYRYYYYYYYRYYYRYRRYRRYYRYYRYYYYYRYRRRYYRYRYYYYRYYYYRRRRRYRRRYRYYYYYYYRRRRRRYRRYYRYRRYRRYYRRYYYRYYRYYYRYYRYYYYYYRYYYYRRRRYYRRYRYYRYYYRRYRRRYRYRRRRYRRRYYYRRYRYYYYYRRYRYRRYRYYRRRYYRRYYYYYYRRYYYRYRYYYYYYRYYYYYYYYYRYYYYRRYYYYYYYYRYYRYYYYYYRYYYRRYYYRYYYRYRYRYYRRYRRRYYYRRYRRYYYRRYRRRRYYRRRYYYYYYRRYYRRYRRRRYYYYRYYYYRYRYYYYYYRYRYRYYRRRRRRYYYYYYYRRRYYYYYYYYYYYYYYYYYYYYRYYYYRYYYYYYYRYYYYYYYYYYRYYRRRYYYRYYRRRRRRYRYYRRRRRYYYYRYYYRRRYYRRYYYYYYRRYYRYYYYRRYYYRYRYYYRRYYRRRRYRRYRYYYYYYRYYYRYYYRYRYRRYRYYRYRYYYYRYRYYRRRYRRRYYRRRYRRRRYYRYYRYRRYRYYYYRYRRYRYYYYYRYYYYRYYYYYYYYRYYYRYYYYRYRYYRRRRYYYYYYRRRRRRRYYYYYYYYYYRYYYYYYRRRYYRRRYYRYRYYYYRRYYYYYRRYYRYYRRYYYYRYYYYRYYRRYYYRRRYYRRYYYRYRRRYYRYRRRRRRRYYYYYYRYYYYRRYYRRYYRRRYRYYYYYYYYYYYYYRYYYYYYYYRYYYYYYRRYYYYRRYRYYRRYYYYYRRYRYYRYYRRRRRYYRRYYRYYRRRYRRRRRYYYYYYYRRYYRYYRRRYYYRRYRRRYRYYYYYYRYYRRYYRYRRRRRYRYYRRYRYRYYRYRYYYRRYYYYYRRRRRRRRRRYYRRYYYRRYYRRRRYYRYYYYYRRYRYRYYYRYYYRRYYRRRRYYYYYYRYRYYRRRRRYRRYRYYRRRRRRYRRYYRYYYYYRYRRYRYRRYYRYYRYRRYRYRYRYYYYYRYYRYRRYYYYYYYYYYRRYYRYRYYRRYYRYRRYYRRRRRRYYYRRYRRYYRRYYRRYYYYRYYRYRYRYYRRRRYRYYRRRYRYRRYRYYYYYYYRRYYRRRYRRYRYYRRYYYYYRRYYYYYRYYYYYYRYRYYYYYYYYRYYRYYRRRYYYYRYYYYYRYYRRRYRRRRRRYRRRRRYRRRRYRRRYYRYYYRYYYYYYYYYYRYYRRYRYYYRRRYRYRYYYYRRRRRYYYYRYYRRYRYRRYYRYYYYYRRYYYYYRYYYRRYYRRRRYYYYYYYYRYYYYRRRRRYRRYYRRYYYYRYYRYYRYRRYYYYYRRYRYRYRRRYYYYYRRYRYRYYYYYYRRYRRRYYRYYYYYRYYYRYYYRRYYYRYYYYRRYRRYRRYYYYYYYRYYRYYYYYRYYYYYRYYRRYYYYRRYYRRYRYYRYYRYYRYRYYRYYRRYRRRYRRRRRYYYYRRYRYRRYYYYYYYYRRYYYRRYRRRYRRYRRRRRYYYRRYRYYRYYYYRRYRYYYRYYYYRRYYYYYYRRRYRYYYYRRRRYYYRYRYYYYRRYYYYRYYYRRYYYYRRYRYRRYYYYYYRRRYRRYYYYRRYYYYYRYYRYYRRRRRRYRRRYYYYYRRRYRYYYRRRRRYRRYYYRYRYYRYRYYYYYYRYYRRRYYYYYYRRRYYYRYYRYYYRRRYYYRYYRYRYRYYYRYYRYYRRRRYRRRYRYYRRYRYRRRRRYRYRYYYYRYYRYYRYYRYYRYRRYYRYYRYYRYRYYRRYYRRRRYYRRRRYYYYYRRYYRRYYRRYRRYYRYYYRYRRRRRYRYYYYYRRRYYRRRYRYYYYRRYRYYYYRRRYYRYRRRRYYYRYYYYYYYRYYYRYRRYYRRYRRYYYRRYYRRRRYYRYRYYRRYRRRYRRYYYYYYYRRYRYYRYYYYRYRYRRYRYRYRYYRYRYRRYYRYRYRYYYYYRYYRYRYYYYYYYYRYRRRRRYYRYYYYYRYYRYYYYYRRRRRRYYYYRYYRYYRRRYYRRRRRRRYRRRYRRYYRYYRYYRYRRYRRRYYYYYYRRRRRRRYYYRYYYYYRRYYRRYRYYYRYYRRRRYYRRYYYRRYYYYYYYYYYYYRRYRYYYYYYRRRYYYRRYRRRRYYYYYYYRRYRRYRYYYRRRYYRYRYRRRYRYYYYYYYRRRYYRRRRYYYYRYYRRYYYYYYRRRRYYYRYYRYYYYYRYYYYRRRYRYYRYYYRRYYYYYYYRYYYYRYYYYYRRYYYYYYYRYYRYRRRRRRRRYYYYYYYRRRYYRRRRRRRRRRRRYYYYYYYRRRRYRRRRRYRYYYYYYYYYYYYYYYYRRYRRYYYRRRRRYYYRRYYRYYRRRRYYYYRRRRYRYYRRRRRYYYRRYYRYRRRRRRRRYYRYYYYYYYYYRYRRYYRRRYYRYRYYYYYRYYRRYYRYYRYRRYYRYYRYYRYYYYRYRRYYYYYYRYYRRRRYYYYYRYRRRYRRRYYYYRYRRYYRYYRYYYRRYYRRYRRYRYRYYYYYRRRRRYYRYYYRRRYRRYYRYYYYRRYYRYYRYRYYRRYYYYYRYYRYRYYRYYYYYYYYYRRRYYRYYRYRYYYRRYRRRYRRRRYYRYYYYYYYRRYYYYRRYRRYYRRRRYYRYYRRRYRYYRRYRRYRYYRRYYYYRYRRRYRYYYYRRYYRYRRRRRRRRYRYRYYRRRRYYYRRYYYYYRYRYRRYYYYYRYYYYRRRYYYRRYYYYYRRRRRRRYYYRYYYRYYRRRRRYYRRYYRYRRRYYYYYRRYYYYYRYYYRRRYRYRYRYRRRRYYYYYRRYYRYYRRRRYRRRYRYYYYRYRYYYYYYYRYRRYRYYYYYYYYRRRRYYRRRRRYYRRYRYRRYYYYYRRYYRYYYRRRYYRRRYYRRYRYYYYYRYRRRRYRRRYRRRRRYYYYYYYYRRRYRRYRYYYYRRRRYYYRYRRRRYRRRYYRYYYYYYYRYRYYRRYYRYRRYRRRRRRRRYYRRYYYRRRYRRRYRYRYYYRRYRYRYRYRRYYYYRYYYRYRYYRYYYRRYYRRRYYYYYYYYRYRRYYYYYYRYYRRRRYRRYYRRYYYYYYYYYYRYYRYYRYYRRYRYRRYRRYYYYYYYYYRYYRYRRRYYYRRYYYYYYYYYRYRYYYRRRRYYYYYRRYYRYYRYYRRRRYYRYRYYYRYYYRRYRRYRRRRYRYYRYRYRRRRRYYRRYYYYYYRRRRYYRYYRYYYYYYRRYYRYYRRRYRRRRRRYYRRRYRYRRYRYRRYYYYRYYYRYYYYYYYRRRRRYYYYRYYYYYYYYYYYYYYYYYYYRRRYYYYYYYYYRYRRYRRYYYRRYRYYRRYYRYYRRRYYYRRRRYRRYYYRRYYYYYRYRRRRRRYYRYYRYRYYRRRYYYYYYYYYYRYYYYYYYRYYRRRYRYYRYYRYRYYRYYRRRYYYYRRRRYRRYRRYYRYRYRRRYRYRYYRYRYRRYRYYYYRYRRYYYRRRRRRRRRRRYYYRRYYYRYYYYRYYYYYRRYYYYYYYYYYRRRYRYYRYRYYYRYRRRRYYRYRRRYRYYYRRRYRYYRYRRRRYRYYYYYYRYYYYRYYYRRYYYYRYYYRYRRRRYYRYYYYYYYYRYYRYRRYRRRRYYYYRYRRRYYRYRYRYYRYRRYYRRRRYYRYYYYYYYRYYYRYYYRYYYYYYRYRYYYRYYYYYYRRYYRRYYYRYYYRYYRYYRRYRYRYYRRRYYYRRRRYYRYRRRYYRRYRYYRRYRYYYYRYYRRYRYYRYYYRRYYRYYYYYRYRYYYRYRYRYYYRYYRRYRRRRYYYRRYRYRRYYYRYYYYYYYYYRYYYRRYYRRRYYYRYYRYYRYYRYYRYYYYYYYRYYYRYYRYYRYYRYRYYYYYRRYYYYRRYRRRRYRRRRRRYYYYRRRRYRYRYRYRRRYRRRRRRRRRRYYRRRYRYYRYYRRRRRRRRRYYYYYYYRRYYYYYYRYRRRYRRRRYRRRRYYRYYYRYYRRRRRRRYRRYYYYYYYYYRYYRRRYRRRYRRRYYYRYYYRYYYYYYRRYYYYRRYYRYRYYYYYYRYRYYRRYYYYYYYYRYYYRRRRYYYYRYYYYYYRYRRRRRRRRRRYRRRYRYYRRYRRYYYYRRRRYYRRYYYYYYRYRRRYYYYRRYYRYYYYYYYYRYYRRYRYYYRYRYYRYYYYRRYRYYYRRRYRRRRRRRYYRRYYRRRRYRYRYYYYYYYRRRYRYYRYYYRRRYYRYRRYYYRRRYRRYRRRYYRYRRRRYYYYRRYYRRRYYRRYYYYYRYYYYRRYYYYRYYRYRYRYYRRYYYYYYRRRYRYYRYYRRRRYYRYYYYRRYRYRRRRYRYYYRRYYYYYYYYYYYRYYRYYYYYYRYYRYRRYRRYRYYYYYYRYYYYRRYYYYRRYRRRRRYYRRYYRYRYYYYYYYYRRYYYRRYRRRRRRRRRRYYRRRRYYYRYYYYRRRRYRYRRYRYYRRRYRYRYYYYRRYRYYYYYYRYYYYRYYYYYYYYYRYYRRRYRYRYYYRYRYYRYYYYRRYRRRYYRYYYRRYRRYRRYYYYYYYYYYRRRRRRRYRRYYYYYYYYRRRYYYYRRYYYYRRRRYYRYYYYYRYYRYYYYYYYYYYYRYYYRRRYRRRRRYYYYYYYYYYYYRRRYYYRRYRYRRYYRRYYYRYRRYYYYRYYRYRRRRRRRRYRYYYRYYYYYRRRYYYRRRRRYRRYYRYYYYYRYRRYYRRYRYYYYYYYYRRRYYYRRYRRYYYYYYYYYYRYYRYYRYYRYYYYYRRRRYYYYYYRYYYRRYYYYYYYRRRYRRYYRRYYYYYYRYYYRYYYRRYYRYYRRRYYYYYYRYYYYYYRYYYYYYYRYYYYRRYYRYYYRRRRRYYYRRYYRYRRYRYRRRRRYRRRRYYRRRRYRYYYYRYYYYRRRYRYYYYYYYYYYYRRYYYRYYYYYRYYYRRRYRYRYYYYRYYRYRYRRYRYYRRRRYYRRYRYRYRYYYYYYYYRYRYRRRRYYYYYYYYYRRYYYRRRRYYYYYYRYYRYYYYRRYRYYRRYYRRRYRYYYYYYRRYYRYYRYYRYYYYYYYYYYYRRRYYRYYRRYYRYYYYYYYYYRYRYRYRRRYYYYYRRYRYYYRYRRRRRRRYRYYYRYYRRRRYYRYYYYYYYRYYRRYYRYYRYYYYRRRRRYRRRRYYYYYYYYYYYYRYRRYYYYRRYYRRRYYRYYYRYRRRYYYYYYYYYRRRRRRRRYYYYYYYYYYYYYRYYYRYYRRRRYYYYRRRYRYYYYRRRYYRRRYYRRRRYRRRRYRRYYYYYRRYYYRYRRYRRRRYYRRYYRYRYRRRYYYYRYYYYRYRRRRYYYRRRRRRYRRYYYYYYYRRRRRYYYRYRRRYRRRYYYYRYYYRYYYYYYYRYRYRYRYYRYRRYRRYRRYYYRYRYYYYYYYYRYYRYRYYRRRYYYYRRYRYYYRYRRRRRYYYRYYYRYYRRRYYYRRYRRRYYYYYYYRRYRYYYRYYYYYYYYYYYRRYYRYYYYRRRYRYYYYYYYYYYYYYYRYYRYRRRRRYYYYYYYYYYYRYYRRRYYYYYYRRRRRRYRRYYYRYYYYRYYRYYYRRRRYYYYYYYYRRRYYRYRYYYYRYYYYYYYYYYYRYYRYYYYYYRYYYYRYYRYRRYYRRRRYYYRYYRYRYYYRRRYYRYRRRRRYRYYYYYYYYYYRRRRRRRYYYYYYYYYYYYRRYYRYRRYYRRRRYYYYRRRRRRRRRRYYYRRRYYRRRYYYYRRRRRRRYYYYYYYRRYYRRYYYYYRYYYYYRYYYYRYYYYYYYYYYYYYYRYYYYYYYRYRYYYYYYYYYYYYYYYYYYYYYYYRRRYRRYYYYYRRYYYRYYYYYYYYYRYYYYYYYYYYYYYYRYYYYYRYYYYRRYRRRRYYRYYYRYRYYYYYYYYYYYYYYRRYRRRRRRRRRRRYYYYRRRYYRRRRRRRRRYYYYYRYYYRYRRRYRYRRYYYYRYYYYRYYYRRYYYYYYRRRRYRYYYYYYYYYRRYRYRYYYYYYYYYRRYYRRYRYYYYRYYYYYRRYYYYYRRYYYRRRRRYYYYYYYYYYYYYYYYYYRRYRYRYYYYRYRYRRYYYRRYYRYYYYRYYYRRRYYYYRRRYYRYRRYRRRRYYYYYYYYYRYRYYRRYYYYRRRYYYRRYRYRYRRRYRRRYRRYRRRRRRYYYRRRRYRRRRRRYRRYYYYYYYYYRYYYRRYYYYYYYYRYYRRRRYRYYYRRYRYRRYRRRRRYRYYYYRRRRRRRRRRRRRYYYYYYRRRRRRRYRRRYYYYRRRRYRRYYYYYRRYYYYRYYYYYYRRYRYYYYRRYYYYYYRRRRYRRRYYYRRYRRRRRRRRYYRYYYYYRRYYYYYYRRYYYRRYRRRRYRRRRYRRYYYRRYYRYYYYYRYYRYRRRYRRYRYYYYYYYRRYYYYYYYRYYYYYRRYRRYYYYYYYRRYYYYRRYYYRYRYYYYRRYYRRYYRRRRRYYRRYRRRRYYYYYRYYYRRRRRRYYYYYYYYRYRYYYRYYYYYYYYRRRRRYYYYRYYRRYRRRYRYYYYYRYRRYRYYYRRYYYYYYYYYRYYYYRYYYYYYYYYYRRRRRRRYRYYRRYRYYRRYRYYYYYYYYRRYYRRYRYYYRRRRYYYYYRRRRRRRRRRRRYYYRYRYYYYYYYYYRYYYYYYYYYYYYYYRYYYYYRYRRRRYYYYYYYYYYYYYYYYYRYRRYRYYYYYYYYRYRYYRRRRRRYYRRRRYRRYRRRYYRYYYYYYYYYRYYYRRYRYYRRRYYRYYYYYRRRYRYYYRRRRRYRRRYYYYRRYYRRRRYYYYYYYYRRYYYYRYRRYRRRRYYRYYYYYYRYYYYRYYYYRYRYYYRRYYRYYRYRRRYRYRYRYYRRRRYYYYYRYYRYRRRYYYYRYYRYYYYRRYRRRYRYYYYRYYRRRRYYRRRRRRYYRYRRYYYYYYRYRYYYYYYYYRRYYYYYYYYYYYRRRRRYYYYYYYRYRYYRRYYYYYRRYYRYYRYYYYYYYYRRYRYYRYYRYYRYYRYYYRYRRRRRYYYRRYRRYRYRYYRYYRRRYYRRYYYYRRRYRRYYYRYYRYYYRYYYYYYYRYYRYYYRYRYRRRRRYYRYRYYYYYRRRYYYYYYYRYRYRYRYYRYRRRRRRRYYRRYYRRRRYYYYYYYYYYRRYRYYRRYRYRYRRRYYYRYYRRYYYYRYYYYYYYYRYYRRRRYRRYYYYYYYRYRYRRYYRYYRYYRYRYYYRYYYRRYRRRRYRYYRYYRRRRYYYRRYYYYRRYRRYRYYYYYYYYYRYYRYYRYRRYRYYRRYYYYRYYYYYRRYRRRYRYRRRYYYYYYYYYYRRYYRYRRYYYYRYYRRRRRRYYYYYYYYYYYRYYRRYRRYYYYYYRRYRYYRYYRYRRRRYYRRRRYRYYYRYYRYYYYYRRRRYYYYYYYYYYYRYRRYYYRYYYYYYYRRYYYYYYYRRYYRYRYYYYYYYYRRYRRRRRRYYYRRYYRYYYRYYYYYYRRYRRRRRYYYRRRYYRRYRRRRRRYYYYYRYRRYYYYYYYYYYYYYYYYRRYYRYYYYYYYRRRRRRRRYYRYRYRYYRYRRRYRYYYRRYYRYYRYYRYYRYYYYRYYYYYRYYRRRRRRYYRRRRYRYRRYYYYRRRYRRRRRRYRYYYYRYYRYYRYRYYYRYYYYYRYYRRRYYRRYYYYRYYRYYRRYYYYYYYYYYYYYYYYRRYRRRYYYYRRRRRRRYRRRYYYYYYRRYRRRRYRRRYYYYYRYRRYYRYRRRRYYRRYYRYYRYYRYYRYRRRRYYYYYYRYYRRYYYRRYYRYYYYRRYYRYRYRYYRYRRRRYYYRRRRRRYRRYYRYYYYRRRRYYYYYYRRYYYYYYRYRRRRRRYRYRYYYYYYRRYYYYRYYYYYYYYYYYRRYYRRRRYYRYYYYRRYYRRYYRYYYYRRRRRRRRRRYYRRRRRRRRRRRRRYRRRRRYYYYRRYYYYRRRYYRYYYRRYYYYRRRYYYRYYYYRYYYYYYYYYRRYYRYRRYYRRRRYYYYRYYYRRYYYRRYRRYRRYRYRYYYRRRRYYRYRRRRRYRRYYYRRYYYRRRRYYRYYYRYYRYYYYYYYYRRYYYYYRRYYYRRYRRYYYRRYRRYYRYYRYRYYRYYYRYYRYYYYYRYYRYYYYYRYYYYRRYYYRYRYYYYYYYYRYYRYYYRYRYRYRRRRRRRYYYRYRYRYYYYYYRRYYYRYRRYRYRYYYYYYYYYRYYYRYYYYYYYRRYRRYYYYRYYRRYRRYYRRYRRYRRYYYYYYYYRRYYRYYYRYYRRRYRRRRRRRRRYYRRYYYYYRYYYYYRYYYRYYRRYYRRYYYYYRRYYRRYYYRRYYRRRRRYRRRYRRRRYYRYYRYYRRRRYRRYRYYRRYRRRYRRRRYYRRYRRYRYYRRRYYRYYYYYRRYRRYRYYYYYRYYYYRRRRYYYYYYYRRRYYYYYRRRYYYYYYYRYYRYYYYYRRYYYYRYYYYYYYYYYYRRYYRRRYRYYYYYYRYYYRYYYRYYYYYRYYYYYYRRRRYYRYRRRRRRRYYYRYYYRRYYRRRRYYRYRYRYYYRRYYRYYRRRYRYRRYRRRRRRYRYYYYYRYYYYRRYYYRYRYYRYRRYRRYRRYYRYYRYRRRYRYYYYYYYRYYRRYYYRYRYYYYYYYYYYRYYYRRYRYYRYYYYYYYYRYRYYRRYYRYYRYYYYRRYYRYYRRRRYYYYRRYYRYRYYYRYYRYRRRYRYRRYYRRYYYRRYYYRRRRYRRYYYRRRRRRRRYRRYYRYYYRYYYYRYYYRYRRYYRRYYRRRYYRYRYRRYYRYYRYYYRYRRRYYYYYYYRYYRYRYRRYYRRYYYRYYYYRYYYRRYRRRYYRYRYYYYYYYYRRRRYYYYRYYRYYYYYRRRYRYRRRRYYYYYYRYYYRYRYRRYRRYYRRYRRRYRRRRYRYRRRRRRRRYRRRRRRYYYRYYRYYYYYYYYYYYYYYRRYYYRYRYYYYYYYYYYYRYRRRYYYYYYYYYYYYRRYRRRRYYYYYYYYYYYRRYRRRRYYYYRYYYRRRRRRYYYRRYYYYRRRRYYYRYYYYYRRRYRRYYYYRYYYRRYYYYYRYRYRYYRRYYRRRYYRYYYYYYYRYYYYRYYRRYRRYYRYRYRYYYYRYYYRYYYRRYYYRYYYRRYYYYYYYRYYYRRYRYYRRYYYRRRRYRRRYRRRYRYYYYYYYYYYYRRRRRRRRRRRYYYYYYRYYYYYRRYYYYYYYRRRYRYRYYRRYYYYRRRRRRYRYYYYYYRRRRYYRYYYRRRYRRRRRRRYRRYYYRRYYYYYYYRRRYRRRYRYYYYYYYRRYRYYYYYYYYRRRRRYRRRRRYRYYYYYRRYYYYRYYYYRYYYYRYYRRRYYYYYYRRRRYRYYYYYYYYYYYYYYYYYYYYYYYYYRRRYRRRRYYYRRYRYYYYYYYYYYYYRYRRYYYYYYYRRYYYYRYYYRRYRRRYRRRYYYYYYYYYYRRYYYYYYYYYYRYRRRRRRRRYRYRYRRRRYRRRRYRYYYYRYYRYYRRYYYRRYRRYYRRYRRRRRYYYRYYRRRRRYYRYYRRRYYRRRRRRYRYYRYYYRRYYYYYYRYYYYYYRRRYYYRRRRRRYRRRYRRYYYRYRRYYRRRRYYRRYRYYYRRYYRYRYYYYRRYYYYYYYYYYYRRRRYRYYYYYYYYRRYYYYYRYRYYYYYYYYYRYYYYRRRRRYRRYYRRYYYYRRRRYRRYRRYYRYYYYRRYRYYRRRYYYYRYYYYYYYYRYYYYYYRRYYRRYYYYYRYYYYYRYRRRYYYYRYRRYYYYYYYYYYYYYRYYRRRRRYRRRYYYYYYYRYYYYRRYRYYYYYRYYYRYYYRYRYYRRRRYRRYRRYRRYYYYRYYYYYRYYYRYYRYYRYRYYRYYRRRYYYRRYYRRYYRYYYYYYYRYYYYRRRRRRRRYRRRYRYRRYRRRYYRYRYRYYRRYYRRRYYYRYRRYYRRRRYYYYYYYYYYYYYRRRRRYYRYYYYYRRYRRRYYRYYYYYRRRYYYYYRRRYRRRRRRYYRRRRYYYYYYYYYYYYYYRRYYYYYYRYYYYYYRYYRYRRYRYYRRRRYYYYYRRRYRYRYYYYRYRYRYYYYYYRYYYYYRYYYRYYYYYYYYRRYYRRYYYYRYYYYRYYRRYYRYYRYRRYYRRYRYRRYYRYRYYRRYYYRRRRRRYRRRRYYYYYRRRYRRRRRRYRRRRYYYYYYYYYYYRRRYRRRYRRR
>Poc_e/
RYRRRYRRYYYYYRYYYYRRRYRRYYYRRYRYRRYRYRRYYRYYYRRYYYYRYRRRYYYRRYRRYRRYRRYRRYYYYYRYRRYYRYYRYRRYYYYRYYRYYYYYYRRRRRRRYYRRRYYRRYYYYRRRRRRRYRRYRRYYRRYYYRYRRRYRYYYRRRRRRYYRYYYYYRYYRYRYRRYRRYRYRRRRYYYRRRYRRYRYRRRYYYRRYRYRYYYYYYYYYYRYYRYYYYYYYYYYYRYYYYYYYRRYYYYYYYRRRYRYYYYRRRYYYRYRYYYYYRYRYYYYYRYYYYRRYRRYYYRYRYYRYYRYYRYYYYYRRRYYYYYYYYYYYYRYYRYYRYYRRRRYRRYYYYYYYYRRRYYYYRYRRRYYYRRRRRRRRYYYYYYYRRYRYYYYRRYRYYYRRYRRRRYYYYYYYRRYYYYRRYRYYRYYYYYRRYYYYRRYRRRRRYRRYRRRYYRYRYYYYYRRRRYYRYYYYYYYRRRRRYYYRYYYRRYRRYRRRYYYYYYYRYYRRRYRYYYYYYRYYYRYRRYYYYRRYRRRRYYYRRYYYRRYYYYYRRRYYYRYRRYRYYYRYRRYRRYRYYYRYYRYRYYRYYRRRRRYRRYRRYYRYRRYRRYYYRRRYYYRYRYRYYYYRYYYRYYRRYRYRRRYYYRYYYRRYYRRYRYRRYYYYYYYRYRYRYRYYRYRRYYRRRRRYRRRYRYYYRYRRYRYRYRRYRYYRRYRRRRRYYYYYRRYYYYRYYYYYYYYRYYRRYYYYYYYRRRRRYYRYRRYYYYYYYYYYYRYRRRRYRYRRYYRRYRRRYRRRRYRRYYRRRRRYYYYYYYYYYRRRRYRRRRRRRRRRYYRYRRRYYRYRRYYRRYRYYRYYRYRRRRRRRRRRYYYYRYYYYRYYYYYRRYYRRYRRRYYYYYRRYYRRYYYRRYYYYYYYYYYYRRYRYYRYYYRYYYRYRRRRYYYYRRRYYYYYRYYRRRRYYRYRYYYRRYYYYRYRRRYRRYRRYYRRRYRYYYYYYRYYYRYRYRYYRYYRYYYYRRYRYYRRYYYYRYYYYYRYYYYRRYYRRYYRYRYYRYRRRYRYYRRYYRYRRRYYYYYRYYRRRRYRYYYYYRYRYYRRYRRYRYYYYYYYRYYYYYYYYYYRYYYYYRYRYYYRYRYYRRYYRRRRYYYRYRYYRYRRRRRRYRYYYRRRRYYYYRYRYYYRRRRYRYYRRRRYYRYYRYYYYYYYRYYRRYRRYRRYYRYYRYYYYYRYRRRYYRYRYYYYRYYYYRRRRRYRRRYRYYYYYYYRRRRRRYRRYYRYRRYRRYRRRYYYRYYRYYYRYYRYYYYYYRYYYYRRRRYYRRYRYYRYYYRRYRRRYRYRRRRYRRRYYYRRYRYYYYYRRYRYRRYRYYRRRYYRRYYYYYYRRYYYRYRYYYYYYRYYYYYYYYYRYYYYRRYYYYYYYYRYYRYYYYYYRYYYRRYYYRYYYRYRYRYYRRYRRRYYYRRYRRYYYRRYRRRRYYRRRYYYYYYRRYYRRYRRRRYYYYRYYYYRYRYYYYYYRYRYRYYRRRRRRYYYYYYYRRYYYYYYYYYYYYYYYYYYYYYRYYYYRYYYYYYYRYYYYYYYYYYRYYYRRYYYRYYRRRRRRYRYYRRRRRYYYYRYYYRRRYRRRYYYYYYRRYYRYYYYRRYYYRYRYYYRRYYRRRRYRRYRYYYYYYRYYYRYYYRYRYRRYRYYRYRYYYYRYRYYRRRYRRRYYRRRYRRRRYYRYYRYRRYRYYYYRYRRYRYYYYYRYYYYRYYYYYYYYRYYYRYYYYRYRYYRRRRYYYYYYRRRRRRRYYYYYYYYYYRYYYYYYRRRYYRRRYYRYYYYYYRRYYYYYRRYYRYYRRYYYYRYYYYRYYRRYYYRRRYYRRRYYRYRRRYYRYRRRRRRRYYYYYYRYYYYRRYYRRYYRRRYRYYYYYYYYYYYYYRYYYYYYYYRYYYYYYRRYYYYRRYRYYRRYYYYRRRYRYYRYYRRRRRYYRRYYRYYRRRYRRRRRYYYYYYYRRYYRYYRRRYYYRRYRRRYRYYYYYYRYRRRYYRYRRRRRYRYYRRYRYYYYRYRYYYRRYYYYYRRRRYRRRRRYYRRYYYRRYYRRRRYYRYYYYYRRYRYRYYYRYRYRRYYRRRRYYYYYYRYRYYRRRRRYRRYRYYRRRRRRYRRYYRYYYYYRYRRYRYRRYYRYYRYRRYRYRYRYYYYYRYYRYRRYYYYYYYYYYRRYYRYRYYRRYYRYRRYYRRRRRRYYYRRYRRYYRRYYRRYYYYRYYRYRYRYYRRRRYRYYRRRYRYRRYRYYYYYYYRRYYRRRYRRYRYYRRYYYYYRRYYYYYRYYYYYYRYRYYYYYYYYRYYRYYRRRYYYYRYYYYYRYYRRRYRRRRRRYRRRRRYRRRRYRRRYRRYYYRYYYYYYYYYYYYYRRYRYYYRRRYRYRYYYYRRRRRYYYYRYYRRYRYRRYYRYYYYYRRYYYYYRYYYRRYYRRRRYYYYYYYYRYYYYRRRYRYYRYYRRYYYYRYYRYYRYRRYYYYYRRYRYRYRRRYYYYRRRYRYRYYYYYYRRYRRRYYRYYYYYRYYYRYYYRRYYYRYYYYRRYRRYRRYYYYYYYRYYRYYYYYRYYYYYRYYYRYYYYRRYYRRYRYYRYYRYYRYRYYRYYRRYRRRYRRRRRYYYYRRYRYRRYYYYYYYYRRYYYRRYRRRYRRYRRRRRYYYRRYRYYRYYYYRRYRYYYRYYYYRRYYYYYYRRRYRYYYRRRRRYYYRYRYYYYRRYYYYRYYYRRYYYYRRYRYRRYYYYYYRRRYRRYYYYRRYYYYYRYYRYYRRRRRRYRRRYYYYYRRRYRYYYRRRRRYRRYYYRYRYYRYRYYYYYYRYYRRRYYYYYYRRRYYYRYYRYYYRRRYYYRYYRYRYRYYYRYYRYYRRRRYRRRYRYRRRYRYRRRRRYRYRYYYYRYYRYYRYYRYYRYRRYYRYYRYYRYRYYRRYYRRRRYYRRRRYYYYYRRYYRRYYRRYRRYYRYYYRYRRRRRYRYYYYYRRRYYRRRRRYYYYRRYRYYYYRRRYYRYRRRRYYYRYYYYYYYRYYYRYRRYYRRYRRYYYRRYYRRRRYYRYRYYRRYRRRYRRYYYYYYYRRYRYYRYYYYRYRYRRYRYRYRYYRYRYRRYYRYRYRYYYYYRYYRYRYYYYYYYYRYRRRRRYYRYYYYYRYYRYYYYYRYRRRRYYYYRYYRYYRRRYYRRYRRRRYRRRYRRYYRYYRYYRYRRYRRRYYYYYYRRRRRRRYYYRYYYYYRRYYRRYRYYYRYYRRRRYYRRYYYRRYYYYYYYYYYYYRRYRYYYYYYRRRYYYRRYRRRRYYYYYRRRRYRRYRYYYRRRYYRYRYRRRYRYYYYYYYRRRYYRRRRYYYRRYRRRYYYYYYRRRRYYYRYYRYYYYYRYYYYRRRYRYYRYYYRRYYYYYRYRYRYYRYYYYYRRYYYYYYYRYYRYRRRRRRRRRRYYYYYRRRYYRRRRRRRRRRRYYYYYYYYRRRRYRRRYYYRYYYYYYYYYYYYYYYRRRYRRYYYRRRRRYYYRRYYYYYRRRRYYYYRRRRYRYYRRRRRYYYYRYYRYRRRRRRRRYYRYYYYYYYYYRYRRYYRRRYYRYRYYYYYRYYRRYYRYYRYRRYYRYYRYYRYYYYRYRRYYYYYYRYYRRRRYYYYYRRRRRYRRRYYYYRYRRYYRYYRYYYRRYYRRYRRYRYRYYYYYRRRRRYYRYYYRRRYRRYYRYYYYYRYYRYYRYRYYRRYYYYYRYYRYRYYRYYYYYYYYYRRRYYRYYRYRYYYRRYRRRYRRRRYYRYYYYYYYRRYYYYRRYRRYYRRRRYYRYYRRRYRYYRRYRRYRYYRRYYYYRYRRRYRYYYYRRYYRYRRRRRRRRYRYRYYRRRRYYYRRYYYYYRYRYRRYYYYRRYYYYRRRYYYRRYYYYYRRRRRRRRYYRYYYRYYRRRRRYYRRYYRYRRRYYYYYRRYYYYYRYYYRRRYRYRYRYRRRRYYYYYRRYYRYYRRRRYRRRYRYYYYRYRYYYYYYYRYRRYRYYYYYYYYRRRRYYRRRRRYYRRYRYRRYYYYRRRYYRYYYRRRYYRRRYYRRYRYYYYYRYRRRRYRRRYYRRRRYYYYYYYYRRRYRRYRYYYYRRRRYYYRYRRRRYRRRYYRYYYYYYYRYRYYYRYYRYRRYRRRRRRRRYYRRYYYRRRYRRRYRYRYYYRRYRYRYRYRRYYYYRYYYRYRYYRYYYRRYYRRRYYYYYYYYRYRRYYYYYYRYYRRRRYRRYYRRYYYYYYYYYYRYYRYYRYYRRYRYRRYRRYYYYYYYYYRYYRYRRRYYYRRYYYYYYYYYRYRYYYRRRRYYYYYRRYYRYYRYYRRRRYYRYRYYYRYYYRRYRRYRRRRYRYYRYRYRRRRRYYRRYYYYYYRRRRYYRYYRYYYYYYRRYYRYRRRRYRRRRRRYYRRRYRYRRYRYRRYYYYRYYYRYYYYYYYRRRRRYYYYRYYYYYYYYYYYYYYYYYYYRRRYYYYYYYYYRYRRYRRYYYRRYRYYRRYYRYYRRRYYYRRRRYYRYYYRRYYYYYRYRRRRRRYYRYYRYRYYRRRYYYYYYYYYYRYYYYYYYRYYRRRYRYYRYYRYRYYRYYRRRYYYYRRRRYRRYRRYYRYRYRRRYRYRYYRYRYRRYRYYYYRYRRYYYRRRRRRRRRRRYYYRRYYYRYYYYRYYYYYRRYYYYYYYYYYRRRYRYYRYRYYYRYRRRRYYRYRRRYRYYYRRRYRYYRYRRRRYRYYYYYYRYYYYRYYYRRYYYYRYYYRYRRRRYYRYYYYYYYYRYYRYRRYRRRRYYYYRYRRRYYRYRYRYYRYRRYYRRYRYRRYYYYYYYYYYYRYYYRYYYYYYRYRYYYRYYYYYYRRYYRRYYYRYYYRYYRYYRRYRYRYYRRRYYYRRRRYYRYRRRYYRRYRYYRRYRYYYYRYYRRYRYRRYYYRRYYRYYYYYRYRYYYRYRYRYYYRYYRRYRRRRYYYRRYRYRRYYYRYYYYYYYYYRYYYRRYYRRRYYYRYYRYYRYYRYYRYYYYYYYRYYYRYYRYYRYYRYRYYYYYRRYYYYRRYRRRRYRRRRRRYYYYRRRRYRYRYRYRRRYRRRRRRRRRRYYRRRYRYYRYYRRRRRRRRRYYYYYYYRRYYYYYYRYRRRYRRRRYRRRRYYRYYYRYYRRRRRRRYRRYYYYYYYYYRYYRRRYRRRYRRRYYYRYYYRYYYYYYRRYYYYRRYYRYRYYYYYYRYRYYRRYYYYYYYYRYYYRRRRYYYYYYYYYYYRYRRRRRRRRRRYRRRYRYYRRYRRYYYYRRRRYYRRYYYYYYRYRRRYYYYRRYYRYYYYYYYYRYYRRYRYYYRYRYRRYYYYRRYRYYYRRRYRRRRRRRYRRRYYYRRRYRYRYYYYYYYRRRYRYYRYYYRRRYRRYRRYYYRRRYRRYYRRYYRYRRRRYYYYRRYYRRRYYRRYYYYYRYYYYRRYYYYRYYRYRYRYYRRYYYYYYRRRYRYYRYYRRRRYYRYYYYRRYRYRRRRYRYYYRRYYYYYYYYYYYRYYRYYYYYYRYYRYRRYRRYRYYYYYYRYYYYRRYYYYRRYRRRRRYYRRYYRYRYYYYYYYYRRYYYRRYRRRRRRRRRRYYRRRRYYYRYYYYRRRRYRYRRYRYYRRRYRYRYYYYRRYRYYYYYYRYYYYRYYYYYYYYYRYYRRRYRYRYYYRYRYYRYYYYRRYRRRYYRYYYRRYRRYRRYYYYYYYYRRRRRRRRRYRRYYYYYYYYRRYYYYYRRYYYYRRRRYYRYYYYYRYYRYYYYYYYYYYYRYYYRRRYRRRRRYYYYRYYYYYYYRRRYYYRRYRYRRYYRRYYYRYRRYYYYRYYRYRRRRRRRRYRYYYRYYYYYRRRYYYRRRRRYRRYYRYYYYYRYRRYYRRYRYYYYYYYYRRRYYYRRYRRYYYYYYYYYYRYYRYYRYYRYYYYYRRRRYYYYYYRYYYRRYYYYYYYRRRYRRYYRRYYYYYYRYYYRYYYRRYYRYYRRRYYYYYYRYYYYYYRYYYYYYYRYYYYRRYYRYYYRRRRRYYYRRYYRYRRYRYRRRRRYRRRRYYRRRRYRYYYYRYYYYRRRYRYYYYYYYYYYYRRYYYRYYYYYRYYYRRRYRYRYYYYRYYRYRYRRYRYYRRRRYRRRYRYRYRYYYYYYYYRYRYRRRRYYYYYYYYYRRYYYRRRRYYYYYYRYYRYYYYRRYRYYRRYYRRRYRYYYYYYRRYYRYYRYYRYYYYYYYYYYYRRRYYRYYRRYYRYYYYYYYYYRYRYRYRRRYYYYYRRYRYYYRYRRRRRRRRRYYYRYYRRRRYYRYYYYRYYRYYRRYYRYYRYYYYRRRRRYRRRRYYYYYYYYYYYYRYRRYYYYRRYYRRRYYRYYYRYRRRYYYYYYYYYYYYRRRRRYYYYYYYYYYYYYRYYYRYYRRRRYYYYRRRYRYYYYRRRYYRRRYYRRRRYRRRRYRRYYYYYRRYYYRYRRYRRRRYYRRYYRYRYRRRYYYYRYYYYRYRRRRYYYRRRRRRYRRYYYYYYYRRRRRYYYRYRRRYYRRYYYYRYYYRYYYYYYYRYRYRYRYYRYRRRRRYRRYYYRYRYYYYYYYYRYYRYRYYRRRYYYYRRYRYYYRYRRRRRYYYRYYYRYYRRRYYYRRYRRRYYYYYYYRRYRYYYRYYYYYYYYYYYRRYYRYYYYRRRYRYYYYYYYYYYYYYYRYYRYRRRRRYYYYYYYYYYYRYYRRYYYYYYYRRRRRRYRRYYYRYYYYRYYRYYYRRRRYYYYYYYYRRRYYRYRYYYYRYYYYYYYYYYYRYYRYYYYYYRYYYYRYYRYRRYYRRRRYYYRYYRYRYYYRRRYYRYRRRRRYRYYYYYYYYYYRRRRRRRYYYYYYYYYYYYRRYYRYRRYYRRRRYYYYRRRRRRRRRRYYYRRRYYRRRYYYYRRRRRRRYYYYYYYRRYYRRYYYYYRYYYYYRYYYYRYYYYYYYYYYYYYYYYYYYYYYRYRYYYYYYYYYYYYYYYYYYYYYYYRRRYRRYYYYYRRYYYRYYYYYYYYYRYYYYYYYYYYYYYYRYYYYYRYYYYRRYRRRRYYRYYYRYRYYYYYYYYYYYYYYRRYRRRRRRRRRRRYYYYRRRYYRRRRRRRRRYYYYYRYYYRYRRRYRYRRYYYYRYYYYYYYYRRYYYYYYRRRRYRYYYYYYYYYRRYRYRYYYYYYYYYRRYYRRYRYYYYRYYYYYRRYYYYYRRYYYRRRRRYYYYYYYYYYYYYYYYYYRRYRYRYYYYRYRYRRYYYRRYYRYYYYRYYYRRRYYYYRRRYYRYRRYRRRYYYYYYYYYYRYRYYRRYYYYRRRYYYRRYRYRYRRRYRRRYRRYRRRRRRRYYRRRRYRRRRRRYRRYYYYYRYYYRYYYRRYYRYYRYYRYRRYRYYRRYYRRYRYYRYRRRRRYRRYRRRRRRRRRRRRRYRYRYYYYRRRRRRRYRRRYYYYRRRRYRRYYYYYRRYYYYRYYRYYYRRYRYYYYRRYYYYYYRRRRYRRRYYYRRYRRRRRRRRYYRYYYYYRRYYYYYYRRYYYRRYRRRRYRRRRYRRYYYRRYYRYYYYYRYRRYYRRYRRYRYYYYYYYRRYYYYYYYRYYYYYRRYRRYYYYYYYRRYYYYRRYYYRYRYYYYRRYYRRYYRRRRRYYRRYRRRRYYYYYRYYYRRRRRRYYYYYYYYRYRYYYRYYYYYYYYRRRRYYYYYRYYRRYRRRYRYYYYYRYRRYRYYYRRYYYYYYYYYRYYYYRYYYYYYYYYYRRRRRRRYRYYRRYRYYRRYRYYYYYYYYRRYYRRYRYYYRRRRYYYYYRRRRRRRRRRRRYYYRYRYYYYYYYYYRYYYYYYYYYYYYYRYYYYYRYRRRYYYYYYYYYYYYYYYYYYYRYRRYRYYYYYYYYRYRYYRRRRRRYYRRRRYRRYRRRYYRYYYYYYYYYRYYYRRYRYYRRRYYRYYYYYRRRYRYYYRRRRRYRRRYYYYRRYYRRRRYYYYYYYYRRYYYYRYRRYRRRRYYRYYYYYYRYYYYRYYYYRYRYYYRRYYRYYRYRRRYRYRYRYYRRRRYYYYYRYYRYRRRYYYYRYYRYYYYRRYYRRRRYYYYRYYRRRRYYRRRRRRYYRYRRYYYYYYRYRYYYYYYYYRRYYYYYYYYYYYRRRRRYYYYYYYRYRYYRRYYYYYRRYYRYYRYYYYYYYYRRYRYYRYYRYYRYYRYYYRYRRRRRYYYRRYRRYRYRYYRYYRRRYYRRYYYYRRRYRRYYYRYYRYYYRYYYYYYYRYYRYYYRYRYRRRRYYYRYRYYYYYRRRYYYYYYYRYRYRYRYYRYRRRRRRRYYRRYYRRRRYYYYYYYYYYRRYRYYRRYRYRYRRRYYYRYYRRYYYYRYYYYYYYYRYYRRRRYRRYYYYYYYRYRYRRYYRYYRYYRYRYYYRYYYRRYRRRRYRYYRYYRRRRYYYRRYYYYRRYRRYRYYYYYYYYYRYYRYYRYRRYRYYRRYYYYRYYYYYRRYRRRYRYRRRYYYYYYYYYYRRYYRYRRYYYYRYYRRRRRRYYYYYYYYYYYRYYRRYRRYYYYYYRRYRYYRYYRYRRRRYYRRRRYRYYYRYYRYYYYRRRRRYYYYYYYYYYYRYYRYYYRYYYYYYYRRYYYYYYYRRYYRYRYYYYYYYYRRYRRRRRYYYYRRYYRYYYRYYYYYYRRYRRRRRYYYRRRYYRRYRRRRRRYYYYYRYRRYYYYYYYYYYYYYYYYRRYYRYYYYYYYRRRRRRRRYYRYRYRYYRYRRRYRYYYRRYYRYYRYYRYYRYYYYRYYYYYRYYRRRRRRYYRRRRYRYRRYYYYRRRYRRRRRRYRYYYYRYYRYYRYRYYYRYYYYYRYYRRRYYRRYYYYRYYRYYRRYYYYYYYYYYYYYYYYRRYRRRYYYYRRRRRRRYRRRYYYYYYRRYRRRRYRRRYYYYYRYRRYYRYRRRRYYRRYYRYYRYYRYYRYYRRRYYYYYRRYYRRYYYRRYYRYYYYRRYYRYRYRYYRYRRRRYYYRRRRRRYRRYYRYYYYRRRRYYYYYYRRYYYYYYRYRRRRRRYRYRYYYYYYRRYYYYRYYYYYYYYYYYRRYYRRRRYYRYYYYRRYRRRYYRYYYYRRRRRRRRRRYYRRRRRRRRRRRRRYRRRRRYYYYRRYYYYRRRYYRYYYRRYYYYYRRYYYRYYYYRYYYYYYYYYRRYYRYRRYYRRRRYYYYRYYYRRYYYRRYRRYRRYRYRYYYRRRRYYRYRRRRRYRRYYYRRYYYRRRRYYRYYYRYYRYYYYYYYYRRYYYYYRRYYYRRYRRYYYRRYRRYYRYYRYRYYRYYYRYYRYYYYYRYYRYYYYYRYYYYRRYYYRYRYYYYYYYYRYYRYYYRYRYRYRRRRRRRYYYYYRYRYYYYYYRRYYYRYRRYRYRYYYYYYYYYRYYYRYYYYYYYRRYRRYYYYRYYRRYRRYYRRYRRYRRYYYYYYYYRRYYRYYYRYYRRRYRRRRRRRRRYYRRYYYYYRYYYYYRYYYRYYRRYYRRYYYYYRRYYRRYYYRRYYRRRRRYRRRYRRRRYYRYYRYYRRRRYRRYRYYRRYRRRYRRRRYYRRYRRYRYYRRRYYRYYYYYRRYRRYRYYYYYRYYYYRRRRYYYYYYYRRRYYYYYRRRYYYYYYYRYYRYYYYYRRYYYYRYYYYYYYYYYYRRYYRRRYRYYYYYYRYYYRYYYRYYYYYRYYYYYYRRRRYYRYRRRRRRRYYYRYYYRRYYRRRRYYRYRYRYYYRRYYRYYRRRYRYRRYRRRRRRYRYYYYYRYYYYRRYYYRYRYYRYRRYRRYRRYYRYYRYRRRYRYYYYYYYRYYRRYYYRYRYYYYYYYYYYRYYYRRYRYYRYYYYYYYYRYRYYRRYYRYYRYYYYRRYYRYYRRRRYYYYRRYYRYRYYYRYYRYRRRYRYRRYYRRYYYRRYYYRRRRYRRYYYRRRRRRRRYRRYYRYYYRYYYYRYYYRYRRYYRRYYRRRYYRYRYRRYYRYYRYYYRYRRRYYYYYYYRYYRYRYRRYYRRYYYYYYYYRYYYYRYRRRYYRYRYYYYYYYYRRRRYYYYRYYRYYYYYRRRYRYRRRRYYYYYYRYYYRYRYRRYRRYYRRYRRRYRRRRYRYRRRRRRRRYRRRRRRYYYRYYRYYYYYYYYYYYYYYRRYYYRYRYYYYYYYYYYYRYRRRYYYYYYYYYYYYRRYRRRRYYYYYYYYYYYRRYRRRRYYYYRYYYRRRRRRYYYRRYYYYRRRRYYYRYYYYYRRRYRRYYYYRYYYRRYYYYYRYRYRYYRRYYRRRYYRYYYYYYYRYYYYRYYRRYRRYYRYRYRYYYYRYYYRYYYRRYYYRYYYRRYYYYYYYRYYYRRYRYYRRYYYRRRRYRRRYRRRYRYYYYYYYYYYYRRRRRRRRRRRRYYYYYRYYYYYRRYYYYYYYRRRYRYRYYRRYYYYRRRRRRYRYYYYYYRRRRYYRYYYRRRYRRRRRRRYRRYYYRRYYYYYYYRRRYRRRYRYYYYYYYRRYRYYYYYYYYRRRRRYRRRRRYRYYYYYRRYYYYRYYYYRYYYYRYYRRRYYYYYYRRRRYRYYYYYYYYYYYYYYYYYYYYYYYYYRRRYYYYYYYYYYYRYYYYYYYYYYYYRYRRYYYYYYYRRYYYYRYYYRRYRRRYRRRYYYYYYYYYYRRYYYYYYYYYYRYRRRRRRRRYRYRYRRRRYRRRRYRYYYYRYYRYYRRYYYRRYRRYYRRYRRRRRYYYRYYRRRRRYYRYYRRRYYYRRRRRYRYYRYYYRRYYYYYYRYYYYYYRRRYYYRRRRRYYRRRYRRYRYRYRRYYRRRRYYRRYRYYYRRYYRYRYYYYRRYYYYYYYYYYYRRRRYRYYYYYYYYRRYYYYYRYRYYYYYYYYYRYYYYRRRRRYRRYYRRYYYRRRRRYRRYRRYYRYYYYRRYRYYRRRYYYYRYYYYYYYYRYYYYYYRRYYRRYYYYYRYYYYYRYRRRYYYYRYYRYYYYYYYYYYYYYRYYRRRRRYRRRYYYYYYYRYYYYRRYRYYYYYRYYYRYYYRYRYYRRRRYRRYRRYYRYYYYRYYYYYRYYYRYYRYYRYRYYRYYRRRYYYRRYYRRYYRYYYYYYYRYYYYRRRRRRRRYYRRYRYRRYRRRYYRYRYRYYRRYYRRRYYYRYRRYYRRRRYYYYYYYYYYYYYRRRRRYYRYYYYRRRYRRRYYRYYYYYRRRYYYYYRRRYRRRRRRYYRRRRYYYYYYYYYYYYYYRRYYYYYYRYYYYYYRYYRYRRYRYYRRRRYYYYRRRRYRRRYYYYRYRYRYYYYYYRYYYYYRYYYRYYYYYYYYRRYYRRYYYYRYYYYRYYRRYYRYYRYRRYRRRYRYRRYYRYRYYRRYYYRRRRRRYRRRRYYYYYRRRYRRRRRRYRRRRYYYYYYYYYYYRRRYRRRYRRR
>Ser_c/
RYRRRYRRYYYYYRYYYYRRRYRRYYYRRYRYRRYRYRRRYRYYYRRYYYYRYRRRYYYRRYRRYRRYRRYRRYYYYYRYRRYYRYYRYYRYYYYRYYRYYYYYYRRRRRRRYYRRRYYRRYYYYRRRRRRRYRRYRRYYRRYYYRYRRRYRYYYRRRRRRYYRYYYYYRYYRYRYRRYRRYRYRRRRYYYRRRRRRYRYRRRYYYRRYRYRYYYYYYYYYYRYYRYYYYRYYYYYYRYYYYYYYRRYYYYYYYRRRYRYYYYRRRRYYRYRYYYYYRYRYYYYYRYRYYRRYRRYRYRYRYYRYYRYYRYYYYYRRRYYYYYYYYYYYYRYYRYYRYYRRRRYYRYYYYYYYYRRRYYYYRYRRRYYYRRRRRRRRYYYYYYYRRYRYYYYRRYRYYYRRYRRYRYYYYYYYRRYYYYRRYRYYRYYYYYRRYYYYRRYRRRRRYRRYRRRYYRYRYYYYYYRRRRRRYYYYYYYRRRRRYYYRYYYRRYRRYRRRYYYYYYYRYYRRRYRYYYYYYRYYYRYRRYYYYRRYRRRRYYYRRYYYRRYYYYYRRRYYRRYRRYRYYYRYRRYRRYRYYYRYYRYRYYRYYRRRRRYRRYYRYYRYRRYRRYRYRRRYRYRYRYRYYYYRYYYRYYYRYRYYRRYYYRYYYRRYYRRYRYRRYYRYYYYRYRYRYRYYYYRRYYRRRRRYRRRYYYYYRYRRRRYRYRRYRYYRRYRRRRYYYYYYRRYYYYRYYYYYRYYRYYRRYYYYYYYYRRRRYYRYYRYYYYYYYYYYRRYRRRRYRYRRYYRRYRRRYRRRRRRRRYRRRRRYRRRRRYYYRRYYRYRRRRRRRRRYYYRYRRRYRRYRYRYYRYRYYRYYRYRRRRRYRRRRYYYYRYYYYRYYYYYRRYYRRYRRRYYYYYRRYYRRYYYRRYYYYYYYYYYYRRYRYYRYYYRYYYRYRRRRYYYYRRRYYYYYRYYRRRRYYRYRYYYRRYYYYRYRRRYRRYYRYYRRRYRYYYYYYRYYYRYRYRYYRYYRYYYYRRYRYYRRYYYYRYYYYYRYYYYRRYYRRYYRYRYYRYRRRYRYYRRYYRYRRRYYYYYRYYRRRRYRYYYYYRYRYYRRYRRYRYYYYYYYRYYYYYYYYYYRYYYYYRYRYYYRYRYYRRYYRRRRYYYRYRYYRYRRRRRRYRYYYRRRRYYYYRYRYYYRRRRYRYYRRRRYYRYYRYYYYYYYRYYRRYRRYRRYYRYYRYYYYYRYRRRYYRYRYYYYRYYYYRRRRRYRRRYRYYYYYYYRRRRRRYRRYYRYRRYRRYYRRYYYRYYRYYYRYYRYYYYYYRYYYYRRRRYYRRYRYYRYYYRRYRRRYRYRRRRYRRRYYYRRYRYYYYYRRYRYRRYRYYRRRYYRRYYYYYYRRYYYRYRYYYYYYRYYYYYYYYYRYYYYRRYYYYYYYYRYYRYYYYYYRYYYRRYYYRYYYRYRYRYYRRYRRRYYYRRYRRYYYRRYRRRRYYRRRYYYYYYRRYYRRYRRRRYYYYRYYYYRYRYYYYYYRYRYRYYRRRRRRYYYYYYYRRYYYYYYYYYYYYYYYYYYYYYRYYYYRYYYYYYYRYYYYYYYYYYRYYRRRYYYRYYRRRRRRYRYYRRRRRYYYYRYYYRRRYRRRYYYYYYRRYYRYYYYRRYYYRYRYYYRRYYRRRRYRRYRYYYYYYRYYYRYYYRYRYRRYRYYRYRYYYYRYRYYRRRYRRRYYRRRYRRRRYYRYYRYRRYRYYYYRYRRYRYYYYYRYYYYRYYYYYYYYRYYYRYYYYRYRYYRRRRYYYYYYRRRRRRRYYYYYYYYYYRYYYYYYRRRYYRRRYYRYRYYYYRRYYYYYRRYYRYYRRYYYYRYYYYRYYRRYYYRRRYYRRRYYRYRRRYYRYRRRRRRRYYYYYYRYYYYRRYYRRYYRRRYRYYYYYYYYYYYYYRYYYYYYYYRYYYYYYRRYYYYRRYRYYRRYYYYRRRRRYYRYYRRRRRYYRRYYRYYRRRYRRRRRYRYYYYYRRYYRYYRRRYYYRRYRRRYYYYYYYRRYYRRYYRYRRRRRYRYYRRYRRYYYRYRYYYRRYYYYYRRYRRRRRYRYYRRYYYRRYYRRRRYRRYRYYYRRYRYRYYYRYRYRRYYYRRRYYYYYYRYRYYYRRRRYRRYRYYRRRRRRYRRYYRYYYYYRYRRYRYRRYYRYYRYRRYRYRYRYYYYYRYYRYRRYYYYYYYYYYRRYYRYRYYRRYYRYRRYYRRRRRRYYYRRYRRYYRRYYRRYYYYRYYRYRYRYYRRRRYRYYRRRYRYRRYRYYYYYYYRRYYRRRYRRYRYYRRYYYYYRRYYYYYRYYYYYYRYRYYYYYYYYRYYRYYRRRYYYYRYYYYYRYYRRRYRRRRRRYRRRRRYRRRRYRRRYRRYYYRYYYYYYYYYYRYYRRYRYYYRRRYRYRYYYYRRRRRYYYRRYYRRYRYRRYYRYYYYYRRYYYYYRYYYRRYYRRRRYYYYYYYYRYYYYRRRYRYYRYRRRYYYYRYYRYYRYRRYYYYRRRYRYRYRRRYYYYRRRYRYRYYYYYYRRYRRRYYRYYYYYRYYYRYYYRRYYYRYYYYRRYRRYRRYYYYYYYRYYRYYYYYRYYYYYRYYYRYYYYRRYYRRYRYYRYYRYYRYRYYRYYRRYRRRYRRRRRYYYYRRYRYRRYYYYYYYYRRYYYRRYRRRYRRYRRRRRYYYRRYRYYRYYYYRRYRYYYRYYYYRRYYYYYYRRRYRYYYRRRRRYYYRYRYYYYRRYYYYRYYYRRYYYYRRYRYRRYYYYYYRRRYRRYYYYRRYYYYYRYYRYYRRRRRRYRRRYYYYYRRRYRYYYRRRRRYRRYYYRYRYYRYRYYYYYYRYYRRRYYYYYRRRRYYYRYYRYYYRRRYYYRYYRYRYRYYYRYYRYYRRRRYRRRYRYRRRYRYRRRRRYRYRYYYYRYYRYYRYYRYYRYRRYYRYYRYYRYRYYRRYYRRRRYYRRRRYYYYYRRYYRRYYRRYRRYYRYYYRYRRRRRYRYYYYYRRRYYRRRRRYYYYRRYRYYYYRRRYYRYRRRRYYYRYYYYYYYRYYYRYRRYYRRYRRYYYRRYYRRRRYYRYRYYRRYRRRYRRYYYYYYYRRYRYYRYYYYRYRYRRYRYRYRYYRYRYRRYYRYRYRYYYYYRYYRYRYYYYYYYYRYRRRRRYYRYYYYYRYYRYYYYYRRRRRRYYYYRYYRYYRRRYYRRRRRRRYRRRYRRYYRYYRYYRYRRYRRRYYYYYYRRRRRRRYYYRYYYYYRRYYRRYRYYYRYYRRRRYYRRYYYRRYYYYYYYYYYYYRRYRYYYYYYRRRYYYRRYRRRRYYYYYRRRRYRRYRYYYRRRYYRYRYRRRYRYYYYYYYRRRYYRRRRYYYRRYRRRYYYYYYRRRRYYYRYYRYYYYYRYYYYRRRYRYYRYYYRRYYYYYRYRYRYYRYYYYYRRYYYYYYYRYYRYRRRRRRRRRRYYYYYRRRYYRRRRRRRRRRRYYYYYYYYRRRRYRRRYYYRYYYYYYYYYYYYYYYRRRYRRYYYRRRRRYYYRRYYYYYRRRRYYYYRRRRYRYYRRRRRYYYYRYYRYRRRRRRRRYYRYYYYYYYYYRYRRYYRRRYYRYRYYYYYRYYRRYYRYYRYRRYYRYYRYYRYYYYRYRRYYYYYYRYYRRRRYYYYYRRRRRYRRRYYYYRYRRYYRYYRYYYRRYYRRYRRYRYRYYYYYRRRRRYYRYYYRRRYRRYYRYYYYYRYYRYYRYRYYRRYYYYYRYYRYRYYRYYYYYYYYYRRRYYRYYRYRYYYRRYRRRYRRRRYYRYYYYYYYRRYYYYRRYRRYYRRRRYYRYYRRRYRYYRRYRRYRYYRRYYYYRYRRRYRYYYYRRYYRYRRRRRRRRYRYRYYRRRRYYYRRYYYYYRYRYRRYYYYYRYYYYRRRYYYRRYYYYYRRRRRRRRYYRYYYRYYRRRRRYYRRYYRYRRRYYYYYRRYYYYYRYYYRRRYRYRYRYRRRRYYYYYRRYYRYYRRRRYRRRYRYYYYRYRYYYYYYYRYRRYYYYYYYYYYRRRRYYRRRRRYYRRYRYRRYYYYRRRYYRYYYRRRYYRRRYYRRYRYYYYYRYRRRRYRRRYYRRRRYYYYYYYYRRRYRRYRYYYYRRRRYYYRYRRRRYRRRYYRYYYYYYYRYRYYRRYYRYRRYRRRRRRRRYYRRYYYRRRYRRRYRYRYYYRRYRYRYRYRRYYYYRYYYRYRYYRYYYRRYYRRRYYYYYYYYRYRRYYYYYYRYYRRRRYRRYYRRYYYYYYYYYYRYYRYYRYYRRYRYRRYRRYYYYYYYYYRYYRYRRRYYYRRYYYYYYYYYRYRYYYRRRRYYYYYRRYYRYYRYYRRRRYYRYRYYYRYYYRRYRRYRRRRYRYYRYRYRRRRRYYRRYYYYYYRRRRYYRYYRYYYYYYRRYYRYRRRRYRRRRRRYYRRRYRYRRYRYRRYYYYRYYYRYYYYYYYRRRRRYYYYRYYYYYYYYYYYYYYYYYYYRRRYYYYYYYYYRYRRYRRYYYRRYRYYRRYYRYYRRRYYYRRRRYYRYYYRRYYYYYRYRRRRRRYYRYYRYRYYRRRYYYYYYYYYYRYYYYYYYRYYRRRYRYYRYYRYRYYRYYRRRYYYYRRRRYRRYRRYYRYRYRRRYRYRYYRYRYRRYRYYYYRYRRYYYRRRRRRRRRRRYYYRRYYYRYYYYRYYYYYRRYYYYYYYYYYRRRYRYYRYRYYYRYRRRRYYRYRRRYRYYYRRRYRYYRYRRRRYRYYYYYYRYYYYRYYYRRYYYYRYYYRYRRRRYYRYYYYYYYYRYYRYRRYRRRRYYYYRYRRRYYRYRYRYYRYRRYYRRYRYYRYYYYYYYYYYYRYYYRYYYYYYRYRYYYRYYYYYYRRYYRRYYYRYYYRYYRYYRRYRYRYYRRRYYYRRRRYYRYRRRYYRRYRYYRRYRYYYYRYYRRYRYRRYYYRRYYRYYYYYRYRYYYRYRYRYYYRYYRRYRRRRYYYRRYRYRRYYYRYYYYYYYYYRYYYRRYYRRRYYYRYYRYYRYYRYYRYYYYYYYRYYYRYYRYYRYYRYRYYYYYRRYYYYRRYRRRRYRRRRRRYYYYRRRRYRYRYRYRRRYRRRRRRRRRRYYRRRYRYYRYYRRRRRRRRRRYYYYYYRRYYYYYYRYRRRYRRRRYRRRRYYRYYYRYYRRRRRRRYRRYYYYYYYYYRYYRRRYRRRYRRRYYYRYYYRYYYYYYRRYYYYRRYYRYRYYYYYYRYRYYRRYYYYYYYYRYYYRRRRYYYYYYYYYYYRYRRRRRRRRRRYRRRYRYYRRYRRYYYYRRRRYYRRYYYYYYRYRRRYYYYRRYYRYYYYYYYYRYYRRYRYYYRYRYRRYYYYRRYRYYYRRRYRRRRRRRYRRRYYYRRRYRYRYYYYYYYRRRYRYYRYYYRRRYRRYRRYYYRRRYRRYYRRYYRYRRRRYYYYRRYYRRRYYRRYYYYYRYYYYRRYYYYRYYRYRYRYYRRYYYYYYRRRYRYYRYYRRRRYYRYYYYRRYRYRRRRYRYYYRRYYYYYYYYYYYRYYRYYYYYYRYYRYRRYRRYRYYYYYYRYYYYRRYYYYRRYRRRRRYYRRYYRYRYYYYYYYYRRYYYRRYRRRRRRRRRRYYRRRRYYYRYYYYRRRRYRYRRYRYYRRRYRYRYYYYRRYRYYYYYYRYYYYRYYYYYYYYYRYYRRRYRYRYYYRYRYYRYYYYRRYRRRYYRYYYRRYRRYRRYYYYYYYYYYRRRRRRRYRRYYYYYYYYRRYYYYYRRYYYYRRRRYYRYYYYYRYYRYYYYYYYYYYYRYYYRRRYRRRRRYYYYRYYYYYYYRRRYYYRRYRYRRYYRRYYYRYRRYYYYRYYRYRRRRRRRRYRYYYRYYYYYRRRYYYRRRRRYRRYYRYYYYYRYRRYYRRYRYYYYYYYYRRRYRYRRYRRYYYYYYYYYYRYYRYYRYYRYYYYYRRRRYYYYYYRYYYRRYYYYYYYRRRYRRYYRRYYYYYYRYYYRYYYRRYYRYYRRRYYYYYYRYYYYYYRYYYYYYYRYYYYRRYYRYYYRRRRRYYYRRYYRYRRYRYRRRRRYRRRRYYRRRRYRYYYYRYYYYRRRYRYYYYYYYYYYYRRYYYRYYYYYRYYYRRRYRYRYYYYRYYRYRYRRYRYYRRRRYYRRYRYRYRYYYYYYYYRYRYRRRRYYYYYYYYYRRYYYRRRRYYYYYYRYYRYYYYRRYRYYRRYYRRRYRYYYYYYRRYYRYYRYYRYYYYYYYYYYYRRRYYRYYRRYYRYYYYYYYYYRYRYRYRRRYYYYYRRYRYYYRYRRRRRRRYRYYYRYYRRRRYYRYYYYRYYRYYRRYYRYYRYYYYRRRRRYRRRRYYYYYYYYYYYYRYRRYYYYRRYYRRRYYRYYYRYRRRYYYYYYYYYYYYRRRRRYYYYYYYYYYYYYRYYYRYYRRRRYYYYRRRYRYYYYRRRYYRRRYYRRRRYRRRRYRRYYYYYRRYYYRYRRYRRRRYYRRYYRYRYRRRYYYYRYYYYRYRRRRYYYRRRRRRYRRYYYYYYYRRRRRYYYRYRRRYYRRYYYYRYYYRYYYYYYYRYRYRYRYYRYRRYRRYRRYYYRYRYYYYYYYYRYYRYRYYRRRYYYYRRYRYYYRYRRRRRYYYRYYYRYYRRRYYYRRYRRRYYYYYYYRRYRYYYRYYYYYYYYYYYRRYYRYYYYRRRYRYYYYYYYYYYYYYYRYYRYRRRRRYYYYYYYYYYYRYYRRRYYYYYYRRRRRRYRRYYYRYYYYRYYRYYYRRRRYYYYYYYYRRRYYRYRYYYYRYYYYYYYYYYYRYYRYYYYYYRYYYYRYYRYRRYYRRRRYYYRYYRYRYYYRRRYYRYRRRRRYRYYYYYYYYYYRRRRRRRYYYYYYYYYYYYRRYYRYRRYYRRRRYYYYRRRRRRRRRRYYYRRRYYRRRYYYYRRRRRRRYYYYYYYRRYYRRYYYYYRYYYYYRYYYYRYYYYYYYYYYYYYYYYYYYYYYRYRYYYYYYYYYYYYYYYYYYYYYYYRRRYRRYYYYYRRYYYRYYYYYYYYYRYYYYYYYYYYYYYYRYYYYYRYYYYRRYRRRRYYRYYYRYRYYYYYYYYYYYYYYRRYRRRRRRRRRRRYYYYRRRYYRRRRRRRRRYYYYYRYYYRYRRRYRYRRYYYYRYYYYYYYYRRYYYYYYRRRRYRYYYYYYYYYRRYRYRYYYYYYYYYRRYYRRYRYYYYRYYYYYRRYYYYYRRYYYRRRRRYYYYYYYYYYYYYYYYYYRRYRYRYYYYRYRYRRYYYRRYYRYYYYRYYYRRRYYYYRRRYYRYRRYRRRYYYYYYYYYYRYRYYRRYYYYRRRYYYRRYRYRYRRRYRRRYRRYRRRRRRRYYRRRRYRRRRRRYRRYYYYYRYYYRYYYRRYYRYYRYYRYRRYRYYRRYYRRYRYYRYRRRRRYRRYRRRRRRRRRRRRRYRYRYYYYRRRRRRRYRRRYYYYRRRRYRRYYYYYRRYYYYRYYRYYYRRYRYYYYRRYYYYYYRRRRYRRRYYYRRYRRRRRRRRYYRYYYYYRRYYYYYYRRYYYRRYRRRRYRRRRYRRYYYRRYYRYYYYYRYRRYYRRYRRYRYYYYYYYRRYYYYYYYRYYYYYRRYRRYYYYYYYRRYYYYRRYYYRYRYYYYRRYYRRYYRRRRRYYRRYRRRRYYYYYRYYYRRRRRRYYYYYYYYRYRYYYRYYYYYYYYRRRRRYYYYRYYRRYRRRYRYYYYYRYRRYRYYYRRYYYYYYYYYRYYYYRYYYYYYYYYYRRRRRRRYRYYRRYRYYRRYRYYYYYYYYRRYYRRYRYYYRRRRYYYYYRRRRRRRRRRRRYYYRYRYYYYYYYYYRYYYYYYYYYYYYYYRYYYYYRYRRRYYYYYYYYYYYYYYYYYYRYRRYRYYYYYYYYRYRYYRRRRRRYYRRRRYRRYRRRYYRYYYYYYYYYRYYYRRYRYYRRRYYRYYYYYRRRYRYYYRRRRRYRRRYYYYRRYYRRRRYYYYYYYYRRYYYYRYRRYRRRRYYRYYYYYYRYYYYRYYYYRYRYYYRRYYRYYRYRRRYRYRYRYYRRRRYYYYYRYYRYRRRYYYYRYYRYYYYRRYYRRRRYYYYRYYRRRRYYRRRRRRYYRYRRYYYYYYYYRYYYYYYYYRRYYYYYYYYYYYRRRRRRYYYYYYRYRYYRRYYYYYRRYYRYYRYYYYYYYYRRYRYYRYYRYYRYYRYYYRYRRRRRYYYRRYRRYRYRYYRYYRRRYYRRYYYYRRRYRRYYYRYYRYYYRYYYYYYYRYYRYYYRYRYRRRRYYYRYRYYYYYRRRYYYYYYYRYRYRYRYYRYRRRRRRRYYRRYYRRRRYYYYYYYYYYRRYRYYRRYRYRYRRRYYYRYYRRYYYYRYYYYYYYYRYYRRRRYRRYYYYYYYRYRYRRYYRYYRYYRYRYYYRYYYRRYRRRRYRYYRYYRRRRYYYRRYYYYRRYRRYRYYYYYYYYYRYYRYYRYRRYRYYRRYYYYRYYYYYRRYRRRYRYRRRYYYYYYYYYYRRYYRYRRYYYYRYYRRRRRRYYYYYYYYYYYRYYRRYRRYYYYYYRRYRYYRYYRYRRRRYYRRRRYRYYYRYYRYYYYRRRRRYYYYYYYYYYYRYRRYYYRYYYYYYYRRYYYYYYYRRYYRYRYYYYYYYYRRYRRRRRRYYYRRYYRYYYRYYYYYYRRYRRRRRYYYRRRYYRRYRRRRRRYYYYYRYRRYYYYYYYYYYYYYYYYRRYYRYYYYRRRRRRRRRRRYYRYRYRYYRYRRRYRYYYRRYYRYYRYYRYYRYYYYRYYYYYRYYRRRRRRYYRRRRYRYRRYYYYRRRYRRRRRRYRYYYYRYYRYYRYRYYYRYYYYYRYYRRRYYRRYYYYRYYRYYRRYYYYYYYYYYYYYYYYRRYRRRYYYYRRRRRRRYRRRYYYYYYRRYRRRRYRRRYYYYYRYRRYYRYRRRRYYRRYYRYYRYYRYRRYRRRRYYYYYRRYYRRYYYRRYYRYYYYRRYYRYRYRYYRYRRRRYYYRRRRRRYRRYYRYYYYRRRRYYYYYYRRYYYYYYRYRRRRRRYRYRYYYYYYRRYYYYRYYYYYYYYYYYRRYYRRRRYYRYYYYRRYRRRYYRYYYYRRRRRRRRRRYYRRRRRRRRRRRRRYRRRRRYYYYRRYYYYRRRYYRYYYRRYYYYYRRYYYRYYYYRYYYYYYYYYRRYYRYRRYYRRRRYYYYRYYYRRYYYRRYRRYRRYRYRYYYRRRRYYRYRRRRRYRRYYYRRYYYRRRRYYRYYYRYYRYYYYYYYYRRYYYYYRRYYYRRYRRYYYRRYRRYYRYYRYRYYRYYYRYYRYYYYYRYYRYYYYYRYYYYRRYYYRYRYYYYYYYYRYYRYYYRYRYRYRRRRRRRYYYYYRYRYYYYYYRRYYYRYRRYRYRYYYYYYYYYRYYYRYYYYYYYRRYRRYYYYRYYRRYRRYYRRYRRYRRYYYYYYYYRRYYRYYYRYYRRRYRRRRRRRRRYYRRYYYYYRYYYYYRYYYRYYRRYYRRYYYYYRRYYRRYYYRRYYRRRRRYRRRYRRRRYYRYYRYYRRRRYRRYRYYRRYRRRYRRRRYYRRYRRYRYYRRRYYRYYYYYRRYRRYRYYYYYRYYYYRRRRYYYYYYYRRRYYYYYRRRYYYYYYYRYRRYYYYYRRYYYYRYYYYYYYYYYYRRYYRRRYRYYYYYYRYYYRYYYRYYYYYRYYYYYYRRRRYYRYRRRRRRRYYYRYYYRRYYRRRRYYRYRYRYYYRRYYRYYRRRYRYRRYRRRRRRYRYYYYYRYYYYRRYYYRYRYYRYRRYRRYRRYYRYYRYRRRYRYYYYYYYRYYRRYYYRYRYYYYYYYYYYRYYYRRYRYYRYYYYYYYYRYRYYRRYYRYYRYYYYRRYYRYYRRRRYYYYRRYYRYRYYYRYYRYRRRYRYRRYYRRYYYRRYYYRRRRYRRYYYRRRRRRRRYRRYYRYYYRYYYYRYYYRYRRYYRRYYRRRYYRYRYRRYYRYYRYYYRYRRRYYYYYYYRYYRYRYRRYYRRYYYYYYYYRYYYYRYRRRYYRYRYYYYYYYYRRRRYYYYRYYRYYYYYRRRYRYYRRRYYYYYYRYYYRYRYRRYRRYYRRYRRRYRRRRYRYRRRRRRRRYRRRRRRYYYRYYRYYYYYYYYYYYYYYRRYYYRYRYYYYYYYYYYRRYRRRYYYYYYYYYYYYRRYRRRRYYYYYYYYYYYRRYRRRRYYYYRYYYRRRRRRYYYRRYYYYRRRRYYYRYYYYYRRRYRRYYYYRYYYRRYYYYYRYRYRYYRRYYRRRYYRYYYYYYYRYYYYRYYRRYRRYYRYRYRYYYYRYYYRYYYRRYYYRYYYRRYYYYYYYRYYYRRYRYYRRYYYRRRRYRRRYRRRYRYYYYYYYYYYYRRRRRRRRRRRRYYYYYRYYYYYRRYYYYYYYRRRYRYRYYRRYYYYRRRRRRYRYYYYYYRRRRYYRYYYRRRYRRRRRRRYRRYYYRRYYYYYYYRRRYRRRYRYYYYYYYRRYRYYYYYYYYRRRRRYRRRRRYRYYYYYRRYYYYRYYYYRYYYYRYYRRRYYYYYYRRRRYRYYYYYYYYYYYYYYYYYYYYYYYYYRRRYYYYYYYYYYYRYYYYYYYYYYYYRYRRYYYYYYYRRYYYYRYYYRRYRRRYRRRYYYYYYYYYYRRYYYYYYYYYYRYRRRRRRRRYRYRYRRRRYRRRRYRYYYRRYYRYYRRYYYRRYRRYYRRYRRRRRYYYRYYRRRRRYYRYYRRRYYYRRRRRYRYYRYYYRRYYYYYYRYYYYYYRRRYYYRRRRRYYRRRYRRYYYRYRRYYRRRRYYRRYRYYYRRYYRYRYYYYRRYYYYYYYYYYYRRRRYRYYYYYYYYRRYYYYYRYRYYYYYYYYYRYYYYRRRRRYRRYYRRYYYRRRRRYRRYRRYYRYYYYRRYRYYRRRYYYYRYYYYYYYYRYYYYYYRRYYRRYYYYYRYYYYYRYRRRYYYYRYRRYYYYYYYYYYYYYRYYRRRRRYRRRYYYYYYYRYYYYRRYRYYYYYRYYYRYYYRYRYYRRRRYRRYRRYYRYYYYRYYYYYRYYYRYYRYYRYRYYRYYRRRYYYRRYYRRYYRYYYYYYRRYYYYRRRRRRRRYYRRYRYRRYRRRYYRYRYRYYRRYYRRRYYYRYRRYYRRRRYYYYYYYYYYYYYRRRRRYYRYYYYRRRYRRRYYRYYYYYRRRYYYYYRRRYRRRRRRYYRRRRYYYYYYYYYYYYYYRRYYYYYYRYYYYYYRYYRYRRYRYYRRRRYYYYRRRRYRRRYYYYRYRYRYRYYYRRYYYYYRYYYRYYYYYYYYRRYYRRYYYYRYYYYRYYRRYYRYYRYRRYYRRYRYRRYYRYRYYRRYYYRRRRRRYRRRRYYYYYRRRYRRRRRRYRRRRYYYYYYYYYYYRRRYRRRYRRR
>Ser_h/
RYRRRYRRYYYYYRYYYYRRRYRRYYYRRYRYRRYRYRRRYRYYYRRYYYYRYRRRYYYRRYRRYRRYRRYRRYYYYYRYRRYYRYYRYYRYYYYRYYRYYYYYYRRRRRRRYYRRRYYRRYYYYRRRRRRRYRRYRRYYRRYYYRYRRRYRYYYRRRRRRYYRYYYYYRYYRYRYRRYRRYRYRRRRYYYRRRRRRYRYRRRYYYRRYRYRYYYYYYYYYYRYYRYYYYRYYYYYYRYYYYYYYRRYYYYYYYRRRYRYYYYRRRRYYRYRYYYYYRYRYYYYYRYRYYRRYRRYRYRYRYYRYYRYYRYYYYYRRRYYYYYYYYYYYYRYYRYYRYYRRRRYYRYYYYYYYYRRRYYYYRYRRRYYYRRRRRRRRYYYYYYYRRYRYYYYRRYRYYYRRYRRYRYYYYYYYRRYYYYRRYRYYRYYYYYRRYYYYRRYRRRRRYRRYRRRYYRYRYYYYYYRRRRRRYYYYYYYRRRRRYYYRYYYRRYRRYRRRYYYYYYYRYYRRRYRYYYYYYRYYYRYRRYYYYRRYRRRRYYYRRYYYRRYYYYYRRRYYRRYRRYRYYYRYRRYRRYRYYYRYYRYRYYRYYRRRRRYRRYYRYYRYRRYRRYRYRRRYRYRYRYRYYYYRYYYRYYYRYRYYRRYYYRYYYRRYRRRYRYRRYYRYYYYRYRYRYRYYYYRRYYRRRRRYRRRYYYYYRYRRRRYRYRRYRYYRRYRRRRYYYYYYRRYYYYRYYYYYRYYRYYRRYYYYYYYYRRRRYYRYYRYYYYYYYYYYRRYRRRRYRYRRYYRRYRRRYRRRRRRRRYRRRRRYRRRRRYYYRRYYRYRRRRRRRRRYYYRYRRRYRRYRYRYYRYRYYRYYRYRRRRRYRRRRYYYYRYYYYRYYYYYRRYYRRYRRRYYYYYRRYYRRYYYRRYYYYYYYYYYYRRYRYYRYYYRYYYRYRRRRYYYYRRRYYYYYRYYRRRRYYRYRYYYRRYYYYRYRRRYRRYYRYYRRRYRYYYYYYRYYYRYRYRYYRYYRYYYYRRYRYYRRYYYYRYYYYYRYYYYRRYYRRYYRYRYYRYRRRYRYYRRYYRYRRRYYYYYRYYRRRRYRYYYYYRYRYYRRYRRYRYYYYYYYRYYYYYYYYYYRYYYYYRYRYYYRYRYYRRYYRRRRYYYRYRYYRYRRRRRRYRYYYRRRRYYYYRYRYYYRRRRYRYYRRRRYYRYYRYYYYYYYRYYRRYRRYRRYYRYYRYYYYYRYRRRYYRYRYYYYRYYYYRRRRRYRRRYRYYYYYYYRRRRRRYRRYYRYRRYRRYYRRYYYRYYRYYYRYYRYYYYYYRYYYYRRRRYYRRYRYYRYYYRRYRRRYRYRRRRYRRRYYYRRYRYYYYYRRYRYRRYRYYRRRYYRRYYYYYYRRYYYRYRYYYYYYRYYYYYYYYYRYYYYRRYYYYYYYYRYYRYYYYYYRYYYRRYYYRYYYRYRYRYYRRYRRRYYYRRYRRYYYRRYRRRRYYRRRYYYYYYRRYYRRYRRRRYYYYRYYYYRYRYYYYYYRYRYRYYRRRRRRYYYYYYYRRYYYYYYYYYYYYYYYYYYYYYRYYYYRYYYYYYYRYYYYYYYYYYRYYRRRYYYRYYRRRRRRYRYYRRRRRYYYYRYYYRRRYRRRYYYYYYRRYYRYYYYRRYYYRYRYYYRRYYRRRRYRRYRYYYYYYRYYYRYYYRYRYRRYRYYRYRYYYYRYRYYRRRYRRRYYRRRYRRRRYYRYYRYRRYRYYYYRYRRYRYYYYYRYYYYRYYYYYYYYRYYYRYYYYRYRYYRRRRYYYYYYRRRRRRRYYYYYYYYYYRYYYYYYRRRYYRRRYYRYRYYYYRRYYYYYRRYYRYYRRYYYYRYYYYRYYRRYYYRRRYYRRRYYRYRRRYYRYRRRRRRRYYYYYYRYYYYRRYYRRYYRRRYRYYYYYYYYYYYYYRYYYYYYYYRYYYYYYRRYYYYRRYRYYRRYYYYRRRRRYYRYYRRRRRYYRRYYRYYRRRYRRRRRYRYYYYYRRYYRYYRRRYYYRRYRRRYYYYYYYRRYYRRYYRYRRRRRYRYYRRYRRYYYRYRYYYRRYYYYYRRYRRRRRYRYYRRYYYRRYYRRRRYRRYRYYYRRYRYRYYYRYRYRRYYYRRRYYYYYYRYRYYYRRRRYRRYRYYRRRRRRYRRYYRYYYYYRYRRYRYRRYYRYYRYRRYRYRYRYYYYYRYYRYRRYYYYYYYYYYRRYYRYRYYYRYYRYRRYYRRRRRRYYYRRYRRYYRRYYRRYYYYRYYRYRYRYYRRRRYRYYRRRYRYRRYRYYYYYYYRRYYRRRYRRYRYYRRYYYYYRRYYYYYRYYYYYYRYRYYYYYYYYRYYRYYRRRYYYYRYYYYYRYYRRRYRRRRRRYRRRRRYRRRRYRRRYRRYYYRYYYYYYYYYYRYYRRYRYYYRRRYRYRYYYYRRRRRYYYRRYYRRYRYRRYYRYYYYYRRYYYYYRYYYRRYYRRRRYYYYYYYYRYYYYRRRYRYYRYRRRYYYYRYYRYYRYRRYYYYRRRYRYRYRRRYYYYRRRYRYRYYYYYYRRYRRRYYRYYYYYRYYYRYYYRRYYYRYYYYRRYRRYRRYYYYYYYRYYRYYYYYRYYYYYRYYYRYYYYRRYYRRYRYYRYYRYYRYRYYRYYRRYRRRYRRRRRYYYYRRYRYRRYYYYYYYYRRYYYRRYRRRYRRYRRRRRYYYRRYRYYRYYYYRRYRYYYRYYYYRRYYYYYYRRRYRYYYRRRRRYYYRYRYYYYRRYYYYRYYYRRYYYYRRYRYRRYYYYYYRRRYRRYYYYRRYYYYYRYYRYYRRRRRRYRRRYYYYYRRRYRYYYRRRRRYRRYYYRYRYYRYRYYYYYYRYYRRRYYYYYRRRRYYYRYYRYYYRRRYYYRYYRYRYRYYYRYYRYYRRRRYRRRYRYRRRYRYRRRRRYRYRYYYYRYYRYYRYYRYYRYRRYYRYYRYYRYRYYRRYYRRRRYYRRRRYYYYYRRYYRRYYRRYRRYYRYYYRYRRRRRYRYYYYYRRRYYRRRRRYYYYRRYRYYYYRRRYYRYRRRRYYYRYYYYYYYRYYYRYRRYYRRYRRYYYRRYYRRRRYYRYRYYRRYRRRYRRYYYYYYYRRYRYYRYYYYRYRYRRYRYRYRYYRYRYRRYYRYRYRYYYYYRYYRYRYYYYYYYYRYRRRRRYYRYYYYYRYYRYYYYYRRRRRRYYYYRYYRYYRRRYYRRRRRRRYRRRYRRYYRYYRYYRYRRYRRRYYYYYYRRRRRRRYYYRYYYYYRRYYRRYRYYYRYYRRRRYYRRYYYRRYYYYYYYYYYYYRRYRYYYYYYRRRYYYRRYRRRRYYYYYRRRRYRRYRYYYRRRYYRYRYRRRYRYYYYYYYRRRYYRRRRYYYRRYRRRYYYYYYRRRRYYYRYYRYYYYYRYYYYRRRYRYYRYYYRRYYYYYRYRYRYYRYYYYYRRYYYYYYYRYYRYRRRRRRRRRRYYYYYRRRYYRRRRRRRRRRRYYYYYYYYRRRRYRRRYYYRYYYYYYYYYYYYYYYRRRYRRYYYRRRRRYYYRRYYYYYRRRRYYYYRRRRYRYYRRRRRYYYYRYYRYRRRRRRRRYYRYYYYYYYYYRYRRYYRRRYYRYRYYYYYRYYRRYYRYYRYRRYYRYYRYYRYYYYRYRRYYYYYYRYYRRRRYYYYYRRRRRYRRRYYYYRYRRYYRYYRYYYRRYYRRYRRYRYRYYYYYRRRRRYYRYYYRRRYRRYYRYYYYYRYYRYYRYRYYRRYYYYYRYYRYRYYRYYYYYYYYYRRRYYRYYRYRYYYRRYRRRYRRRRYYRYYYYYYYRRYYYYRRYRRYYRRRRYYRYYRRRYRYYRRYRRYRYYRRYYYYRYRRRYRYYYYRRYYRYRRRRRRRRYRYRYYRRRRYYYRRYYYYYRYRYRRYYYYYRYYYYRRRYYYRRYYYYYRRRRRRRRYYRYYYRYYRRRRRYYRRYYRYRRRYYYYYRRYYYYYRYYYRRRYRYRYRYRRRRYYYYYRRYYRYYRRRRYRRRYRYYYYRYRYYYYYYYRYRRYYYYYYYYYYRRRRYYRRRRRYYRRYRYRRYYYYRRRYYRYYYRRRYYRRRYYRRYRYYYYYRYRRRRYRRRYYRRRRYYYYYYYYRRRYRRYRYYYYRRRRYYYRYRRRRYRRRYYRYYYYYYYRYRYYRRYYRYRRYRRRRRRRRYYRRYYYRRRYRRRYRYRYYYRRYRYRYRYRRYYYYRYYYRYRYYRYYYRRYYRRRYYYYYYYYRYRRYYYYYYRYYRRRRYRRYYRRYYYYYYYYYYRYYRYYRYYRRYRYRRYRRYYYYYYYYYRYYRYRRRYYYRRYYYYYYYYYRYRYYYRRRRYYYYYRRYYRYYRYYRRRRYRRYRYYYRYYYRRYRRYRRRRYRYYRYRYRRRRRYYRRYYYYYYRRRRYYRYYRYYYYYYRRYYRYRRRRYRRRRRRYYRRRYRYRRYRYRRYYYYRYYYRYYYYYYYRRRRRYYYYRYYYYYYYYYYYYYYYYYYYRRRYYYYYYYYYRYRRYRRYYYRRYRYYRRYYRYYRRRYYYRRRRYYRYYYRRYYYYYRYRRRRRRYYRYYRYRYYRRRYYYYYYYYYYRYYYYYYYRYYRRRYRYYRYYRYRYYRYYRRRYYYYRRRRYRRYRRYYRYRYRRRYRYRYYRYRYRRYRYYYYRYRRYYYRRRRRRRRRRRYYYRRYYYRYYYYRYYYYYRRYYYYYYYYYYRRRYRYYRYRYYYRYRRRRYYRYRRRYRYYYRRRYRYYRYRRRRYRYYYYYYRYYYYRYYYRRYYYYRYYYRYRRRRYYRYYYYYYYYRYYRYRRYRRRRYYYYRYRRRYYRYRYRYYRYRRYYRRYRYYRYYYYYYYYYYYRYYYRYYYYYYRYRYYYRYYYYYYRRYYRRYYYRYYYRYYRYYRRYRYRYYRRRYYYRRRRYYRYRRRYYRRYRYYRRYRYYYYRYYRRYRYRRYYYRRYYRYYYYYRYRYYYRYRYRYYYRYYRRYRRRRYYYRRYRYRRYYYRYYYYYYYYYRYYYRRYYRRRYYYRYYRYYRYYRYYRYYYYYYYRYYYRYYRYYRYYRYRYYYYYRRYYYYRRYRRRRYRRRRRRYYYYRRRRYRYRYRYRRRYRRRRRRRRRRYYRRRYRYYRYYRRRRRRRRRRYYYYYYRRYYYYYYRYRRRYRRRRYRRRRYYRYYYRYYRRRRRRRYRRYYYYYYYYYRYYRRRYRRRYRRRYYYRYYYRYYYYYYRRYYYYRRYYRYRYYYYYYRYRYYRRYYYYYYYYRYYYRRRRYYYYYYYYYYYRYRRRRRRRRRRYRRRYRYYRRYRRYYYYRRRRYYRRYYYYYYRYRRRYYYYRRYYRYYYYYYYYRYYRRYRYYYRYRYRRYYYYRRYRYYYRRRYRRRRRRRYRRRYYYRRRYRYRYYYYYYYRRRYRYYRYYYRRRYRRYRRYYYRRRYRRYYRRYYRYRRRRYYYYRRYYRRRYYRRYYYYYRYYYYRRYYYYRYYRYRYRYYRRYYYYYYRRRYRYYRYYRRRRYYRYYYYRRYRYRRRRYRYYYRRYYYYYYYYYYYRYYRYYYYYYRYYRYRRYRRYRYYYYYYRYYYYRRYYYYRRYRRRRRYYRRYYRYRYYYYYYYYRRYYYRRYRRRRRRRRRRYYRRRRYYYRYYYYRRRRYRYRRYRYYRRRYRYRYYYYRRYRYYYYYYRYYYYRYYYYYYYYYRYYRRRYRYRYYYRYRYYRYYYYRRYRRRYYRYYYRRYRRYRRYYYYYYYYYYRRRRRRRYRRYYYYYYYYRRYYYYYRRYYYYRRRRYYRYYYYYRYYRYYYYYYYYYYYRYYYRRRYRRRRRYYYYYYYYYYYYRRRYYYRRYRYRRYYRRYYYRYRRYYYYRYYRYRRRRRRRRYRYYYRYYYYYRRRYYYRRRRRYRRYYRYYYYYRYRRYYRRYRYYYYYYYYRRRYRYRRYRRYYYYYYYYYYRYYRYYRYYRYYYYYRRRRYYYYYYRYYYRRYYYYYYYRRRYRRYYRRYYYYYYRYYYRYYYRRYYRYYRRRYYYYYYRYYYYYYRYYYYYYYRYYYYRRYYRYYYRRRRRYYYRRYYRYRRYRYRRRRRYRRRRYYRRRRYRYYYYRYYYYRRRYRYYYYYYYYYYYRRYYYRYYYYYRYYYRRRYRYRYYYYRYYRYRYRRYRYYRRRRYYRRYRYRYRYYYYYYYYRYRYRRRRYYYYYYYYYRRYYYRRRRYYYYYYRYYRYYYYRRYRYYRRYYRRRYRYYYYYYRRYYRYYRYYRYYYYYYYYYYYRRRYYRYYRRYYRYYYYYYYYYRYRYRYRRRYYYYYRRYRYYYRYRRRRRRRYRYYYRYYRRRRYYRYYYYRYYRYYRRYYRYYRYYYYRRRRRYRRRRYYYYYYYYYYYYRYRRYYYYRRYYRRRYYRYYYRYRRRYYYYYYYYYYYYRRRRRYYYYYYYYYYYYYRYYYRYYRRRRYYYYRRRYRYYYYRRRYYRRRYYRRRRYRRRRYRRYYYYYRRYYYRYRRYRRRRYYRRYYRYRYRRRYYYYRYYYYRYRRRRYYYRRRRRRYRRYYYYYYYRRRRRYYYRYRRRYYRRYYYYRYYYRYYYYYYYRYRYRYRYYRYRRYRRYRRYYYRYRYYYYYYYYRYYRYRYYRRRYYYYRRYRYYYRYRRRRRYYYRYYYRYYRRRYYYRRYRRRYYYYYYYRRYRYYYRYYYYYYYYYYYRRYYRYYYYRRRYRYYYYYYYYYYYYYYRYYRYRRRRRYYYYYYYYYYYRYYRRRYYYYYYRRRRRRYRRYYYRYYYYRYYRYYYRRRRYYYYYYYYRRRYYRYRYYYYRYYYYYYYYYYYRYYRYYYYYYRYYYYRYYRYRRYYRRRRYYYRYYRYRYYYRRRYYRYRRRRRYRYYYYYYYYYYRRRRRRRYYYYYYYYYYYYRRYYRYRRYYRRRRYYYYRRRRRRRRRRYYYRRRYYRRRYYYYRRRRRRRYYYYYYYRRYYRRYYYYYRYYYYYRYYYYRYYYYYYYYYYYYYYYYYYYYYYRYRYYYYYYYYYYYYYYYYYYYYYYYRRRYRRYYYYYRRYYYRYYYYYYYYYRYYYYYYYYYYYYYYRYYYYYRYYYYRRYRRRRYYRYYYRYRYYYYYYYYYYYYYYRRYRRRRRRRRRRRYYYYRRRYYRRRRRRRRRYYYYYRYYYRYRRRYRYRRYYYYRYYYYYYYYRRYYYYYYRRRRYRYYYYYYYYYRRYRYRYYYYYYYYYRRYYRRYRYYYYRYYYYYRRYYYYYRRYYYRRRRRYYYYYYYYYYYYYYYYYYRRYRYRYYYYRYRYRRYYYRRYYRYYYYRYYYRRRYYYYRRRYYRYRRYRRRYYYYYYYYYYRYRYYRRYYYYRRRYYYRRYRYRYRRRYRRRYRRYRRRRRRRYYRRRRYRRRRRRYRRYYYYYRYYYRYYYRRYYRYYRYYRYRRYRYYRRYYRRYRYYRYRRRRRYRRRRRRRRRRRRRRRRYRYRYYYYRRRRRRRYRRRYYYYRRRRYRRYYYYYRRYYYYRYYRYYYRRYRYYYYRRYYYYYYRRRRYRRRYYYRRYRRRRRRRRYYRYYYYYRRYYYYYYRRYYYRRYRRRRYRRRRYRRYYYRRYYRYYYYYRYRRYYRRYRRYRYYYYYYYRRYYYYYYYRYYYYYRRYRRYYYYYYYRRYYYYRRYYYRYRYYYYRRYYRRYYRRRRRYYRRYRRRRYYYYYRYYYRRRRRRYYYYYYYYRYRYYYRYYYYYYYYRRRRRYYYYRYYRRYRRRYRYYYYYRYRRYRYYYRRYYYYYYYYYRYYYYRYYYYYYYYYYRRRRRRRYRYYRRYRYYRRYRYYYYYYYYRRYYRRYRYYYRRRRYYYYYRRRRRRRRRRRRYYYRYRYYYYYYYYYRYYYYYYYYYYYYYRYYYYYRYRRRYYYYYYYYYYYYYYYYYYYRYRRYRYYYYYYYYRYRYYRRRRRRYYRRRRYRRYRRRYYRYYYYYYYYYRYYYRRYRYYRRRYYRYYYYYRRRYRYYYRRRRRYRRRYYYYRRYYRRRRYYYYYYYYRRYYYYRYRRYRRRRYYRYYYYYYRYYYYRYYYYRYRYYYRRYYRYYRYRRRYRYRYRYYRRRRYYYYYRYYRYRRRYYYYRYYRYYYYRRYYRRRRYYYYRYYRRRRYYRRRRRRYYRYRRYYYYYYYYRYYYYYYYYRRYYYYYYYYYYYRRRRRRYYYYYYRYRYYRRYYYYYRRYYRYYRYYYYYYYYRRYRYYRYYRYYRYYRYYYRYRRRRRYYYRRYRRYRYRYYRYYRRRYYRRYYYYRRRYRRYYYRYYRYYYRYYYYYYYRYYRYYYRYRYRRRRYYYRYRYYYYYRRRYYYYYYYRYRYRYRYYRYRRRRRRRYYRRYYRRRRYYYYYYYYYYRRYRYYRRYRYRYRRRYYYRYYRRYYYYRYYYYYYYYRYYRRRRYRRYYYYYYYRYRYRRYYRYYRYYRYRYYYRYYYRRYRRRRYRYYRYYRRRRYYYRRYYYYRRYRRYRYYYYYYYYYRYYRYYRYRRYRYYRRYYYYRYYYYYRRYRRRYRYRRRYYYYYYYYYYRRYYRYRRYYYYRYYRRRRRRYYYYYYYYYYYRYYRRYRRYYYYYYRRYRYYRYYRYRRRRYYRRRRYRYYYRYYRYYYYRRRRRYYYYYYYYYYYRYRRYYYRYYYYYYYRRYYYYYYYRRYYRYRYYYYYYYYRRYRRRRRRYYYRRYYRYYYRYYYYYYRRYRRRRRYYYRRRYYRRYRRRRRRYYYYYRYRRYYYYYYYYYYYYYYYYRRYYRYYYYRRRRRRRRRRRYYRYRYRYYRYRRRYRYYYRRYYRYYRYYRYYRYYYYRYYYYYRYYRRRRRRYYRRRRYRYRRYYYYRRRYRRRRRRYRYYYYRYYRYYRYRYYYRYYYYYRYYRRRYYRRYYYYRYYRYYRRYYYYYYYYYYYYYYYYRRYRRRYYYYRRRRRRRYRRRYYYYYYRRYRRRRYRRRYYYYYRYRRYYRYRRRRYYRRYYRYYRYYRYRRYRRRRYYYYYRRYYRRYYYRRYYRYYYYRRYYRYRYRYYRYRRRRYYYRRRRRRYRRYYRYYYYRRRRYYYYYYRRYYYYYYRYRRRRRRYRYRYYYYYYRRYYYYRYYYYYYYYYYYRRYYRRRRYYRYYYYRRYRRRYYRYYYYRRRRRRRRRRYYRRRRRRRRRRRRRYRRRRRYYYYRRYYYYRRRYYRYYYRRYYYYYRRYYYRYYYYRYYYYYYYYYRRYYRYRRYYRRRRYYYYRYYYRRYYYRRYRRYRRYRYRYYYRRRRYYRYRRRRRYRRYYYRRYYYRRRRYYRYYYRYYRYYYYYYYYRRYYYYYRRYYYRRYRRYYYRRYRRYYRYYRYRYYRYYYRYYRYYYYYRYYRYYYYYRYYYYRRYYYRYRYYYYYYYYRYYRYYYRYRYRYRRRRRRRYYYYYRYRYYYYYYRRYYYRYRRYRYRYYYYYYYYYRYYYRYYYYYYYRRYRRYYYYRYYRRYRRYYRRYRRYRRYYYYYYYYRRYYRYYYRYYRRRYRRRRRRRRRYYRRYYYYYRYYYYYRYYYRYYRRYYRRYYYYYRRYYRRYYYRRYYRRRRRYRRRYRRRRYYRYYRYYRRRRYRRYRYYRRYRRRYRRRRYYRRYRRYRYYRRRYYRYYYYYRRYRRYRYYYYYRYYYYRRRRYYYYYYYRRRYYYYYRRRYYYYYYYRYRRYYYYYRRYYYYRYYYYYYYYYYYRRYYRRRYRYYYYYYRYYYRYYYRYYYYYRYYYYYYRRRRYYRYRRRRRRRYYYRYYYRRYYRRRRYYRYRYRYYYRRYYRYYRRRYRYRRYRRRRRRYRYYYYYRYYYYRRYYYRYRYYRYRRYRRYRRYYRYYRYRRRYRYYYYYYYRYYRRYYYRYRYYYYYYYYYYRYYYRRYRYYRYYYYYYYYRYRYYRRYYRYYRYYYYRRYYRYYRRRRYYYYRRYYRYRYYYRYYRYRRRYRYRRYYRRYYYRRYYYRRRRYRRYYYRRRRRRRRYRRYYRYYYRYYYYRYYYRYRRYYRRYYRRRYYRYRYRRYYRYYRYYYRYRRRYYYYYYYRYYRYRYRRYYRRYYYYYYYYRYYYYRYRRRYYRYRYYYYYYYYRRRRYYYYRYYRYYYYYRRRYRYYRRRYYYRYYRYYYRYRYRRYRRYYRRYRRRYRRRRYRYRRRRRRRRYRRRRRRYYYRYYRYYYYYYYYYYYYYYRRYYYRYRYYYYYYYYYYRRYRRRYYYYYYYYYYYYRRYRRRRYYYYYYYYYYYRRYRRRRYYYYRYYYRRRRRRYYYRRYYYYRRRRYYYRYYYYYRRRYRRYYYYRYYYRRYYYYYRYRYRYYRRYYRRRYYRYYYYYYYRYYYYRYYRRYRRYYRYRYRYYYYRYYYRYYYRRYYYRYYYRRYYYYYYYRYYYRRYRYYRRYYYRRRRYRRRYRRRYRYYYYYYYYYYYRRRRRRRRRRRRYYYYYRYYYYYRRYYYYYYYRRRYRYRYYRRYYYYRRRRRRYRYYYYYYRRRRYYRYYYRRRYRRRRRRRYRRYYYRRYYYYYYYRRRYRRRYRYYYYYYYRRYRYYYYYYYYRRRRRYRRRRRYRYYYYYRRYYYYRYYYYRYYYYRYYRRRYYYYYYRRRRYRYYYYYYYYYYYYYYYYYYYYYYYYYRRRYYYYYYYYYYYRYYYYYYYYYYYYRYRRYYYYYYYRRYYYYRYYYRRYRRRYRRRYYYYYYYYYYRRYYYYYYYYYYRYRRRRRRRRYRYRYRRRRYRRRRYRYYYRRYYRYYRRYYYRRYRRYYRRYRRRRRYYYRYYRRRRRYYRYYRRRYYYRRRRRYRYYRYYYRRYYYYYYRYYYYYYRRRYYYRRRRRYYRRRYRRYYYRYRRYYRRRRYYRRYRYYYRRYYRYRYYYYRRYYYYYYYYYYYRRRRYRYYYYYYYYRRYYYYYRYRYYYYYYYYYRYYYYRRRRRYRRYYRRYYYRRRRRYRRYRRYYRYYYYRRYRYYRRRYYYYRYYYYYYYYRYYYYYYRRYYRRYYYYYRYYYYYRYRRRYYYYRYRRYYYYYYYYYYYYYRYYRRRRRYRRRYYYYYYYRYYYYRRYRYYYYYRYYYRYYYRYRYYRRRRYRRYRRYYRYYYYRYYYYYRYYYRYYRYYRYRYYRYYRRRYYYRRYYRRYYRYYYYYYRRYYYYRRRRRRRRYYRRYRYRRYRRRYYRYRYRYYRRYYRRRYYYRYRRYYRRRRYYYYYYYYYYYYYRRRRRYYRYYYYRRRYRRRYYRYYYYYRRRYYYYYRRRYRRRRRRYYRRRRYYYYYYYYYYYYYYRRYYYYYYRYYYYYYRYYRYRRYRYYRRRRYYYYRRRRYRRRYYYYRYRYRYRYYYRRYYYYYRYYYRYYYYYRYYRRYYRRYYYYRYYYYRYYRRYYRYYRYRRYYRRYRYRRYYRYRYYRRYYYRRRRRRYRRRRYYYYYRRRYRRRRRRYRRRRYYYYYYYYYYYRRRYRRRYRRR
>Fung/
RYRRRYRRYRYYYRYYYYRRYYRRYYYRRRRYRRYRRYYYYRRYYRYYYYRRYYRRYYYRYYRRYRRYRRYRRYYYYRRYRRYRRYYRYRRYYYYRYYRYYRYYYRRRRRRRYYYRRYYRRYYYYYRRRRRRYRRYRRYYYRYYRYYRRRYYRRYYYRYRRYYRYYYYYRYRRYRYYRYRRRRRRYRRYYYRRRRYYYRRRRRRYYRRRRYRYYYYYYYYYRRYYRYYYYYYYYYYYYYYYYYRYRRYRYYYYYRRRYRYRYYRRRYYYRYYYYYYYRYRYYYYYRYYYYRRYYRYYYRYYYYRYRRYYRYRYYRRRYYYRYYYYYYYYYRYRRYYRYYRRYRYRRYYYYRRYYRRYYYYYRRRRRYYYRRRYRRRRYYYYYYYRRYRYYYYYRYRYYRRRYRRYRYYYYYYYRRRYYYRRYYYYYYYYYYRRYRRYRRYRRRRRYRRYRRRYYRYRYYYYYRRRRYYRYYYYRYYRRRRRYYYRYYYRRYRRYYRRYYYRYYRRYYRRRYRYYYRYYRYYYRYYRYYYYRRYYRRRYYYRRRYYYRRYRYRYYRRYYRYRYYRYYRRYRRYRRYYYYYRYRRYRYYRYYRRRRRYRRYYRYYRYRRYRRYYYRRRYYYRYRYYYYYYRYYYRYYRRYRRYYRYYYRYYYRRYRRRYRYRRYYRYRYYRYRYRYRYYRYRRYYRRRYRYYRYYRYRYYYYYRRYYYRRYRYYRRYRRRYRYYRYYYRYYYYRYYYYYRYYRYYYYYYYYRYYRRYRYYYYYYRYYYYRYYYRYRRYYRRRRYRRRYYRRYYRRYYYRRRRRRYRRRRRRYRRYYYRRRRYYRRYYRRRRRRRYYRYYYYYRYYYRRYRYRYRYYRYRRYRYRRRRRRRRYYYRYYYYYRYYYYYRRYRRRYRRYRYYYYRRYRRRYYYRYRRRYYYYYYYRRRYRYRRRYYRYYYRYRRRRYYYYRRYYYYYYRYYRRRRYYYYRYYYRRYYRYRYRRRYYRYRRYRRRRYRYYYYYYRYYYRYRYRYYRYYRYRYYRRRRYYRRYYYRRYYYYYRYRYYRRYRRRRYRYRYYRYRRRYRYRRRYYRYRRRYYYYYRYYRRRRYRYYYYYRYRYYRRYRRRRYYYYYYYRYYYYYYYYRYRYYYYYRYYYYYRYRYYRRRRRRRRYYYRYRYYRYRRRRRYYRYYYRRRRRYYYYRRYRYRRYRRRYYRRYRYYRYRRYRYYYYYYYYRRYRRYRRYRRYRRYYYYYRYRRRYYRYRYRYYRYYYYRRRRRYRRRYRYYYYYYYRRRRRRYRRYRRYYRYYRYRRRYYYRYYRYYYRYYYYYYYYYRYRYRRRRRYYRRYRYYRYRYRRYRRRYYYRRRRRRRRYYYRRYRYYYYYRRRRYYRYRYYYRYYRRRYYYYYYRRYYYYYRYYYYYYYYYYYYYYYYYYRYYRRYRRYYYYRRYYRRRRYYYRYYYYRYRYRYYYRYRYRYRRRRRRRYYYRRYRRYYYYRYYRRRYYYRRRYYRYYYRYRRRYRRYRYRRYRYYYYRYRYYYRYYRYRYRYYYRRRRRYYRRYRYRRRRYRRYRRYYRYRYYYRYRYYRYYRRRYRYYRYYRYRYRYYYRRYRYYRRRYYYRYYRRRYRRYYYRRRYRRYYYYRYYYRRRYYRRYYYRYYRRYRRYYYYRRYRYRYRYYYRRYYYRRRYRRYRYYYYYYRYYYRYYYRYRYRRYYYYRYRYYYRRYRYYRRRYRRRYYYRRRRRRRYYRYRYYRRYRYYYYYYRRYRYRYYRRYYYYRYYYYRYYYYYYRYYRYYYYRYYRRRRYYRRYYRRRRRRYYYRYYYYYYYRYYYRYYYRRRYRYRYRRYYYYYYRRYYYYYRRYRRRRRRYYYYYYYYYYYYYRYYYRRRYYRRRYYRYYYRYRRYRRRRRRRYYYYRYRYRRRYRYYRRRYRRYYRRYYYYYYYYYYYYRYYYYYYYYRYYYYYYYRYYYRRRRYYYYRYRYYRRRRRRRYYRRRRRRYYRRYYRYYRYYYRYYRRRRRRRRYYYRYRYRYRRYYYRYYRRRRRYYYYYYRYYRRYYRYRRRRRYRYYRRYRYRYYRYRYYYRRYRYYYRRRRYYRRRRYRRRYRYRYYYRRYRYRRYYYYYRRYRYRYYRRYRRRRYYRRRRYYYYYRRYYYYRRRRRYYRYRYYRRRRRRYRRYYRYYYYYRYRRYRYRRYYRYYRYRRYRYRYRYYYYYRYYRYRRYYYYYYYYYYRRYYRYRYYRRYRRYRRYRRRRRRRYYYRRRRRYYRRYYRRYYYYRYYRYRYRYYRRYRYRYYYRRYRYRRYYYYYYYRYRRYYYRRYRRYRYYRRYYYYYRRYYRYYRYYYYYYRYYYYRRYRYYRYYRYYRRRYYYYRYYYYYRYYRRRYRRRRRRYYRRYRYYRRRYRRRYRRYYYRYYYYYYYYYRYYRRRYRYYYRRRYYYRYYYYRRYRRRRYRRYRRRYRYRRYYRYYYYYRRYYYYYRYYYRRYYRRRRYRYYYYYRRYYYYRRRYRYRRYRRRYYYYRYRRYRRYYRYRYYYRRYRYRYRRRYYYYYRRRRYRRYRYYRRYYRRRRYRYYRYYRYYYRYRYRRYYYRYYYYRRYYRYYRYYYYYYYRYYRYYRYYRYYYYYRYYRRYRYYRRYRRRRRYYRYRRYYRYRYYYYYRRYRRRYRRRRRYYYYRRYRYYRYYYYYYYYRRYYYYRYRRRRRRRRRRRRYYYRRYYYYRYYYYRRYRYYYRYYYYRRYYYYYYRRRYRYYYRRRRRYYYRYRYYYYRRYRYYRYYYRRYYYYRRRRYRRYYYYYYRRRYRRYRYYRRYYYYYRYYRYYRRRRRRYRRRYYYYYRRRYRYYYRRRRRYRRYYYRYRYRRYRYYYYYRRYYRRRRYRYYRRRYYYYRYYRYRYRRRYYYRYYRYRYRYYYRYRRYYRRYRYRRRYRYRRRYRYRYRRRYRYRYYYYRYYRYRRYRRYYRYRRYYRYYRYYRYRYYRRYYRRRRYRRRRRYRYYYRRYYRRYYRRYYRYYRYYYYYRRRRRRRYYYYRRRRYYRRRYRYYYYYRYRYYYYRRRYRRYRRRRYYYRYYYYYYYRYYYRYRYYRRRRRRYYYRRYYRRRRYYRYRYYRRYRRRYRRYYYYYYRRRYRYYRYYYYRYRYRRYRYRYRYYRYRYYRYRRYYYRYYYYYRYYRYRYRYYYYYYRYRRRRRYRRYYYYYRYYRYYYYYRRYRRRYYYYRYYRYYRRRYRRRRRRRRYRRYRRRRYRYYRYYRYRRYRRRYYRYRYRRYRRRRYYYRYYYYYRRYYRRYRYYYRYYRRYRYYRRYYYRRYYYYYYYYYYYYRRYRYYYYYYRRRYYYRYYRRRYYYYYYRRRRYRRYRYYYYRRYYYYRYRRRYYRYYYYRYYRRYYRRRRYYYRRYYRRYYYYYYRRRYYYYRYYRYYYYRRYRRYRRRRRYYRYYYYYYYYRYRYRYRYYRYYYRYRRYYYRYRYRYYYRRRRRRRRYRRYYYRYYRYYYRRRYRRRYRRRRYYYYYYYRRRRYRRRYYYRYYYYYYYYYYYYYYYYRRYRYYYYRRRRYYYYRRYRYYYRRRYYYRYRRRRRRYRRYYRRYYYRRYRRYRRRRRRRRYRRYYYYYYYYYRYRRYYRRRYYRYRYYYYYRYYRRYYRYYRYYRYRRYRRYYRYRYYRYRRYYRYYYRYYRRRRYYYYRRRYRRYRRRYRYYRYRRYRRRRRYYYRRYYRRYRRRRYYYYYYYRRRRRYRRYYYRRRYYRYRRYRYYYRYYRYRRYRYYRRYYYYYRYYRYYYYYYYYYYYYYRRRRYYRYYRYRYYYRRYRRRYRRRRYYRYRRRYYYYRYYYYRRYRRYYRRRRYRRYYRRRYRYYRRYRRYRYYRRYYYYRYRRRYRYYYRRRYYRYYRRRRRRRRRYRYYRRRRYYYRRYYYYYRYRYRRYYYYRRYRYYRRRYYYRRRYRRYRRRRRYYYYRRRYYRYYRRRRRYRRRYRRYRRRYYRRYYRYYYYYRYYRRYRYRYRYRYRRRRRYYYYRRYRRYYRRYRYRRRYRYYYYRYRYYYRYYYRYYRYYYYYRYYYYRRRYRYRRRRRYRRRYRYRRYYYYRRRYYRRYYRRRYYRRRYYRRYRYYYYYRYYRRRRRRYYRRRRRYRYYYYRYRRYYRRYRYYYYRRRRYYYRYRRRRYRRRYYRYYYYYYYRYRYYYRYYRYRRYYRRRRYRRYYYYRYYRRRYYRRYRYRYYRRYYRRRYYYYRYRYYRYYYYYRYYRYYYRRYRRRRYYYYYYYYYYRRYYYYRYYYRRRRRYRRRRRRRRYYYYYYYYRYRRYYRYRRRYRRYRYYRYRYRYYYYYRYYRYRRYYYRRRYYRRRYYRYRYRYYYRRRRRYYYYRRYRYYYRYRRYRRYYRYRYYYRYYYRRYRRYRRRRYRYYRYYRRRRRRYYRRYYYYYYRRRRRYRYYRYYYRYYRRYRRYYRRRYRRRRRRYRRRRYRYRRRRYRYYYYYRYYYRYRRYYYYRRRRRYYYYYYYYYYYYYYRYYYYYYYYYRRRYYYYYYYYYRYRRYRRYYYRRYRYYRRYYRYYRRRYYRRRYRYRRYYYRRYYYYYYYRRRRRRYYRRYYYYYYRRRYRYYYYYYYYRYYYYYYYRYYRRRYRYYRYYRYYYYRYYRRRYYYYRRRRRYRYYRYYRYYYRRRYYYRYYRYRYRRYRRYYRRYRRRRRRRRRRRRRRRRYRRYYYYRRRYYYRYYYYYRRYYRYYYYYYYRRRYRYYYYRYYYRYRRRRYYRYRRRYRYYYRRRYRYYYYRRRRYYYYYYYYRYYRYYYYRRRYYYRRYYYRYRRRYYYRYYYYYYYYRYRRYRRYYRRRYYYYRYRRYYYYYRYRYYRYRRYYRRRRYYRYYYYYYYRRYYRYYYRYYYRRYYRRRYYRRRRYYYRRYYRRYYYRYYYRYYRYYRRYRYRYYRRRYYYRRRRYRRYRRRYYRRYRYYRRYRYYYYRYRRRYRYRRYRYRRYYRYYYYYRYRYYYYYRYRYYYRYYRRYRRRRYYYRRYRRYRRRRRYRRYYYRYYYRYYYYYRRRRRYRYYRRYRRYYRYRRYYYYRYYRYYYRYYRYRRYRRYYYRYYYRRYYYYRRYYRRRYRRRRRRYYYYRRRRYRYRYRYRRRYYRRRRRRRRRYYRRRYRYRRYRRRRRRYRRRYYRRYYYRRYYYYYYRYRRRYRRYYYRRRRYYRYYYRYYRRRRRRRYRRYRRYYYYRYRYYRRRYYRRYYYRYYYRYYYRYYYRRYRRYYYYRRYRYYYYYYYYYRYYYYRRYYYYRRYYRYYYRRRRRRYYRYRYYYYRYRRRRRRRRRRYYYYRRYRRRYRRYYYRRRRRYRRRRRYYYYRYRYRYYYYRRYYRYYYYYYYRRYRRRYRYYYRYRYRRYRYYRRYRYYYRRRYRRRYRRRYRRYYYRRRRYRYRYYYYYYYRRRRRYRRYYYRRRYRRYRRYYYRRRYRRYYRRYYRYRRRRYYYYRRYYRRRYYRRYYRYYRYYYYRRYYYYRYYRYRYRYYRRYYYYYYRRRYRYYRYYRRRRYYRYYYYRRYRYRRRRYRYYYRRYYYYYYYYYYYRYYRYYYYYYRYYRYRRYRRYRYYYYYYRYYYYRRYYYYRRYRRRRRYYRRYYRRRYYYYYYYYRRYYYRRYRRRRRRRRRRYYRRRRYYRRYRYYRRRRYRYRRYRYRRRRYRYRYYYYRRYRYYYYYYRYYYYRYYYYYYYYYRYYRRRYRYRYYYRYRYYRYRYYRRYRRRYYRYYYRRYRRYYRYYYYYYYYYYRRRRRRRYRRYYYYYYYYRRYRYYYRRYYYRRRRRYYRYYYYYRYRRYYYYRYYYYYYRYYYRRRYRRRRRYYYYYYYYYYYYRRRYYYRRYRYRRYYRRYYYRYRYYYYYRYYRYRRRRRRRRYRYYYRYYYYYRRRYYYRRRRRYRRYYRYYYYYRYRRYYRRYRYYYYYYYYRRRYYRRRYRRYYYRYYYYYRRYYRYRRYRRYRYYRRRRRRYYYYYRYYYRRYYYYYYYYRRYRRYYRRYYYYYYRYYYRYYYRRYYRYYRRRYYRYYYRYYYYYYYYYYYYYYRYYYYRRYYRYYYRRRRRYYYRRRYRRRRYRYYRRRRYYRRYYYRRRRYRYYYYRYRYYRRRYRYRYYYYYRYYYRRYYYRYYYYYRYYYRRRYRYRYYYYRYYRYRYRRRYYYRYRRRRRRRRYYYRYRYYYYRYRYRYRRRYYYRRYRYYRRRYYYRRRRYYYYYYRRRRYYRRRRYYYYYRRYRRYRRYYYRYYRRYYRYRRYRRYYYYYYYRYYYRRRYYRYYYRYYRYYYYYYYYYRYRYRYRRRYRYYRRRYRYYYRYRRYRRRRYRYYRRYRRYRRYRRYRRYRYYRYYRRYYRYRRYYYYYRRRRYYRRYYRYYYYYYRRYYYYYRYYYYRRYYRRRYYRRYRRYYRRYRYYYYRYYRRYYRRRRYYYYYYYYYYRYYRYYYRYRRRRRYYYYYRRRRYYYYRRRYYRRRYYRRRRYYRRRYRRYYRYYRRYYYRYRRYRRRRYRRRRYRYRYRRRRYYYRYRYYYYRRRRRRYRRRRRYYRRRYYRYYYRRRRRYRYYYRRRYYRRYYYRRYRYRYRYRRRYYYRYRYRYRRYRRYRYYYRYYYRYRYYYYYRYYRYRRYRYYRRYYYYRRRYRYYRYRRRRRRYYYRRYYRYRRRRYYYRRYRRRYYYYYYRRRRRRYYRYYYRYYYYRRYYYYRRYYYYRRYYYYRRYYYYYYYYYYRRYYRYYRRRRYYYYYYYYYYRRYRRRRYYYYYRRRYRRRYRRYYRRYYYYRYYRYYYRRRRYRRYRRRYYRRYRYYRYYYRRYYYYYYYYYYRRYYRYRYYRYRYYYYRYYRYRRYYRRRRYYYRYYRYRYYRRRRYRRYYRRRRYYRYYYRYYYYYRRRYYRRYYYYYYYYYYYYRRYYRRYYYRRRRRYRYYRRRRRRRRRRRRYYRRRYRRRYYYRRRRRRRRYYYYRYYRRYYRRYRYYYRYYYRYRYRYYRYYRRRYYRRYRRYRYYYYYYYYYRRYYYRYRRYYRYRRYYRRYYYRYYRRRYYRYRRRRRRYYYRYYYYYYYYYYYYYYRYYRRYYYYYRRYRYRRYYYYYYYYRYRYYYYYYYYYRRYRYYYYYYRYYYYYYRRRRRYRRRRYRRYYRRRYYRRRRRRRRRYYYYRRYYYRYRRRYRYRRRYYYRRRYYYYYYRRRRYYYYRRRRYRYYYYYYYYYRRYYYRRYYYYYYYYRRYYRRYRYYYYRYYYYYRRYYYYYRRYYYRRRRRYRYYYYYYYYYYYYYYYYRRYRYRYYYYYYYYRRYYRRRYYYYYYYYYYYRRRYYYYRRRYYRYRRYRRRRYYYYYRRRRRYYYYRRYYYYRRRYYYRRYRYRYRRRYRRRYYRRRRRYRRRYYRRRRYRRRRRYYRRRYYYRRYYYYYYYYYYRYYYYYYRYRRRRRYRRYYRRYRYRRYRRRRRYYYYRRRRRRRRRYRRYRYYRRRYYRRRRRRRRYYRYRYYRRRRYRRYYYYYRRYRRYYYYRYYYRRYRYYYYRRYYRYRYRRRRRRYYYYYRRYYYRRRRRRRYRRYYYYRRRYYRYRRRYYRRRYRRRRYRRRYYRRYYYRRRRRYYYYYRYYYYRRRYRRRRYYYYYYYRYYYYYYYYYRYYYYRRYYRYRYYRYYRRYRYYRRYYYRYRYYYYRRYYRRYYRRRRRYYRRYYRRRYRYYYRYYYRRRRRRYYYYYRYYRYRYYYRYYRYYYYYRRRRRYYYYRYYRRYYRRRRYRYYYYYRRYRYYYRRYYYRYYYYYRYYYYRYRYYYYRYYYRRRRRYRYRYYRRYYYYYRYRYYYYYYYYRRYYRRYRYYYRRRRYYYYRRRRRRRRRRRRRYRYRYRYYYYYYRYYRYYYYYYYYYYYRYRYYYYYRYYRRRYYRRYRYYYRYRYYYYYRRRYRYYYYYYRRYYRYRYRRYRYYRYRRRRRYRRYYRRYYRYYRRRYRYYRYYRRRYRYRRRRYYRYYYRYRRYYRYYYRRRRRYRRRYRYYRRYYRRRYYYYYYYYYRRYYYRRYRRYYRRRRYYYYYYRRRYRYYRYYYYRYRYYYRRYYRYYYYRRRYYYRYRYRRRRRYYYYYRYYYYYRRYYYRRYRRYRYYRRYRRRRRYRYYRYYRRRRYYRRRRRRYYRYRRRYYYYYRRRRYYYYYYYRRYYRRYYYYRYYYRYYRYYYYYRRRYRYYYYRYYYYYYYRRYYRYYRYRYYRRRYRYYRYRRYYRYYRYYYRYRRRRRYYYRYYRRYYYRYYRYYRRRYRRRYYYYRRRYRRYYYRYYRYYYRYYYYYYRRYRRYRYRYRYRRRRYYRRYYYYYYYRRRYYYRYYYRYYYRYRYRRYYRRRRRRYYRRYRRYRRYRRYYYYYRYRRYRYYRRYRYRYRRYYYYRYYRRYYYRRYYYYYYYYRYYRYRRYYRYYYRYYYRYRYRRRYRYYRYYRYRYYYRYYYYRYYRRRYRYYRYYRYRRRRYYRYYYYYRYRRYRYYRYYYYYYRYYYRYRYRRYRYYYRYYYYRYYRYYRRYYRRYRYRRRRRYYYYYYYRRRYYRYRRYYYYRYYRRRRRRYYYYYYYYRYYRYYRRYYRYYRYYRRRYRYRRYYYYRRRYYYRRRRYRYYRRYYRYYYYRRRYRYRRYYYRRYYYRYRRYRYRYYYYYYYYRYYYRYRYRRYYRYRYYRRYYYYRRRRYRRYYYYYRRYYRYYYYYYYYYYRYYRYRRRYYYRRRYRRRYRYRRRYYRYYRRYYRYYYYYYYYYYRRYRRYRRYYRYYYYYYYYYYYRRRRYRRYRYRYYRYRRRYRYRYRRYYRYYRYYRYYRYRYYRYYRYYRYYRRRRYRYYRRRRRRYRRYRYYYRRYRRRRRRYRYYYYRYRRYRRYRRYRRYYYYYRYYRRRYYRRYYYYRYYRRYRRYYYYYYYYYYRYYYYYRRYRRRYYYYRYYRRRRYRRRYYYYYYRRYRRRRYRRRYYYYYRYRRYYRYRRRYYYRRYRRYYRYRRYRRYRRRRYYRRYYRYYRRYYYRRYYRYYYYRRYYRYRYRYYRYYRRRYRRRRRRRRYRRYRRYYYYRRRRYYYYYYRRYYYRYYYYRRRRYRYRYRYRYYYRYRYYYYRYYYYYYYYRRYRRYRRRYRYYYYYRYYRYYRRYRYYRRRRRRRRRRRRYYRRRRRRRRRRRRYRYYRRRRYYYYRRYYYYRRRYYRYYYRRYYRYRRRYYYRYYYYRRYYYRYYYYRRYYYYYYRYRRRRYRRYYYYRRRYYYYYYYRYRRYRYRYRYRRRRYYRYRRRRRYRRYYRRRYYYYRRYYYRYYRRYYRYYYRYYYYRRYYYRYRRYYYRRYRRYYYRRYYRYRRYYRYRYYRYYYRYYRYYRYRRYRRYYYYYRYYYYRRYYYRYRYYYYYYYYRYRRYRYRYRYRYYRRRRRRYYYYYRYRYYYYYYRYYYYRYRYYYYRYYYRYYYYYYYYYRYRYYYYYRRYRRYYRYRYYRRYYRRYRRYRRYRRYYRYYYRYRRYYRYYYRYYRRYYRRRRRRRRRYYRRYYYRYRYYYYYRYYYYYYRRYRRRYYYYYRRYYRRYYRRRRYRRRRRYRRRYRRRRYRRYYRYRRRRRYYRYRYYRRYYRRYYRRRYRRRRRRYRYRRRRYYRRYYYYRRYYRYRYYYRRYRYYYYRRRYYRYYYYRRRYYYYYRRRRYYYYYYYYYRYRYYYRRYRYRRYYRYYRYYYYYRYYYYRRYYRYYYYRRYYYRYYYRYYRYYRYYYRYRRRRRYRRYYRRRRRRYYYRYRYRRYYRRRRYYRYRYRYYYRRYYRYYRRRYRYYRYRRRRRRYRYRYYYRYYYYRRYYYRYRYRRYYRYYRYRRYRRYRRYRRRYRYYYYYYYRYYRRYYRRRYYYYYYYYYYYYYYYRRRYRRRYYYYRYYYRYYYYRRYRRYYRYRRYRRYRRYYRRRYYYYYRRYRRYRYYYYYRRYYRYYRYYRYYRRRRYRRYYYRRRRYRRYYYRRRRRRRRYYRYYRYYYRYYYRRYYYRYRRYYRRYYRRRRYRYRYRRYRRYRRYYYRYRRRRYYYYYYRYYRYYYYRYRRRYYYRYYYYRYYYRRYRRRYYRYRYYYYYYYYRRRRYYYYRYYRYYYYYRRRYRYRRRRYYYRYYRYYYRYRYYYYRYYYRRYRRRYRRRRYRYRRRRRRRRYRRRRRRRYYRRYYRRRYYRRYYYYYYYYRYYYRYRYYRYRRYYRYYRYYRRYYYYYYRYYYYYRRYRRRRYYYYYYYRYYYRRYRRRRYYYYRYYYYRRRRRYYYRRYYYYRRRRYYRRYYYYYRRRYRRYRYYRYYYRRYYYYYRYYYRYYRRYYRRRRRRRYYYYYRRYYYYRYYYRYYRYYYYYYRYYYRRYYRRRYYRRYYYRYYYRRYYYYYYYRYYYRRYRYYRRYYYYRRRRRRRYRRYYYYYRRRYRYRYYYRYRRRRRYYYYYRRRRYYYRRYYYYRYYYYYRRYRYYRYYRRYYYYRRRRRRYYYYYYYRYRRRYYRYYYRRYYRRRRRRRYRRYYYRRYYYYYYYRRRYRRYRYYYYYYYYRRYRRYYYYYRYYYYYRYYRRRYYRYYRYYRRYYYYYYYYRRYYYYRRRRRRRYRRYRYYRRYYRYYYYYYRYYYYYRYYYRRYRYRYYYYYYYRRRYYYRYRRRYYRRRYRRRYYRYRYYYYYYYRYRYYYYRYYYRRYRRYYYRRYYRYRYYYYYRRYYRYYYYYYRRYRRRRRRRRYRYRRRRRRRRRRYYRYYRRRYYRYRYRYYRRRYYRYYRRYRRRRRYRYRYYRRRRYYRRYRRRYYYYRRRRRRRYRYYYRRYYYYYYRRYYRRRYRRRYYYRRRRYYYRRRYRRYYYRYRRYYRRRYYYRRYYYYYRRYYRYRYYYYRRYYRYRYYRRYYRRYRYYRYYRYRYYYRYYYRRRRRRYYRYRYYRRRRYYYRRYRYYRYYRRYYYYRRRRYYRYRRYRRYRYYRRYRYYYRRYYYYRYYYRYYYRRYYYYYYRRYYRRYYRYYRYYYYYRYYRRYYYYRYRRRRRYYYYYYYYYRRYYRRRRRYYRYYYYYRYYRYYYYRRYRYYYYYRRYRRYYYRYRYRRRRRYRRYYRYYRYYYYRYYYYYRYYYRYRRYYRYRYYRYYRRRYYYRRYRRRYYYYYYYYYYYYRRRYRRRRRRRYRRRYRYRRYRRRYYRYRYYYYYRYYRRRYYRYYYRYYRRRRYRYYYYYYYYYYYRRRRRYYRYYYYYRRYYRRYYRRYRRYRRRYRRYRYRRRRRRRRYYYRRRRYRYRRYRRYYYYYYRRYYYYYRRYRRRRYRYYRRRRYRYRRRRRYRYYYRRRYRRRYYYYRYRYRYRRYYYRYYRYYRYYYRYYYRYYYYRRYYRRYYYYRYRYYRYYRRYRRYYRYRRYRRRRRYRRYRRYRYYRRYYYRRRRRRYYRRRYYYRYRRYYRRRRRRYRRRRYRYYYYYYYYYRRRYYRRYYRR
>Eup/
RYRRRYRRYRYYYRYYYYRRYYRRYYYRRRRYRRYRRYYYYRRYYRYYYYRRYYRRYYYRYYRRYRRYRRYRRYYYYRRYRRYRRYYRYRRYYYYRYYRYYRYYYRRRRRRRYYYRRYYRRYYYYRRRRRRRYRRYRRYYYYYRRYYRRRYYRRYYYRYRRYYRYYYYYRYRRYRYYRYRRRRRRYRRYYYRRRRRYYRRRRRRYYRRRRYRYYYYYYYYYRRYYRYYYYYYYYYYYYYYYYYRYRRYRYYYYYRRRYRYRYYRRRYYYRYYYYYYYRYRYYYYYRYYYYRRYYRYYYRYRYYRYRRYYRYRRYRRRYYYRYYYYYYYYRRYRRYYRYRRRYRYRRYYYYRRYYRRYYYYYRRYRRYYYRRRYRRRRYYYYYYYRRYRYYYYYRYRYYRRRYRRYRYYYYYYYRRRYYYRRYYYYYYYYYYRRYRYYRRYRRRRRYRRYRRRYYRYRYYYYYRRRRYYRYYYYRYYRRRRRYYYRYYYRRYRRYRRRYYYRYYRRYRRRRYRYYYRYYRYYYRYYRYYYYRRYYRRRYYYRRRYYYRRYRYRYYRRYYRYRYYRYYRRYRRYRRYYYYYRYRRYRYYRYYRRRRRYRRYRRYYRYRRYRRYYYRRRYRYRYRYYYYYYRYYYRYYRRYYRYYRYYYRYYYRRYRRRYRYRRYYRYRYYRYRYRYRYYRYRRYYRRRYRYYYYYRYRYYYYYRRYYYRRYRYYRRYRRRYYYYRYYYYYYYYRYYYYYRYYRYYYYYYYYRYYRRYRYYYYYYRYYYYRYYYRYRRYYRRRRYRRRYYRRYYRRYRRRRRRRRYRRRRRRRYRYYYRRRRYYRRYYRRRRRRRYYYYYYRYRYYYRRYRRRYRYYRYYRYRYRRRRRRRRYYYRYYYYYRYYYYYRRYRRRYRRYRYYRYRRYRRRYYYRYYYYYYYYYYYRRRYRYRRRYYRYYYRYRRRRYYYYRRYYYYYYRYYRRRRYYRYRYYYRRYYRYRYRRRYRRYRRYRRRRYRYYYYYYRYYYRYRYRYYRYYRYRYRRRRRYYRRYYYRRYYYYYRYRYYRRYRRRRYRYRYYRYRRRYRYRRRYYRYRRRYYYYYRYYRRRRYRYYYYYRYRYYRRYRRRRYYYYYYYRYYYYYYYYRYRYYYYYRYYYYYRYRYYRRRRRRRRYYYRYRYYRYRRRRRYYRYYYRRRRRYYYYRRYYYRRYRRRYYRRYRYYRYRRYRYYYYYYYYRRYRRYRRYRRYRRYYYYYYYRRRYYRYRYRYYRYYYYRRRRYYRRRYRYYYYYYYRRRRRRYRRYRRYYRYYRYRRRYYYRYYRYYYRYYYYYYYYYRYRYRRRRRYRRRYRYYRYRYRRYRRRYYYRRRRRRRRYYYRRYRYYYYYRRRRYYRYRYYYRYYRRRYYYYYYRRYYYRYRYYYYYYYYYYYYYYYYYYYYYRRYRRYYYYRRYYRRRRYYYRYYYRRYRYRYYYRYRYRYRRRRRRRYYRRRYRRYYYYRYRRRRYYYRRRYYYYYYRYRRRYRRYRYYRYYYYYYRYRYYYRYYRYRYRYYYRRRRRYRRRYRYRRRRYRRYRRYYRYRYYYRYRYYRYYRRRYRYYRYYRYRYRYYYRRYRYYYRRYYYRYYRRRRRRYYYRRRRRRYYYYRYYYRRRYYRRYYYRYYRRYRRYYYYRRYRYRYRYYYRRYYYRRRYRRYRYYYYYYRYYYRYYYRYRYRRYYYYRYRYYYRRYRYYRRRYRRRYYYRRRRRRRYYRYRYYYRYRYYYYYYRRYRYRYYRRYYYYRYYYYYYYYYYYRYYRYYYYRYYRRRRYYRRYYRRRRRRRYYRYYYYYYYRYYYRYYYRRRYRYRYRRYYYYYYRRYYYYYYRYRRYRRRYYYYRYYYYYYYYRYYYRRRYYRRRYYYYYRRYYRYRRRRRRRYYYYYYRYRYYRRYRRRRYRRYYRRYRRYRYYRYRYYRYYYYYYYYRYYYYYYYRYRYYRRRYYYYYYRYYRRRRRRRRYYRRRRRYYRYRYYYYRYYYRRRRYRRRRRRYYYRYRYRYRRYYYRYYRRRRRYYYYYRRYRRRYYRYRRRRRYRYYRRYRYRYYRYRYYYRRYRYYYRRRRYYRRRRYYRRYRYRYYYRRYRYRRYYYYYRRYRYRYYRRYRRRRYYRRRRYYYYYRRYYYYRRRRRYYRYRYYRRRYRRYRRYYRYYYYYRYRRYRYRRYYRYYRYRRYRYRYRYYYYYRYYRYRRYYYYYYYYYYRRYYRYRYYRRYRRYRRYRRRRRRRYYYRRRRRYYRRYYRRYYYYRYYRYRYRYRRRYRYYYYYRRYRYRRYYYYYYYYYRRYYYRRYRRYRYYRRYYYYYRRYYRYYRYYYYYYRYYYYRRYRYYRYYRYYRRRYYYYRYYYYYRYYRRRYRRRRRRYYRRYRYYRRRYRRRYRRYYYRYYYYYYYYYRYYRRRYRYYYRRRYYYRYYYYRRYRRRRYRRYRRRYRYRRYYRYYYYYRRYYYYYRYYYRRYYRRRRYRYYYYYRRYYYYRRRYRYRRYRRRYYYYRYRRYRRYYRYRYYYRRYRYRYRRRYYYYYRRRRYRRYRYYRRRYRRRRYRYYRYYRYYYRYRYRRYYYRYYYYRRYYRYYRYYYYYYYRYYRYYRYYRYYYYYRYYRRYRYYRRYRRRRRYRRYRRYYRYRYYYYYRRYRRRYRRRRRYYYYRRYRYYRYYYYYYYYRRYYYYRYRRRYRRRRRRRRYYYRRYYYYRYYYYRRYRYYYRYYYYRRYYYYYYRRRYRYYYYRRRRYYYRYRYYYYRRYRYYRYYYRRYYYYRRRRYRRYYYYYYRRRYRRYRYYRRYYYYYRYYRYYRRRRRRYRRRYYYYYRRRYRYYYRRRRRYRRYYYRYRYRRYRYYYYYRRYYRRRRYRYYRRRYYYYRYYRYRYRRRYYYRYYRYRYRYYYRYRRYYRRRRYRRRYRYRRRYRYRRRRRYRYRYYYYRYYRYRRYRRYYRYRRYYRYYRYYRYYYYRRYYRRRRYRRRRRYRYYYRRYYRRYYRRYYRYYRYYYYYRRRRRRRYYYYRRRRYYRRRYRYYYYYRYRYYYYRRRYRRYRRRRYYYRYYYYYYYRYYYRYRYYRRRYRRYYYRRYYRRRRYYRYRYYRRYRRRYRRYYYYYYRRRYRYYRYYYYRYRYRRYRYRYRYYRYRYYRYRRYYYRYYYYYRYYRYRYRYYYYYYRYRRRRRYRRYYYYYRYYRYYYYYRRYRRYYYYYRYYRYYRRYYRRRRRRRRYRRYRRRRYRYYRYYRYRRYRRRYYRYRYRRYRRRRYYYRYYYYYRRYYRRYRYYYRYYRRYRYYRRYYYRRYYYYYYYYYYYYRRYRYYYYYYRRRYYYRRYRRRYYYYYYRRRRYRRYRYYYYRRYYYYRYRRRYYRYYYYRYYRRYYRRRRYYYRRYYRRYYYYYYRRRYYYYRYRRYYYYRRYRRYRRRRRYYRYYYYYYYYRYRYRYRYYRYYYRYRRYRYRYRYRYYYRRRRRRRRYRRYYYRYYRYYYRRRYYRRRRRYRYYYYYYYRRRRYRRRYYYRYYYYYYYYYYYYYYYRRRYRYRYYRRRRYYYYRRYRYYYRRRYYYRYRRRRRRYRRYRRRYYYRRYRRYRRRRRRRRYRRYYYYYYYYYRYRRYYRRRYYRYRYYYYYRYYRRYYRYYRYYRYYRYRRYRRYRYYRYRRYYRYYYRYYRRRRYYYYRRRYRRYRRRYRYYRYRRYRRRRRYYYRRYYRRYRRRRYYYYRYYRRRRRYRRYYYRRRYYRYRRYYYYRRYYRYRRYRYYRRYYYYYRYYRYYYYYYYYYYYYYRRRRYYRYYRYRYYYRRYRRRYRRRRYYRYRRRYYYYRYYYYRRYRRYYRRRRYRRYYRRRYRYYRRYRRYRYYRRYYYYRYRRRYRYYYRRRYYRYYRRRRRRRRRYRYYRRRRYYYRRYYYYYRYRYRRYYYYYRYRYYRRRYYYRRRYRRYRRYRRYYYYRRRYYRYYRRRRRYYRRYYRYRRRYYRRYYRYYYYYRYYRRYRYRYRYRYRRRRRYYYYRRYRRYYRRYRYRRRYRYYYYRYRYYYYYYYRYYRYYYYYRYRYYRRRRRYRRRRRYRRRYRYRRYYYYRRRYYRRYYRRRYYRRRYYRRYYYYYYYRYYRRRRRRYYRRRRRYRYYYYRYRRYYRRYRYYYRRRRRYYYRYRRRRYRRRYYRYYYYYYYRYRYYYRYYRYRRYYRRRRYRRYYYYRYYYRRYYRRYRYRYYRRYYRRYYYYYYYYYYRYYYYYYYYRYYYRRYYRRRYYYYYYYYYYRRYYYRYYYYRRRRRYYRRRRRRYYYYYYYYYRYYRYYRYRRRRRRYRYYYYRYRYYYYYRYYRYRRYYYRRRYYYRRYRRYRYRYYYRRRRRYRYYRYYRRYYRYRYYRRYYRYRYYYYYYYRRYRRYRRRRYRYYRYYRRRRRRYYRRYYYYYYRRRRRYRYYRYYYYYYRRYRRYYRRRYYRRRRRYYRRRYRYRRRRYRYYYYYRYYYRYRYYYYYRRRRRYYYYYYYYYYYYYYYYYYYYYYYYRRRYYYYYYYYYRYRRYRRYYYRRYRYYRRYYRYYRRRYYRRRYRYRRYYYRRYYYYYYYRRRRRRYYRRYYYYYYRRRYYYYYYYYYRRYYYYYYYRYYRRRYRYYRYYRYYYYRYYRRRYYYYRRYRYYRYYRYYRYYYRRRYRYRYYRYRYYRYRRYYRRYRRRRRRRRRRRRRRRRYRRYYYYYRRYYYRYYYYYRRYYRYYYYYYYYRRYRYYYYRYYYRYRRRRYYRYRRRYRRYYRRRYRYYRYRRRRYYYYYYYYRYYRYYYYRRRYYYRRYYYRYRRRYRYRYYYYYYYYYYRRYRRYRRRRYYYYRYRRYYYYYRYRYYRYRRYYRRRRYYRYYYYYYYRRYYRYYYRYYYRRYRRRRYYRRRRYYYRRYYRRYYYRYYYRYYRYYRRYRYRYYRRRYYYRRRRYRYYRRRYYRRYRYYRRYRYYYYRYRRRYRYRRYRYRRYYRYYYYYRYRYYYYYRYRYYYRYYRRYRRRRYYYYRYRRYRRRRRYRRYYYRYYYRYYYYYRRRRRYRYYRRYRRYYYYRRYYYYRYYRYYYRYYRYRRYRRYYYRYYYRRYYYYRRYYRRRYRRRRRRYYYYRRRRYRYRYRYRRRYYRRRRRRRRRYYRRRYRYRRYRRRRRRYRRRYYRRYYYRRYYYYYYRYRRRYRRYYYRRRRYYRYYYRYYRRRRRRRYRRYRRYYYYRYRYYRRRYYRRYYYRYYYRYYYRYRYRRYRRYRYYRRYRYYYYYYYYYRYYYYRRYRYYRRYYRYYYRRRRRRYYRYRYYYYRYRRRRRRRRRRYYYYRRYRRRYRRYYYRRRRRYRRRRRYYYYRYRYRYYYYRRYYRYYYYYYYRRYRRRYRYYYRYRYRRYRYYRRYRYYYRRRYRRRYRRRYRRYYYYRRRYRYRYYYYYYYRRRRRYRRYYYRRRYRRYRRYYYRRRYRRYYRRYYRYRRRRYYYYRRYYRRRYYRRYYRYYRYYYYRRYYYYRYYRYRYRYYRRYYYYYYRRRYRYYRYYRRRRYYRYYYYRRYRYRRRRYRYYYRRYYYYYYYYYYYRYYRYYYYYYRYYRYRRYRRYRYYYYYYRYYYYRRYYYYRRYRRRRRYYRRYYRRRYYYYYYYYRRYYYRRYRRRRRRRRRRYYRRRRYYRRYRYYRRRRYRYRRYRYRRRRYRYRYYYYRRYRYYYYYYRYYYYRYYYYYYYYYRYYRRRYRYRYRYRYRYYRYRYYRRYRRRYYRYYYRRYRRYYRYYYYYYYYYYRRRRRRRYRRYYYYYYYYRRYRYYYRRYYYRRRRRYYRYYYYRRYRRYYYYYYYYYYYRYYYRRRYRRRRRYYYYYYYYYYYYRYRYYYRRYRYRRYYRRYYYRYRYYYYYRYYRYRRRRRRYRYRYYYRYYYYYRRRYYYRRRRRYRRYRRYYYYYRYRRYYRRYRYYYYYYYYRRRYYRRRYRRYYYRYYYYYRRYYRYRRYRRYRYYRRRRRRYYYYYRYYYRRYYYYYYYRRRYRRYYRRYYYYYYRYYYRYYYRRYRRYYRRRYYRYYYRYYYYYYYYYYYYYYRYYYYRRYYRYYYRRRRRYYYRRRYRRRRYRYRRRRRYRRRYYYRRRRYRYYYYRYRYYRRRRRYRYYYYYRYYYRRYYYRYYYYYRYYYRRRYRYRYYYYRYYRYRYRRRYYYRYRRRRRRRRYYYRYRYYYYRYRYRYRRRYYYRRYRYYRRRYYYRRRRYYYYYYRRRRYYYRRRYYYYYRYYRRYRRYYYRYYRRYYRYRRYRYYYYYYYYRYYYRRRYYRYYRRYYRYYYYYYYYYRYRYRYRRRYRYYRRRYRYYYRYRRYRRRRYYYYRRYRRYRRYRRYRRYYYYRYYRRYYRYYRYYYYYRRRRYYRRYYRYYYYYYRRYYYYRRYYYYRRYYRRRYYRRYRRYYRRYRYYYYRYYRRYYRRRRYYYYYYYYYYRRYRYYYRYRRRRRYRYYYRRYRYYYYRRRYYRRRYYRRRRYYRRRYRRYYRYYRRYYYRYRRYRRRRYRRRRYRYRYRRRRYYYRYRYYYYRRRRRRYRRRRRYYRRRYYRYYYRRRRRYRYYYRRRYRRRYYYRRYRYRYRYRRYYYYRYRYRYRRYRRYRYYYRYYYRYRYYYYYRYYRYRRYRYYRRYYYYRRRYRYYRYYRRRRRYYYRRYYRYRRRRYYYRRYRRRYYYYYRRRRRRYYYRYYYRYYYYRRYYYYRRYYYYRRYYYYRRYYYYYYYYYYRRYYRYYRRRRYRYYYYYYYYRRYRRRRYYYYYRRRYRRRYRRYYRRYYYYRYYRYYYRRRRYRRYRYRYYRRYRYYRYYYRRYYYYYYYYYYRRYYRYRRYRYRYYYYRYYRYRRYYRRYRYYYRYYRYRYYRRRRYRRYYRRRRYYRYYYRYYYYYRRRYYRRYYYYYYYYYYYYRRYRRRYYYRRRRRYRYYRRRRRRRRRRRRYYRRRYRRRYYYYRRRRRRRYYYYRYYRRYYRRYRYYRRRYYRYRYRYRRYYRRRYYYRYRRYRYYYYYYYYRRRYYYRYRRYYRYRRYYRRYYYRYYRRRYYRYRRRRRRRYYRYYYYYYYYYYYYYYRYYRRYYYYYRRYRYRRYYYYYYYYRYRYYYYYYYYYRRYRYYYYYYRYYYYYYRRRRRYRRRRYRRYYRRRYYRRRRRRRRRYYYYRRYYYRYRRRYRYRRRYYYRRRYYYYYYRRRRYRYYRRRRYRYYYYYYYYYRRYYYRRYYYYYYYYRRYYRRYRYYYYRYYYYYRRYYYYYRRYYYRRRRRYRYYYYYYYYYYYYYYRYRRYRYRYYYYYYYYRRYYRRRYYYYYYYYYYYRRYYYYYRRRYYRYRRYRRRRYYYYYRRRRRYYYYRRYYYYRRRYYYRRYRYRYRRRYRRRYYRRRRRYRRRYYRRRRYRRRRRRYRYYYYYYYYYYRRYYRRYYYYYYYRRYYRRRRYRRYYRRYRYRRYRRRRRYYYYRRRRRRRRRRRRRRRYYYYYYRRRRRRRYRRRYYYYRRRRYRRYYYYYRYYYRYYYYYYYYRRYRYYYYRRYYYYRYRRRRRRRRYYYRRYRRRRRRRRRYRRYYYYRRYYYRYRRRRYYYRYRRRRYRRRRRRRYYYYYYYYYYYYYRYYYYRRRYRRYRYYYYYYYRYYYYYYYYRYYYYYRRYRRYYYYYYYRRYYYYRRYYYRYRYYYYRRYYRRYYRRRRRYYYRYYRRRYYYYYRYYYRRRRRRYYYRYRYYRYRYYYRYYYYYYYYRRRRRYYYYRYYRRYYRRYRYYYYYYYRRYYYYYRRYYYYYYYYYRYYYYRYRYYYYYYYYRRRRRRRYYYYRRYRYYRRYRYYYYYYYYRRYYRRYRYYYRRRRYYYYYRRRRRRRRRRRRYYYRYRYYYYYYYYYRYYYYYYYYYYYYYRYYYYYRYRRRYYYRRYYYYYYYYYYYYYYRYRRYRYYYYYYYYRYRYYRRRYRRYRRRRRYRRYRRRYYRYYYYYYYYYRYYYRRYRYRRRRYYRYYYYYYRRYRYYYRRRRRYRRRYRYYYRYYRRYRYYYYYYYYRRYYYYRYYRYRRRRYYRYYYYYYRYYYYYYYYYRYRYYYRRYYYYYRYRRRYRYRYRYRRRRRYYYYYRYYRYYRRYYYYRYYRYYYYRRYRRRYRYYYYRYYRRRRYYRRRRRRYYRYRRYYYYYYRYRYYYYYYYYRRYYRRYYYYYYYRRRRRYYYYYYYYYRYYRRYYYYYRRYYRYYRYYYYYYYYRRYRYYRYYRYRRYRRYYYRYRYRRRRYYRRYRRYRYRYYRYYRRRYYRRYYYYRRRYRRYYYRYYRYYYRYYYYYYYRYYRYRYRYRYRRRYYYYRYYYYYYYRRRYRYYYYYRYRYRYRYYRYRRRRRRRYYRRYYRRRRYYRYYYYYYYRRYRYYRRYRYRYRRYYYYRYRRRYYYYRYYYYYYYYRYYRRRRYRRYYYYYYYRYRYRRYYRYYRYYRYRYRYRYYYRRYRRRRYRYYRYYRRRRYYYRRYRYYRRYRRYRYYYYYYYYYRYYRYYYYYRYRYYYRYYYYRYYYYYRYYYRRYRYRRRRYYYYYYYYRRRYYRYRRYYYYRYYRRRRRRYYYYYYYYYYYRYYYRYRRYRYYYRRRYRYYRYYRYRRRRYYRRRRYRYYYRYYRYYYYYRRRRYYYYYYYYYYYRYYRYYYRYYYYYYYRRYYYRYYYRRYYRYRYYYYYYYYRRRRRRRRRYYRRRYYRYYYYYYYYYYRRYRRRRRYYYRRRYYRRYRRRRRRRYYYYRYYRYRRYYYYYYYYYYYYYRRYRRYYYYYYYRRRRRRYRYRRYRYRYYRYRRRYRYRYRRYYRYYRYYRYRRYRYYRYYRYYRYYRRRRRRYYRRRRRRYRRYYYYYRRYRRRRRRYRYYYYRYRRYRRYRRYRRYYYYYRYYRRRYYRRYYYYRYYRRYRRYYYYYYYYYYRYYYYYRRYYRRYYYYRYYRRRRYRRRYYYYYYRRYRRRRYRRRYYYYYRYRRYYRYRRRYYYRRYRRYYRYYRYRRYRRRRYYRRYYRYYRRYYYRRYYRYYRYRRYYRYRYRYYRYYRRRYRRRRRRRRYRRYRRYYYYRRRRYYYYYYRRYYYRYYYYRRRRYRYRYRYRYYYRYRYYYYRYYYYYYYYRRYRRRRRRYRYYYYYRYRRRYRRYRYYRRRRRRRRRRRRYYRRRRRRRRRRRRRRYRRRRRYYYYRRYYYYRRRYYRYYYRRYYRYRRRYYYRYYYYRRYYYRYYYYRRYRYYYRRYRRRRYRRYYYYRRRYYYYYYYRYRRYRYRYRYYRRRYYRYRRRRRYRRYYRRRYYYYRRYYYYYYRRYYRYYYRYYYYRRYYYRYRRYYYRRYRRYYYRRYYRYRRYYRYRYYRYYYRYYRYYRYRRYRRYYYYYRYYYYRRYYYRYRYYYYYYYYRYRRYRYRYRYRRYYRRRRRYYYYYRYRYYYYRYRYYYYRYRYYYYRYYYRYYYYYYYYYRYRYYYYYRRYRRYYRYRYYRRYYRRYRRYRRYRRYYRYYYRYRRYYRYYYRYYRRYYRRRRRRRYRYYRRYYYRYRYYYYYRYYYYYYRRYRRRYYYYYRRYYRRYYRRRRYYRRRRYRRRYRRRRYRRYYRYRRRRRYYRYRYYRRYYRRYYRRRYRRRRRRYRYRRRRYYRRYYYYRRYYRYRYYYRRYRYYYYRRRYYRYYYYRRRYYYYYRRRRYYYYYYYYYRYYYYYRRYRYRRYYRYYRYRYYYRYYYRRRYRRYYYYRRYYYRYYYRYYRYYRYYYRYRRRRRYRRYYRRRRRRYYYRYRYRRYYRRRRYYRYRYRYYYRRYYRYYRRRYRYYRYRRRRRRYRYRYYYRYYYYRRYYYRYRYRRYYRYYRYRRYRRYRRYRRRYRYYYYYYYRYYRRYYRRRYYYYYYYYYYYYYYYRRRYRRRYYYYRYYYRYYYYRRYRRYYRYRRYRRYYRYYRRRYYYYYRRYRRYRYYYYYRRYYRYYRYYRYYRRRRYRRYYYRRRRYRRYYYRRRRRRRRYYRYYRYYYRYYYRRYYYRYRRYYRRYYRRRRYRYRYRRYRRYRRYYYRYRRRRYRYYYYRYYRYYYYRYRRRYYYRYYYYRYYYRRYRRRYYRYRYYYYYYYYRRRRYYYYRYYRYYYYYRRRYRYRRRRYYYRYYRYYYRYRYYYYRYYYRRYRRRYRRRRYRYRRRRRRRRYRRRRRRRRYRRYYRRRYYRRYYYYYYYYRYYYRYRYYRYRRYYRYYRYYRRYYYYYYRYYYYYRRYRRRRYYYYYYYRYYYRRYRRRRYYYYRYYYYRRRRRYYYRRYYYYRRRRYYRRYYYYYRRRYRRYRYYRYYYRRYYYYYRYYYRYYRRYYRRRRRRRYYYYYRRYYYYRYYYRYYRYYYYRYRYYYRRYYYRRYYRRYYYRYYYRRYYYYYYYRYYYRRYRYYRRYYYYRRRRRRRYRRYYYYYRRRYRYRYYYRYRRRRRYYYYYRRRRYYYRRYYYYRYYYYYRRYRYYRYYRRYYYYRRRRRRYYYYYYYRYRRRYYRYYYRRYYRRRRRRRYRRYYYRRYYYYYYYRRRYRRYRYYYYYYYYRRYYRYYYYYRYYYYYRYYRRRYYRYYRYYYRYYYYYYYYRRYYYRRRRRRRRRRRRRYYRRYYRYYYYYYRYYYYYRYYYRRYRRRYYYYYYYRRRYYYRYRRRYYRRRYRRRYYRYRYYYYYYYRYRYYYYRYYYRRYRRYYYRRYYRYRYYYYYRRYYRYYYYYYRRYRRRRRRRRYRYRRRRRRRRRRYYRYYRRRYYYYRYRYYRRRYYRYYRRYRRRRRYRYRYYYRRRYYRRYRRRYYYRRRRRRRRYRYYYRRYYYYYYRRYYYRRYYRRYYYRRRRYYYYRRYRRYYYRYRRYYYRRYYRRRYYYYYRRYYRYRYYYYRRYYRYRYYYRYYRRYRYYRYYRYRYYYRYYYRRRRRRYYRYRYYRRYRYYYRRRRYYRYYRRYYYYRRRRYYRYRRYRRYRYYRRYRYYYRRYYYRRYYYRYYYRRYYYYYYRRYYRRYYRYYRYYYYYRYYRRYYYYRYRRYRYYYYYYYYYYRRYYRRRRRYRRYYYYYRYYRYYYYRRYRYYYYYRRYRRYYYRYRYRRRRRYRRYYRYYRYYYYRYYYYYRYYYRYRRYYRYRYYRYYRRRYYYRRYRRRYYYYYYYYYYYYRRRYRRRRRRRYRRRYRYRRYYRRYYRYRYYYYYRYYRRRYYRRYYRYYRRRRYYYYYYYYYYYYYRRRRRYRRYYYYYRRYYRRYYRRYRRRRRRYRRYRYRRRRRRYRYYYRRRRYYYRRYYRYYYYYYRRYYYYYRRYRRRRYRYYRRRRYRYRRRRRYRYYYRRRYRRRYYYYRYRYRYRRYYYRYYRYYYYYYRYYYRYYYYRRYRRRYYYYRYRYYYYYRRYRRYRRYRRYRRRRRYRRYRRYRYYRRYYYRRRRRRYYRRRYYYRYRRYYRRRRRRYRRRRYRYYYYYYYYYRRRYRRRYYRR
>Poly/
RYRRRYRRRYYYYRYYYYRRRYRRYYYRRYRYYRYRYRRYYRYYYRRYYYRRYRRRYYYYRYRRYYRYRRYRYYYYYYRYYRYYYYYRYYRYYYYRYYRYYYYYYRRRRRRRYYRRYYYRRYYYYYRRRRRRYRRYRRYYYYYYYYYRRRYYRRYYYRYYRYYRYYYYYRYYRYYYRRYRRRRRRYRRYYYRRRYRYYRRRRRRYYRRRRYYYYYYYYYYYYRYYYYYYYYYYYYYYYYYYYYRYYRYYYYYYYRRRYYYYYYYRRYYYRYRYYYYYRYRYYYYYRYYYYRRYRRYYYRYRYYRYYRYRRYYYYYRRRYYYYYYYYYYYRRYYRYYRYRRRRRYRRYYYYRRYRRRRRYYYRRRRRYYYRRRRRRRRYYYYYYYRRYRYYYYRRYRYYYRRYRRRRYYYYYYYRRYYYYRRYYYYYYYYYYRRYYYYRRYRRRRRYRRYRRRYYRYYYYYYYYRRRYYRYYYYYYYRRRRRYYYRYYYRRYYRYRRRYYYYYYYRYRRRYYRYYYYYYRYYYRYRRYYYYRRYYRRYYYYRRYRYYRYYYYYRRRYYRRYRRYYYYRRYYRYRRYYYYYRYYRYRYYRYYRRRRRYYRYYRYYRYRRYRRYYYRRRYYYRYRYYYYYYRYYYRYYRRYRRYRRYYYRYYYRRYRRRYRYRYYYRYYYYRYRYRYRYYRYRRYYRRRYRYRRYRRYRYYYYYRRRYYRRYRYRRRYRYRYYYYYYYYYYYYYYYYRYYYYYYYRYYYYYYYYYYYYYYYYRYYYYYYYYYYYYRRRYRRRRRRRRRYYYYYYYYYYRRRRRRRRYRYRRRRRRRYYRRYYRRYYYRRRRYRRRYYRYYYYYRYYYRRYYRRYRYYYYYRYRRRRRRRYRRYYYYRYYYYRYYYYYRRYYRRYRRRYYYYYRRYYRRYYYRRYRYYYYYYYYYRRYRYYRRYYRYYYYYRRRRYYYYRRYYYYYYRYYRRRRYYRYRYYYRRYYYYRYRRRYYYYRRYRRRRYRYYYYYYRYYYRYRYRYYRYYRYYYYRRYRYRYRYYYYRYRYYYRYYYYRRYYRRRYRYRYRRYRRRYRYYRRYYRYRRYYYYYYRYYRRRRYRYYYRYRYRYRRRYRRYRYYYYYYYRYYYYYYYYYYRYYYYYRYRYYYRYRYYRRRYRRRRRYYRYRYYRYRRRRRRYRYYYRRRRYYYYRYRYYYRRRRYRYYRRRRYYYYRYYYYYYYYRYYRRYYRYRRYYRYYRYYYYYRYRRRYYRYRYYYYRYYYYRRRRRYRRRYRYYYYYYYRRRRYRYRRYYRYYRYYRYRRRYYYRYYRYYYRYRRYRYYYYRYYYYRRRRYRRRYRYYRYYYRRYRRRYYYRRRRYRRYYYYRRYRYYYYYRRRRYYRYRYYRRRYYRRYYYYYYRRYYYRYRYYYYYYRYYYYYYYYYRYYYYRRYYYYYYYYRYYRYYRYRYRYYYYRYYYRYYYRYRYRYYRRYRRYYYRRRYRRYYYYRYYRRYYYRRRYYYYYYRRYRRRYYRYRYYYYYYYYYRYRYYYRYYRYRYYYYRRRRRRYYYYYYYRRYYYRYYYYYYYYRRYYYYYYYRYYYYYYYYYYYYRYYYYYYYYYYRYYYRRYYYYYYRRRRRRYRYRRRRRRYYYYRYYYRRRYRRRYYYYYYRRYYRYYYYYRYRYRYRYYYRRYYRRRRYRRYRYYYYYYRYYYRYYYRYRYRRYRYYRYRYYYRRYRYYRRRYRRRYYRRRRRRRRYYRYYRYYRYRYYYYRYRRYRYYYYRRYYYYRYYYYYYYYRYYYYYYYYRYRYRRRRRYRRYYYRRRRRRRYYRYYYYYYYRYYYYYYRRRRYRRRYRRYYYRYYRRYYYYYRRYYRYYRRYYYYRRYYYYYYRRYYYRRRYRRRRYYRYRRRYYRYRRRRRRRYYYYYYRYYYYYRYYRRRYRRRYYYYYYYYYYYYYYYRYYYYYYYYRYYYYYYRRYYYYRYYRYYYRYYRYRRRRRYYYYRRRRRRYYRRYYRYYRRRRRRRRRYRRRRRYRRYYRYYYYRYYYRYYRRRYYYYYYYYRYRRRYYRYRRRRRYRYYRRRRYRYYRYRYYYRRYYYYYRRYRYRRRRRYRRRYYYRRYYRRYRYYRYYYYYRRYRYRYYYRYRYRRYYRRRRYYYYYYRYRYYRRRYRYYRYRYYRRRYRRYRRYYRYYYYYRYRRYRYRRYYRYRRYRRYRYRYRYYYYYRYYRYRRYYYYYYYYYYRRYRRYRYYRRYYRYRRYYRRRRRRYYYRRRRRYYRRYYRRYRYYRYYRYRYRYYRRRRYRYYRRRYRYRRYYYYYYYYYRRYYRRRYRRYRYYRRYYYYYRRYYRYYRYYRYYYRYYYYRYYYYYRYYRYYRRRYYYYRYYYYYRYYRRRYRRRRYRYRRRRRYRRRRYRRRYRRYYYRYYYYYYYYYYYYYRRYRYYYRYRYYYRYYYYRRRRRYYYYRYYRRYRYRRYYRYYYYYRRYYYYYRYYYRRYYRRRRYYYYYYYYRYYYYRRRRRYRRYRRRYYYYRYYRYRRYRRYYYYYRRYRYRYRRRYYYYYRRRRYYYYYYYYRRYRRRRYRYYYYYRYYYRYYYRRYYRRYYYYRRYRRYYRYYYYYYYRYYRYYRYYRYYYYYRYYYRYRYYRRYRRRYRYRRYYRYYRYRYYRYYRRYRRRYYRRRRYYYYRRYRYRRYYYYYYYYRRYYYYYYYRRRRRYRRRRRYYYYRYYYYRYYYYRRYRYYYRYYYYRRYYYYYYRRRYRYYYYRRRRYYYRYRYYYYRRYYYYRYYYRRYYYYRRYRYRRYYYYYYRRRYRRYYYYRRYYYYYRYYRYYRRRRRRYRRRYYYYYRRRYRYYYRRRRRYRRYYYRYRYRRYRYYYYYRRYYRRYYYYYYYRRRYYYRYYRYYYRRRYYYRYYRYRYRYYYRYYRYYRRRRYRRRYRYRRRYRYRRRRRYYYRYYYYRYYRYYRYYRYYRYRRYYRYYRYYRYRYYRRYYRRRRYYRRRRYYYYYRRYYRRYYRRYRRYYRYYYRYRRRRRRRYYYYRRRRYYRRRYRYYYYRRYRYYYYRRRYYRYRRRRYYYRYYYYYYYRYYYRYRRYRRRRRRYYYRRYRRRRRYRRYYYYRRYRRRYRRYYYYYYYRRYRYYRYYYYRYRYRRYRYRYRYYRYRYYRYYRYRYRYYYYYRYYRYRYYYYYYYYRYRRRRRYYRYYYYYRYYRYYYYYRRRRRRYYYYRYYRYYRRRYRRRRRRRRYYRRYRRRYRYYRYYRYRRYRRRYYRYRYRRRRRRRYYYRYYYYYRRYYRRYRYYYRYYRRRRYYRRYYYRRYYYYYYYYYYRYRRYRYYYYYYRRRYYYRRYYRRRYYYYYRRRRYRRYRYYYRRRYYYYRYRRRYRYYYYYRYYRRYYRRRRYYYRRYRRRYYYYYYRRRYYYYRYYRYRYYYRYRYYRRRYRYYRYYYRRYYYYYRYRYRYYRYYYYYYYYYYYYYYRYYRRRRRRRRRRRRYYYYYRRRYYRRRYRRRYRRRRRYYYYYYRRRRYRRRYYYRYYYYYYYYYYYYYRYYRRYRRRRYRRRRRYYYRRYYRYYRRRYYYYYRRRRYRYRRYRRRYYYRRYRRYYRRRRRRRYYRYYYYYYYYYRYRRYYRRRYYRYRYYYYYRYYRRYYRYYRYYRYYRYYRYYRYYYYRYRRYYYRYYRRYRRRRYYYYRRRRRRYRRRYYYYRYRRYYRYYYYYYRRYYRRYRRYRYYYYYYYRRRRRYYRYYYRRRYRRYRRYRYYRRYRRYYRYYYYRRYYYYYRYYRYRYYRYYYYYYYYYRRRYYRYYRYRYYYRRYRRRYRRRRYRRYYYYYYYYRYYYYRRYYRYRRRRRYRRYYRRRYRYYRRYRRYRYYRRYYYYRYRRRYRYYYYRRYYRYRRRRRRRRRRYRYYRRRRYYYRRYYYYYRYRYRRYYYYRYYRYYRRRYYYRRYYYYRRRRRRRRRYYRYYYRYYRRRRRYYRRYRRYRRRYYYRYYYYYYYRRYYYYRRYYYRYRYRRRRYYYYYRRYRRYRRRRRYRRRYRYYYYRYRYYYYYYYRYRRYYYYYYYYYYRRRRYYRRRRRYRRRYRYYRYYYYRRRYYRYYYYRRYYRRRYRRRRRYYYYYRYYRRRRRRYYRRRRRYYYYYYYYRRRYRRYRYYYYRRRRYYYRYRRYRYRRRYYRYYYYYYYRYRYYRRYYRYYRYRRRRRRRRYYYRRRYYRRRRRRYRYYYYYRYYYYRYRYRRYRYYRYYYRYRYYRYYYRRYRRRRYYYYYYYYYYRRYYYYYYRYYRRRRYRRYRRRRRYRYYYYYYYYRRYYRYYRRYYYYRYRRYYYYYYYYYRYYRYRRRYYYRRYYYYYYYYYRRRRYYRRRRYYRYYRRYYRYRRYYRRRRYYRYRYYYRYYYRRYRRYRRRRYRYYRYRYRRRRRYYYRYYYYYYRRRRRYRYYRYYYYYYRRYYRYYRRRYRRRRRRYYRRRYRYRRYRYRYYYYYRYYYRYYYYYYYRRRRRYRYYYYYYYYYYYYYYYYYYYYYYRRRYYYYYYYYYRYRRYRRYYYRRYYYYRRYRRYRRRRYYRRRRRYYRYRYRRYYYYYRYRRRRYRYYYYYRYYYYRRRYYYYYYYYYRRYYYYYYYRYYRRRYRYYRYYRYRYYRYYRRRYYYYRRRRYRRYRRYRRYRYRRRYYYRYYRYRYYRYYRYYYRYRRRRYRRRRRRRRRRRYRYRRYYRRRYYYRYYYYYRRYRYYYYYRYYRRRYRYYRYYYYYRYYRRYYYRYRRRYRRYRRRRYRYYRYRRRRYRYYRYYYRYYYYRYYYRRYYYYRYYYRYRRRYYYRYYYYYYYYRYYRYRRYYRRRYYYYRYRRYYYRYRYRYYRYRRYRRRYRYRRYYYYYYYRYYYRYYYRYYYYYYYYRYYYRYYRYYYRRYYRRYYYRYYYRYYRYYRRYRYRYYRRYYYYRRRRYYRYYRRYYRRYRYYRRYRYYYYRYYRRYRYYRYRYRRYYRYYYYYRYRYYYYYRYRYYYRYYRRYRRRRYRYYRYRYRRYYYRYYYYYYYYYRYYYRRYYRRRRYRRYYYYYRYYRYYRYYYYYYYRYYYRYYRYYRYYRYRYYYYYRRYYYYRRYRRRRYRRRRRRYYYYRRRRYRYRYRYRRRYRRRRRRRRRRYYRRRYRYYRYRRRRRRRRRRYYRYYYYRRYYRYYYRYRRRYRRRRYYRRRYYRYYYYYYRRRRRRRYRRYYYYYYYYYRYYRRRYRRRYYYYYYYRYYYRYYYYYYYRYYYYRRYYRYRYYYYYYRYRYYRRYRYYYRYYRYYYRRRRRYYYYYYYYYYRYRRRRRRRRRRYYRRRRYRRRYRRYYYYRRYRYRRRYYYYYYRYRRRYYYYRRYRRYYYYYYYYRYYRRYRYYYRYRYYRYYYYRRYRYYYRRRYRRRRRRRYYRYYYRRRRYRYRYYYYYYYRRRYRYRRYYYRYRYRRYRRYRYRRRYRRYRRRYYRYRRRRYYYYRRYYRRRYYRRYYYYRRYYYYYRYYYYYYYRYRYRYYRRYYYYYYRRYYYYYRRYRRYRYYRYYYYRRYRYRRRRYRYYYRRYYYYYYRYYYYYYYYYYYYYYRYYRYYRYRRYRYYYYYRRYYYYYRYYYYRRYRRRRRYRRRYYRYRYYYYRYYYRRYYYRRYRRRRRRRRRRYYRRRRYYYRYYYYRRRYYRYRRYRYYRRRYRYRYRYYYRYRYYYYYYRYYYYRYYYYYYYYRRYRRRRYRYRYRYRYRYYRYYYYYRYRRRYYRYYYRRYRRYYYYYYYRYYYYYYRRYRRRYRRYYRRYYYYRYYYYYYRRYYYRRRRRYYRYYYYYRYYRYYYRYYYYYYYYYRYRRRYRYRRRYYYYYYYYYYRRRRRYYYRRYRYRRYYRRYYRRYRRYYYYRYYRYRRRRRRRRYRYYYRYYYYYYRRYYYRRRRRYYRYYYYYYYYRYYRYYRRYRYYYYRYYYRRRYYYRRYRRYYYYYYYYYYRYRRYYRYYRYYYYRRRRRYYYYYYRYYYRRYYYYYYYYRYRRRYYRRYYYYYYRYYYRYYYRRYRRYRRRRYYYYYYRYYYYYYRYYYYYYYRYYYYRRYYRYYYRRRRRYYYRRYYRYRRYRYRRRRRYYRRRYYRRRRYRYYYYRYYYYRRRRRYRYYYYYYYYYRRYYYRYYYYYRYYYRRYYRYRYYYYRYYRYRYRRRRYRRRRRRYRRYRYYYRYYYYYYYYRYRYRRRRYYRYYYYYYRRYYYRRRRYYYYYYRRYRYYYRYRYYYYYYYYRRRYRYYYYYYRRYYRYYRYRRYYYYYYYYYYYRRRYYRYYYRYYRYYYYYYYYYRYRYRYRRRYRYYRRRYRYYYRYRRRRRRRYRYYYRYRRRRRYRRYYRYYYYRYYRRYRRYYRYYYYYRRRRYRRRRRYYYYYYYYYYYYYRYYYYYYRYYRRRYYRYYRRYYRRYYYYYYYYYRRYYRRRRYYRYYYYYYYYYYYYYRRYYRRRRYYYYRRRRRYYYYRRRYYRRRYRRRRRYRRRRYRRYYYYYRRYYYRYRRYRRRRYYRRYYRYRYRRRYYYYYYYYYRYRRRRRYYRRYYRRYRRYYYYYYYRRRRRYYYRYRRRYRRRYYYRRYYYRYYYYYYYRYRYRYRYYRYYRYRRYRRYYYRYRYYYYYYYYYYYRYYYYRRRYYYYRRYRYRYRYRRRRRYYYRYYYRYYRRRYYYRRYRRRYYYYYYYRRYYYYYRYYYYYYYYYYYRRYRRYYYYRRRYRYYRYYYYYYYYYYRRYYRYYRRRRYYYYYYYYYYYRYRRRRYYYYYRRRRRRRYRRRYYRYRYYRYYRYYYRRYRYYYYYYYYRRRYYYYYYYYYRYRYYYYYYYYYRYYRYYYYYYRYYYYRYRRYYRYYRRRRYYYRYYRYRYRRRRRYYRYRRRRRYYYYYYYYYYYYRRRRRRRYYYYYYYYYYYYRRYYRYRRYRRRRRYYYYYRRRRRRRRRYYRRRRYYRRRYYYYRRRRRRRYYYYYYYRRYYRRYYYYYRYRYYYRYYYYRYYYYYYYYYYYYYYYYYYYYYYYYRYYYYRRYYYYYYYYYYRYYYYYYRRRYRRYYRYRRRRYYRYYYYYYYYYRYYYYYYRYYYYYYRRYRRYYRYYYYRRYRRRRYYRYYYYYYRYYRYYYYYYYYYYYYYRRRRRRRRRRRYRYYRRRYYRRRRRRRRRYYYYYRYYYRYRRRYRYRRYYYYRYRYYRYYYRRYYYYYYRRRYYRYYYYYYYYYRRYRYRRYYYYYYYYRRYYRRYRYYYYRYYYYYRRYYYYYRRYYYRRRRRYYYYYYYYYYYYYYYYYYRRYRYRYYYYYYRYRRYYYRRYYRYYYYYYYYRRRYYYYRRRYYRYRRYYRRRYYYYYYYYYRYRYYRRYYYYRRRYYYRRYRYRYRRRYRRYYRRRRRRRRRYYYRRRRYRRRRRRYRYRYYYYYYYYRRYYYRYYYYYYYYRYYRRRRRRRYYYRYRYYYYRRRRRYYRYYRRRRRRRRRRRRRRYRYRYYRRRRRRRYRRRYYYYRRRRYRRYYYYYRRYYYYYYYYYYYYYYRYYYYRRYYYYRYRRRRYRRRYYYRRYYRRRRRRRYYYYYYYYRRYYYRYYRRYYRRRYRRRRYRRRRRRRYYYRRYYRRYYYYRYYRYRRRYRRYRYYYYYYYRYYYYYYYYRYYYYYRRYRRYYYYYYYRRYYYYYRYYYRYRYYYYRRYYRRYYRYRRRYYRRYRYRRRYYYYRYYYRRRRRRYYYYYRYYRYRYYYRYYYYYYYYRRRRRYYYYRYYRRYYRRYRYRYYYYYRRYRYYYRRYYYYYYYYYRYYYYRYRYYYYYYYYRRRRRRRYYYYRRYRYYRRYRYYYYYYYYRRYYRRYRYYYRRRRYYYYYRRRRRRRRRRRRYYYRYRYYYYYYYYYRYYYYYYYYYYYYYRYYYYYRYRRRRYYYRYRYYYYYYYYYYYYRYRRYRYYYYYYYYRYRYYRRRYRRYYRRRRYRRYRRRYYRYYYYYYYYYRYYYRRYRYRRRRYYRYYYYYYRRYRYYYRRRRRYRRRYYYYRRYYRRRRYRYYYYYYRRYYYYRYRRYRRRRYYYYYYYYYRYYYYRYYYYRYRYYYRRYYRYYRYRRRYRYRYRYYRRRRYRYYRRYRRYYRRYYYYRYYRYYYYRRYYRRRRYYYYRYYRRRRYYYRRRRRYYRYRRRYYYYYRYRYYYYYYRRRRYYYYYYYYYYYRRRRRRYYYYYYRYRYYRRYYYYYYRYYYYYRYYYYYYYRRRYRYYRYRRYRRYYRYYYRYRRRRRYYYRRYRRYRYRYYRYYRRRYYRRYYYYRRRYRRYYRRYYRYRYRYYYYYYYRYYRYRYRYRYRRRRYYRRYYYYYYYRRRYRYYYYYRYRYRYYYRRYRRRRRRRYYRRYRRRRRYRRYYYYYYYRRYRYYRRYRYRYRRYYYYRYYRRYYYYRYYYYYYYYRYYRRRRYRRYYYRYYYRYRYRRYYRYYRYYRYRYRYRYYYRRYRRRRYRYYRYRRRRRYYYRRYYYYRRYRRYRYYRYYRYYYRYYYYYYYYRYRYYRRYYYYRYYYYYRYYRRRYRYRRRYYYYYYYYYRRRYYRYRRYYYYRYYRRRRRRYYYYRYYYRYYRYYYRYRRRRYYYRRYYRYYRYYRYRRRRYYRRRRRRYYRRYYRYYYYYRRRRYYYYYYYYYYYRYYRYYYRYYYYYYYRRYYYRYYYRRYYRYRYYYYYYYYRRRYYRRRRYYRRRYYRYYYYYYYYYYRRYRRRRRYYYRRRYRRRYRRRRRRYYYYYRYRRYRYYYYYYYYYYYRRYRRYRRYYYYYYYRRRRRRRRYYRYRYRYYRYRRRYRYYYRRYYYYRRYRRYYYYYYYRYYYYYRYYRRRRRRYYRRRRRRYRRYYYYRRRYYRRRRRYRYYYYRYYRYYRYRRYYRYYYYYRYYRRRYYRRYYYYRYYRYYYRYYYYYYYYYYYYYYYYRRYRRRYYYYRRRRRRRYYRRYRYYYYRRYRRRRYRRRYRYYYRYRRYRRYRRRYYYRRYRRYRRYRRYRRYYRRRYYYYYYRYYRRYYYRRYYRYYYYRRYYRYYYRYYRYYRYRYYYRRRRRRYRRYRRYYYYRRRRYYYYYYRRYYYYYYRYRRRRYRYRYRYYYYYYRRYYYYRYYYYYYYYYYYRRYYRRRRYYRYYYYRRYYRRYYRYYYYRRRRRRYRYRYYRRRRRRRRRRRRRYRRRRRYYYYRRYYYYRYRYYRYYYRRYRRYYRRYYYRYYYYRYYYYYYYYYRRYYRRRRYYRRRRYYYYRYYYRRYYYRRYRRYRRYRYRYYYRRRRYYRYRRRRRYRRYYYRRYYYRRRRYYYYYYYYYRYYYYYYYYRRYYYRYRRYYYRRYRRYYYRRYYRYYRYYRYRYYRYYYRYRRYYYYYYYRRYYYYYRYYYYRRYYYRYRYYYYYYYYRYYRYYYRYRYRYRRRRRRRYYYYYRYRYRYYYYRRYYYRYRRYRYRYYYYYYYYYRYYYRYYYYYYYRRYRRYYYYRYYRRYRRYYRRYRYRRRYYYYYYYYRRYYRYYYRYYRRRYRRRRRRRRRYYRRYYYYYRYYYYYRYYYRYYRRYYRRYYYYYRRYYRRYRRRRYYRRRRRYRRRYYRRRYRRYRRYYRRRRYRRYRYYRRYRRRYRRRRYYRRYRRYRYRRRRYYRYYYYYRRYYRYRYYYYYYYYYYRRRRRRYRYYYRRRRYRYYRRRYYYYYYYYYYYYYYYYRRYYYRRYYYYYYYYYYYYRYRRYRYYYYYYYYRYYYRYYYRYYYYYRYYYYYYRRRRYRRYRRRRRRRYYYRYYYRRYYRRRRYYRYRYRYYYRRYYRYYRRRYRYYRYRRRRRRYRYYYYYRYYYYRRYYYRYRYRRYRRYYRYRRYYRYRRYRRRYRYRYYYYYRYYRRYYYRRRYRYYYYYYYYRYYYRRYRYRRYYYYYYYYRYRYYRRYYRYYRYRRYRRYRRYYRRRRYYYYRRYRRYRYYYYYYRYYRRYRYRRYYRRYYYRRYYYRRRRYRRYYYRRRRRRRRYRRYYRYYYRYYYYRYYYRYRRYYRRYYRRRRYRYRYRRYYRYYRYYYRYRRRYYYYYYYRYYYYYYYRYYRRYYYRYYYYRYYYRRYRRRYYRYRYYYYYYYYRRRRYYYYRYYRYYYYYRRRYRYRRRYYYYYYRRYYYRYRYRRYRRYRRRYRRRYRRRRYRYYRRRRRRRYRRRRRRRYYRYYYYYYYYYYYYYYYYYRRYYYRYRYYYYYYYYRYYRYRRRRYYYYYYYYYYYRRYRRRRYYYYYYYYYYYRRYRRRRYYYYRYYYYRRRRRYYYRRYYYYRRRRYYYRYYYYYRRRYRRYYYYRYYYRRYYYYYRYYYRYYRYYYYRRRYRYYYYYYYRYYYYRYYRRYYRYRRYYYRYYYYRYYYRYYYRYYYYRYYYRYYYYYYYYRYYYRRYRYRRRYYYRRRRYRRRRRRYYYRYYYYYYYYYYRRRRRRRRRRRRRRRYYYYYRYYRRYYYYYYYRRRRRYYYYRRYYYYRRRRRRYYYYYYYYRRRRYYRYYYYYRYRRRRRRRYRRYYYRRRRYYYYYRRRYRRRRRYYYYYYYYRYRYYYYYYYRRRRRRYYRRRYYYYYYYYYRYYYYYYYYRRYYYRRYRRRRRYYYYYRRRRYYYYYYYYYYYYYYYRYYYYYYRYYRRRRRYYYYRYYYYYYYYYRYYYYYYYYYRYRRYYYYYYYRRYYYYRYYYRRYRRRYYRRYYRYYYYYYRRRYYYYYYYYYRRYRRRRRRRRYRYRYRRRRYRRRRYRYYYRRYYRYYRRYYYRRYYYYYRRYRRRRRRRYRYYRRRRYYYRYYRRRYYRRRRRRYRYYRYYYRYYYYYYRRYYYYRYRRRYRYRRRRRYYRRRYRRYYYYYRRYYYRRRYYYRYYYYYRRYYRYRYYYYRRYRRYYYYYRYYRRRRYYRYYRYYYYYYYYRYYYYRYYRYYYYYYYYYYYYRRYRYRRYYRRYYYYRRRRYRRYRRYYRYYYYYRYYYYRRRYYYYRYYYYYYYYRYYYYYYRRYYYRYYYYYRYYYYYRYYRRYYYYRYRRYYYYYYYYYYYYYRYYRRRRRYRRRYYYYYYYRYYYYRRYRYYYYYRYYYRYYYRYRYRRRRRYRRYYRYRRYYYYRYYYYYRYYYRYRRYRRYRYYRYYRRRYYYRRYRRRYYRYYYYYYYYYYYYYRRRRRRRYYRRYRYRRYRRRYYRYRYRYYRRYRRRRYYYYYRRYYRRRRYYYYYYYYYYYYYRRRRRYYRYYYYYRRYYRRYYYRYYRYYYYYYYYYRRRYYRRRRRYYRRRRYYYRYYYYYYYYYYRRYYYYYYRYYYYYYRYYRYRRYRYYRRRRYRYYRRRRYRRRYRYYRYRYRYRRYYYRYYYYYRYYYYYYYYYYYYRRYRRRYYYYRYYYYRYYRRYYRYYRYRRYRRRYRYYRYYRYYYYRRYYYRRRRRRYRRRRYYYYYRRYRRRRRRRYRRRRYYYYYYYRYYYRRRYYRRYRRR
>Mad/
RYRRRYRRYYYYYRYYYYRRRYRRYYYRRYRYYYYRYRRYYYRYYRRYYYYYYYRRYYYYRYYRYRRYRYYRYYYYYYRYRRYYRYYRYYRYYYYRYYRYYRYYRRRRRRRRYYRYYYYRRYYYYYRRRRRRYRRYRRYYYYYYYYYRRRYYRRYRYRYRRYYRYYYYYRYYRYRYYRYRRRRRRRRRYYYRRRYRYYRRYRRYYYRRRRYRYYYYYYYYYYRYRYYYYYYYYYYYYYYYYYYYYRRYYYYYYYRRRYRYRYYRRRYYYRYRYYYYYRYRYYYYYRYYYYYRYRRYRYRYRYRRYYRYRRYYYYYRRRYYYYYYYYYYYYRYYRYYRYYRRYRYYRYYYYYYYYRRRYYRYRRRRRYYYRRRRRRRRYYYYRYYRRYYYYYYRRYRYYYRRYRRRRYYYYYYYRRYYYYYRYYYYYYYYYYRRYYYYRRYRRRRRYRRYRRRYYRYRYYYYYYRRRYRRYYYYYYYRRRRRYYYRYYYRRYRRYRRRYYYYYYYRYYRRYYRYYYYYYRYYYRYYRYYYYRRYRRRRYYYRRYYYRRYYYYYRRRRYYRYYRYYYYRRYRRYRRYYYYYRYYRYRYYRYYRRRRRYRRYRRYRRYRRYYRYYYRRRYYYRYRYYYYYYRYYYRYYRRYRRYYRYYYRYYYRRYRRRYRYRYYYRRYYYRYRYRYRYYRYRRYYRRRYRYRRYRRYRYYYYYRRRYYRRYRYRRRYRYRYYYYYYYYYYYYYYYYYYYYYYYYYRYYYYYRYYYRYRYYYRYYYYYYYRYYYYRRRYYRRRRRRRYYYYYYYYYYYRRRRRRRRYYRRRRRRRRRRRRYYYYYRRRRRRRRRRYYRYYYYYRYYYRRYYRRYRYYRYYRYRRRRRRRRRRYYYYRYYYYRYRYYYYRYYRRYRRRYYYYYRRYRRRYYYRRYYYYYYYYYYRRRYRYRRRYYRYYYYYRRRRYYYYRRRYYYYYRYYRRRRYYYYRYYYRRYYYYRYRRRYYRYYRYYRRRYRYYYYYYRYYYRYRYRYYRYYRYYYYRRYRYYYYYYYRRYYYYYRYYYYYRYYRRYYRYRYRRYRRRYRYYRRYYRYRRRYYYYYRYYRRRRYRYYYYYRYRRRRRYRRRRYYYYYYYRYYYYYYYYYYRYYYYYRYRYYYRYRYYRRRYRRRRYYYRYRYYRYRRRRRRYRYYYRRRRRYYYRYRYYYRRRRYRYYRRRRYYRYRRYYYYYYYRYYRRYYRYRRYYRYYRYYYYYRYRRRYYRYRYYYYRYYYYRRRRRYRRRYRYYYYYYYRRRRRRYRRYYRYYRYRRYRRRYYYRYYRYYYRYRRYRYYYYRYYYYRRRRYRRRYRYYRYYYRRYRRRYYYRRRRRRRYYYYRRYRYYYYYRRRRYRRYRYYRRRYYRRYYYYYYRRYYYRYRYYYYYYRYYYYYYYYYRYYYYRRYYYYYYYRRYYRRYYYYYRYYYRRYYYRYYYRYRYRYRRRYRRRYYRRRYRRYYYYRYRRRYYYYRRYYYYYYRRYYRRYRRYRYYYYRYYYYRYRYYYYYYRYRYYYYYRRRRRYYYYYYYRRRYYYYYYRYYYYYYRYYYYRYYYYYYRYRYYYYYRYYYYYYYYRYRYYRRRYYRYYYRRRRRRYYYRRRRRRYYYYRYYYRRRYYRRYYYYYYRRYYRYYYYRRYYYRYRYYYRRYYRRRRYRRYRYYYYYYRYYYRYYYRYRYRRYRYYRYRYYYYRYYYYRRRYRRRYYRRRRRRRRYYRYYRYRRYRYYYYRYRRYRYYYYRRYRYYRYYYYYRYYRYYRRYYYYRYRYRRRRRYRYYYYRRRRRRRYYRYRYYYYYRYYYYYYRRRRYRYRYYYYYYYYYRRYYYYYRRYRRYYRRYYYYRRYYYYYYRRYYYRRRYYRRYRYRYRRRYRRYRRRRRRRYYYYYYRYYRRRRYYRRYYRRRYRYYYYYYYYYYYYYRYYYYYYYYRYYYYRYRRYYRYYRYRYYYYYYYYYRRYYYYYYRRRRRRYYRRYYRYYRRRRRRRRRYRRRRRYRYYYRYYYRRYYYRYYRRRYYYYYYYYRYRRRYYRYRRRRRYRYYRRRRYYYYRYRYYYRRYYYYYRRRRYRRRRRYYRRYYYRRYYRRYRYYRYYYYYRRYRYRYYYRYRYRRYYRRRRYYRYYYRYYYYYRRRRYYRYRYYRRRRRRYRRYYRYYYYYRYRRYRYRRYYRYYRYRRYRYRYRYYYYYRYYRYRRYYYYYYYYYYRRYYRYRYYRRYYRYRRYRRRRRRYYYYRRRRRYYRRYYRRYRYYRYYRYRYRYRRRRRYYYYRRRYRYRRYYYYYYYYYRRYYRRRYRRYRYYRRYYYYYRRYYRYYRYYYYYYRYYYYYYYYYYRYYRYYRRRYYYYRYYYYYRYYRRRYRRRRRRYRRRYRYRRRRYRRRYRRYYYRYYYYYYYYYYRYRRRRRYYYRRRYYYRYYYYRRRRRYYYYRYYRRYRYRRYYRYYYYYRRYYYYYRYYYRRYYRRRRYYYYYYYYRYYYYRRRRRYRRYRRRYYYYRYYRYRRYRRYYYYYRRYRYRYRRRYYYYYRRYRYYRYYYYYRRYRRRRYRYYYYYRYYYRYYYRRYYYRYYYYRRYYRYRRYYYYYYYRYYRYYYYYRYYYYYRYYYRYYYYRRYRRRYRYYRYYRYRRYRYYRYYRRYRRRYYRYRRYYYYRRYRYYRYYYYYYYYRRYYYYYYYRRRRRRRRYRRYYYYRYYYYRYYYYRRYRYYYRYYYYRRYYYYYYRRYYRYYYRRRRRYYYRYRYYYYRRYYYYRYYRRRRYYYRRYRYRRYRYYYYRRRYRRYYYYRRYYYYYRYYRRRRRRRRRYRRRYYYYYRRRYRYYYRRRRRYRRYYYRYRYYRYRYYYYYRRYYRRYYYYYYYRRRYYYRYYRYYYRRRYYYRYYRYRYRYYYRYRRYYRRRRYRRRYRYRRRYRYRRRRRYRYRYYYYRYYRYRRYRRYRRYRRYYRYYRYYRYYYYYRYRRRRRYRRRRRYYYYYRRYYRRYYRRYRRYYRYYYRYRRRRRYRYYYYYRRRYYRRRYRYYYYRRYRYYYYRRRYRRYRRRRYYYRYYYYYYYRYYYRYYYYYRRYRRYYYRRYRRRRRYYRYYYYRRYRRRYRRYYYYYYYRRYRYYRYYYYRYRYRRYRYRYRYYRYRYYRYYRYRYRYYYYYRYYRYRYYYYYYYYRYRRRRRYRRYYYYYRYYRYYYYYRYRRRRYYYYRYYRYYRRRYYRRRRRRRYYRRYRRRYYYYRYYRYRRYRRRYYYYYYRRYRRRRYYYRYYYYYRRYYRRYRYYYRYYRRYRYYRRYYYRRYYYYYYYYYYYYRRYRYYYYYYRRRYYYRRYYRRRYYYYYRRRRYRRYRYYYRRRYYYYRYRRRYRYYYYYRYYRRYYRRRRYYYRRYRRRYYYYYYRRRRYYYRYYRYYYYRRYYYYRRRYRYRRYYYRRRYYYYRYRYRYYRYYYYYRRYYYYYYYRYRRYRRRRRRRRRRYYYYYRRRYYRRRRRRRRRRYRYYYYYYYRRRRYRRRRRYRYRYYYYYYYYYYRRRRRRYRRRYYRRRRRYYYRRYYYYYRRRRYYYYRRRRYRYRRRRRRYYYYRYRRYYRRRRRRRYYRYYYYYYYYYRYRRYYRRRYYYYRRYYYYRYYRRYYRYYRYYRYYRYYRYYRYYYYRYRRYYYRYYRYRRRRRYRRYRRRRRRYRRRYRYYRYRRYYRYYRRYYRRYRRRYRRYRYYYYYYYRRRRRYYRYYYRRRYRRYYYYYYYRRYYRYYRYRYYRRYYYYYRYYRYRYYRYYRYYYYYRRRRYYRYYRYRYYYRRYRRRYRRRRYRRYRRYYYYRRYYYYRRYRRYYRRRRYYRYYRRRYRYYRRYRRYRYYRRYYYYRYRRRYRYYYRRRYYRYRRRRRRRRRRYYYYRRRYYYYRRYYYYYRYRYRRYYYYRRYYYYRRRYYYRRYYYYYRRRRRRRRYYRYYYRYYRRRRRYYRRYYRRRRRYYYYYRRYYYYRRYYYRRRYYYRYRYRRRRYYYYYRRYYRYYRRRRYRRRYRYYYYRYRYYYYYYYRYYRYRYYYYYYYYRRRRYYRRRRRYRRRYRYYRYYYYYRRYYRYYYRRRYYRRRYRRRYRYYYYYRYRRRRYRRYYRRRRRYYYYYYYYRRYYRRYRYYYRRRRRYRYRYRRRRYRRRYYRYYYYYYYRYRYYRRYRRYYRYRRRRRRRRYYYYRRYRRRRRRRYRYRYYYRRYRYRYRYRRYRYYRYYYYYYYYRYYYRRYYRRRYYYYYYYYRYRRYYYYYYRYYRRRRYRRYRRRRRYRYYYYYYYYYRYYRYYRRYYYRRYRRYYYYYYYYYRYYRYRRRYYYRRYYYYYYYYYRYRYYYRRRYYYRRYYRYYRYYYYRRRRRYYRYRYYYRYYYRRYRRYRRRRYRYYRYRYRRRRRYYYRYRYYYYRRRRYYRYYRYYYYYYRRYYRYRRRRYRRRRYRYRRRRYRYRRRRYRYYYYYRYYYRYYYYYYYYRRRRYYYYYYYYYYYYYYYYYYYYYYYYRRRYYYYYYYYYRYRRYRRYYYRRYRYYYRYYRYRRRRYYRRRYRYYRYYYRRYYYYYYRRRRRRRYYYYYRYRYYRRRYYYYYYYRRRRYYYYYYYRRYRRRYRYYRYRRYRYYRYYRRYYYYYRRRRYRRYYRYYRYRRYRRYRYRYYRYRYYRYYRYYRRYRRYRRYRRRRYRRRRRYYYRRYYRRYYYYRYYYYRRRYRRYYYYYYYYRRYRYYYRYYYYRYRRYRYYRYRRRYRRYRRRRYRYYRYYRRRYYYYYYYYRYYYYRYYRRRYYYYRYYYRYRRRRYRRYRYYYYYYRYYRYRRYYRRRYYYYRYRRRYYYYRYRYRRYRRYRRRRRYRRYYYYYYYRYYRRYYYRYYYRYYYYRYYYRYYYYYRRRYYRRYYYRYYYYYYRYYRRYRYRYYRRYYYYRRRRYYRYRYRYYRRYRYYRRYRYYYYRYRRRYRYYRYRYRRYYRYYYYYRYRYRYYYRYRYRYRYYRRYRRRRYYYYRYRYRRYYYRYYYYYYYYYRYYYRRYYRRRRYYYYYRYYRYYRYYRYYYYYYYRYYYRYYRYYRYRRYRYYYYYRRYYYYRRYRRRRYRRRRRRYYYYRRRRYRYRYRYRRRYRRRRRRRRRRYYRRRYRYYRYYRRRRRRRRRYYRYYRYRRYYYYYYRYYRRYRRYRYRRRRYYRYYYYYYRRRRRRRYRRYYYYRYYYYRYYRRRYRRRYRRYYYYRYYYRYYYYYYYRYYYYRRYRRYYYYYYYYRYRYYRRYYYYYYYYRYYYRRRRYYYRYYYYYYYRYRRYYRYRRRRYYRRYRYRRRYRRYYYYRRRRYYRRYYYYYYRYRRRYYYYRRYYYYYYYYYYYRYYRYYRYYYRYRYYRYYYYRRYRYYYRRRYRRRRRRRYYRYYYYRRRYRYRYYYYYYYRRRRRYYRYYYRYRYYRYRRYRYRRRYRRYYRRYYRYRRRRYYYYYRYYRRYYYRYYYYYYRYYYYYRYYYYYYYRYRYRYYRRYYYYYYRRYYYYRRRYRRRRYYRYYYYRRYYYRRRRYRYYYRRYYYYYYRYYYYYYYYYYYYYYRYYRYRRYRRYRYYYYYYRYYYYYRYYYYRRYRRRRRYRRRYYRYRYYYYYYYYRRYYYRRYRRRRRRRRRRYYRRRRYYRRYYYYYRRYYRYRRYRYYRRRYRYRYYYYYRYRYYYYYYRYRYYRYYYYYYYYRRYRRRRYRYRYRYRYRYYRYYYYYRYRRRYYRYYYRRYYRYYYYYYYRYYYYYYRRRRRRYRRYYYYYYYYRYYYYYYRRYYYRRRRRYRRYYRYYRYYRYYYRRYYYYYYYYRYRRRYRYRRRYRYYRYYYYYYRRRRYYYRRYRYRRYYRRYYRRYRRYYYYRYYRYRRRRRRRRYRYYYRYYYYYRRRYYYRRRRRYYRYYYYYYYYRYRRYRRRYRYYYYRYYYYYYYYYRRYRRYYYYYYYYYRRYYRYYRYYRYYYYYRRRRYYYYYYRYYYRRYYYYYYYRRRYRRYYRRYYYYYYRYYYRYYYRYYRRYRRRRYYYYYYRYYYYYYRYYYYYYYRYYYYRRYYRYYYRRRRRYYYRRYYRYRRYRYRRRRRYRRRRYYRRRRYRYYYYRYYYYRRRYRYYYYYYYYYYYRRYYYRYYYYYRYYYRRRYRYRYYYYRYYRYRYRRRRYYRRRRRYRRYRYRYRYYYYYYYYRYRYRRRRYYRYYYYYYRRYYYYRRRRYYYYYRRYRYYYRYRYRYYRRYYRRYYRYYYYYYRRYYRYYRYRRYYYYYYYYYYYRRRYYYYYYRYYRYYYYYYYYYRYRYRYRRRYRYYRRRYRYYYRYRRRRRRRYYYYYRYRRRRRYRRYYRYRYYRYYRRYYRYYRYRYYYRRRRYYRRYRYYYYYYYYYYYYYRRYYYYYRYYRRYYYRYYYRYRRRRYYYYYRYYRRYYRRRRYYYYYYYYYYYYYRYYYRYYRRYRYYYYRRRYRYYYYRRRYYRRRYYRRRRYRRRRYRRYYRYYRRYYYRYRRYRRRRYYRRYYRYRYRRRYYYYRYYYYRYRRRRYYYRRRRRRYRRYRYYYYYRRRRRYYYRYRRRYRRRYYYRRYYYRYYYYYYYRYRYRYRYRRYYRYRRYYRYYYRYRYYYYYYYYYYYRYRYYRRRYYYYRRYRYYYRYRRRRRYYYRYYRRYYRRRYYYRRYRRRYYYYYYYRRYRYYYRYYYYYRYYYYYRRYYRYYYYYRRRRYYRYYYYRYYYYYYRYRRYRRRRRYYYYYYYYYYYRYYRRRYYYYYRRRRRRRYRRRYYRYYYYRYYRYYYRRRRYYYYYYYYRRRYYYYRYYYYRYRYYYYYYYYYRYRRYYYYYYRYYYYRYRRYYRYYRRRRYYYRYYRYRYYRRRYYYRYRRRRRYYYYYYYYYYYYRRRRRRRYYYYYYYYYYYYRRYYRYRRYRRRRRYYYYRRRRRRRRRRYYYRRRYYRRRYYYYRRRRRRRYYYYYYYRRYYRRYYYYYRYYYRYRYYYYRYYYYYYYYYYYYYYYYYYRYYYRYRYYYRRYYYYYYYYYYRRYYYYYYRRRYRRYYRYRRRRRYYYYYYYYYYYYYRYYYYYYYYYRYYRYRRYYRYYYYRRYYRRRYYRYYYYYRRYRRYYYYYYYYYYYRYYRRRRRRRRRRRYYYRRRYYRRRRRRRRRYYYYYRYRYRYRRRYRYRRYYYYRYRYYRYYYRRYYYYYYRRRRYRRYYYYYYYYRRYYYRRYYYYYYYYRRYYRRYRYYYYRYYYYYRRYYYYYRRYYYRRRRRYYYYYYYYYYYYYYYYYYRRYRYRYYYYRYRYRRYRYRRYYRYYYYYYYYRRRYYYYRRRYRRYRRYYRRYYYYYYYYYYRYRYYRRYYYYRRRYYYRRYYYRYRRRYRRYYRRRRRRRRRRYYRRRRYRRRRRYYRRRYYYRRYYYYYYYYYYRYYYYYYRYRRRRRYRRYYRRYRYRRYRRRRRYYYYRRRRRRRRRYRRYRRRRRRYYRRRRRRRRYYRYRYYYRRRYRRYYYRYRRYRRYYYYRRYYRRYRYYYYRRYYYYRYRRRRYRYYYYYRRYYYRRRRRRRYRRYYYYRRRYYRYRRRYYRRRYRRRRYRRRYYRRYYYRRRRRYYYYYRYYYYRRRYRRRRYYYYYYYRYYYYYYYYYRYYYYRRYYRYRYYRYYRRYRYYRRYYYRYRYYYYRRYYRRYYRRRRRYYRRYYRRRYRYYYRYYRRRRRRRYYYYYRYYRYRYYYRYYRYYYYYRRRRRYYYYRYYRRYYRRRRYRYYYYYRRYRYYYRRYYYRYYYYYRYYYYRYRYYYYRYYYRRRRRYRYRYYRRYYYYRRYRYYYYYYYYRRYYRRYRYYYRRRRYYYYRRRRRRRRRRRRRYRYRYRYYYYYYRYYRYYYYYYYYYYYRYRYYYYYRYRRRRYYRRYRYYYRYRYYYYYRRRYRYYYYYYRRYYRYRYRRYRYYRYRRRRRYRRYYRRYYRYYRYRYRYYRYYRRRYRYRRRRYYRYYYRYYRYYRYYYRRRRRYRRRYRYYRRYYRRRYYYYYYYYYRRYYYRRYRRYYRRRRYYYYYYRRRYRYYRYYYYRYRYYYRRYYRYYYYRRRYYYRYRYRRRRRYYYYYRYYYYYRRYYYRRYRRYRYYRRYRRRRRYRYYRYYRRRRYYRRRRRRYYRYRRRYYYYYRRRRYYYYYYYRRYYRRYYYYRYYYRYRRYYYYYRRRYRYYYYRYYYYYYYRRYYRYYRYRYYRRRYRYYRYRRYYRYYRYYYRYRRRRRYYYRYYRRYYYRYYRRYRRRYRRRYYYYRRRYRRYYYRYYRYYYRYYYYYYRRYRRYRYRYRYRRRRYYRRYYYYYYYRRRYYYRYYYRYYYRYRYRRYYRRRRRRYYRRYRRYRRYRRYYYYYRYRRYRYYRRYRYRYRRYYYYRYYRRYYYRRYYYYYYYYRYYRYYRYYRYYYRYYYRYRYRRRYRYYRYYRYRYYYRYYYYRYYRRRYRYYRYYRYRRRRYRRYYYYYRYRRYRYYRRYYYYYRYYYRYRYYRYRRYRRYYYYRYYRYYRRYYRRYRYRRRRRYYYYYYYRRRYYRYRRYYYYRYYRRRRRRYYYYYYYYRYYRYYRRYYRYYRYYRRRYRYRRYYYYRRRYYYRRRRYRYYRRYYRYYYYRRRYRYRRYYYRRYYYRYRRYRYRYYYYYYYYRYYYRYRYRRYYRRRYYRRYYYYRRRRYRRYYYYYRRYYRYYYYYYYYYYRYYRRRRRYYYRRRYYRRRRRRRRRYRYYRRYYRYRYYYYYYYYRRYRRYRRYRRYYYYYRYRYYYRRRRYRRYRYRYYRYRRRYRYYYRRYYRYYRYYRYYYYYYYRYYYYYRYYRRRRRYYYRRRRYRYYRYYYYRRRYYRYRRYYRYYYYRYYRYRRYRRYYRYYYYYRYYRRRYYRRYYYYRYYRYYYRYYYYYYYYYYYYYYYYRRYRRRYYYYRRRRRRRYRRRYRYYYYRRYRRRRYRRRYYYYYRYRRYRRYRRRRYYRRYRRYYRYRRYRRYRRRRYYYYYYYYYRRYYYRRYYYYYYYRRYYRYRYRYYRYYRRRYYRRRRRRRYRRYYRYYYYRRRRYYYYYYRRYYYYYYRYRRRRYRYRYRYYYYYYRRYYYYRYYYYYYYYYYYRRYYRRRRYRRYRRYRRYYRRYYRYYYYRRRRRRRRRRYYRRRRRRRRRRRRRYYRRRRYYYYRRYYYYYRRYYRYYYRRYYRYYRRYYYRYYYYRYYYYYYYYYRRYYRRRRYYRRRRYYYYRYYYRRYYYRRYYRYRRYRYRYYYYRRRYYRYRRRRRYRRYYYRRYYYYRRRYYRYYYYYYRYYYYYYYYRRRYYRYRRYYYRRYYRYYYRRYYRYYRYYRYRYYRYYYRYRRYYYYYYYYRYYYYYRYYYYRRYYYRYRYYYYYYYYRYYRYYYRYRYRYRRRRRRRYYYYYRYRYYYYYYRRYYYRYRRYRYRYYYYYYYYYRYYYRYYYYYYYRRYRRYYYYRYYRRYYRYRRRYRRYRRYYYYYYYYRRYYRYYYRYYRRRYRRRRRRRYRYYRRYYYYYRYYYYYRYYYRYYRRYYRRYYYYYRRYYRRYRRRRYYRRRRRYRRRYYRRRYYRYRRYYRRRRYYRYRYYRRYRRRYRRRRYYRRYRRYRYYRRRYYRYYYRYYRYYRYRYYYYYYRYYYRRRRYRYYYYYRRRYYYYYYRRYYYYYYYYYYYYYYYYRRYYYYRYRYYYYYYYYYRRYRRRRYYYYYYYYRYYYRYYYRYYYYYRYYYYYYRRRRYYRYRRRYRRRYYYRYYYRRYYRRRRYYRYRYRYYYRRYYRYYRRRYRYRRYRRRRRRYRYYYYYRYYYYRRYYYRYRYRRYRRYRRYRRYYRYRRYRRRYRYYYYYYYRYYRRYYYRRRYRYYRYYYYYRYYYRRYRYYRYYYYYYYYRYRYYRRYYYYYRYRRYRRYYRYYRRRRYYYYRRYYRYRYYYRYYRYRRRYRYRRYYRRYYYRRYYYRRRRYRRYYYRRRRRRRRYRRYRRYYYRYYYYRYYYRYRRYYRRYYRRRRYRYRYRRYRRYYRYYYRYRRYYYYYYYYRYYRYYYRRYYRRYYYRYYYYRYYYRRYRRRYYRYRYYYYYYYYRRRRYYYYRYYRYYYYYRRRYRYRRRRYYYYYRRYYYRYRYRRYRRYRRRYRRRYRRRRYRYRRRRRRRRYRRRRRRRYYRYYRYRYYYYYYYYYYYYRRYYYRYRYYYYYYYYYYYRYRRRYYYYYYYYYYYYRRYRRRRYYYYYYYYYYYRRYRRRRYYYYRYYYRRRRRRYYYRRYYYYRRRRYYYRYYYYYRRRYRRYYYYRYYYRRYRYYYRYYYRYYRRYYRRRRYRYYYYYYYRYYYYRYYRRYYRYRRYRYRYYYYRYYYRYYYRRYYYRYYYRYYYYYYYYRYYYRRYYYYRYYYYYRRRYRRRYYRRRRYYYRYYYYYYYRRRRRRRRRRRRRRRYYRYYYYYRRYYYYYYYRRRYRYRYYRRYRYYRRRRRRYRYYYYYYRRRRYYRYYYRYRYRRRRRRRYYRYYYRRYYYYYYYRRRYRRRRRYYYYYYYRRYRYYYYYYYYRRRRRYYRRRRYYYYYYYRRYYYYRYYRRRYRYRYYYRRRRRYYYYRRYRYRYYYYYRYYYYRYYRYYYYYYYYYYRRRRRRYYRYYYYYYRYYYYRYRYRYYYRYRRRYYYYYYRRYYYYRYYYRRYRRRYYRRYYYYYYYYYYRRYYYYYYYYYYRYRRRRRRRRYRYRYRRRRYRRRRYYYRRYRYYYYYRRYYYRRYYRYYRRYRRRRRRRYRYYRRRRYYYRYYRRRYYRRRRRRYYYYRYYYRRYYYYYYRYYYYRYRRRYYYRRRRRRYRRRYRRYYYRYRRYYYRRRYYRRYYYYYRRYYRYRYYYYRRYYRYRYYYRYYRRRRYRRYYRYYYYYYYYRYYRYRYYRYYRYYYRYYYYRRRYRYYYYYRRYYYYRRRRYYRYRRYRRYYYYYRYRYYRRRYYYYRYYRYYYYYYYYYYYYRRYYRRYRYYYRYYYYYRYYRRYYYYRYYRYYYYYYYYYYYYYRYYRRRRRYYRRYYYYRYYRYYYYRRYRYYYYYRYYRRYYYRYRYRRRRRYRRYYRYYRYYYYRYYYYYRYYYRYYRYYRYRYYRYYRRRYYYRRYRRRYYRYYYYYYYYYYYYRRRRRRRRYRRRYRYRRYRRRYYRYRYRYYRRYRRRRYYYRYYRYYRRYRYRYYYYYYYYYYYYRRRRYYRYYYYRRRYYRRYYRRYYYYRRRYYYYYRRRYRRRRRRYYRRRRRYYRYYYRYYYYYYRRYYYYYYRYYYYYYRYYRYRRYRYYRRRRYYYYRRRRYRRRYYYYRYRYRYYRYYYRYYYYYRYYYRYYYYYYYYRRYYRRYYYYRYYYYRYYRRYYRYYRYRRYYRRYRYYYYYRYYYYRRYYYRRRRRRYRRRRYYRYYRRRYRRRRRRYRRRRYYYRYYYRYYYRRRYRRRYRRR
>gar/
RYRRRYRRYRYYYRYYYYRRYYRRYYYRRRRYRRYRRRYYYRRYYRYYYYRRYYRRYYYRYYRRYRRYRRYRRYRRYYRYRRYRRYYRYRRYYYYRYYRYYRYYYRRRRRRRYYYRYYYRRYYYYRRYRRRRYRRYRRYYYRYYRYYRRRYYRRYYYRYRRYYRYYYYYRYRRYRYRRYRRRRRRRRRYYYRRRRYYYRRRRRRYYRRRRRRYYYYYYYYYYRYYYYYYYYYYYYYYYYYYYYRYYRYRYYYYYRRRYRYRYYRRRYYYRYYYYYYYRYRYYYYYRYYYYRRYYRYYYRYRYYRYYRYYRYRYYRRRYYYRYYYYYYYYRRYRRYYRYRRRYRYRRYRYYRRYYRRYYYYRRRRRRYYYRRRYRRRRYYYYYYYRRYRYRYYYRYRYYRRRYRRYRYYYYYYYRRRYYYRRYYYYYYYYYYRRYRYYRRYRRRRRYRRYRRRYYRYRYRYYRRRRRYYYYYYYRYYRRRRRYYYRYYYRRYYRYRRRYYYRYYRRYRRRRYRYYYRYYRYYYRYYRYYYYRRYRRRRYYYRRYYYYRRYRYRYYRRYYRRYYYRYYRRYRRYRRYYYYYRYRRYRYYRYYRRRRRYRRYYRYYRYRRYRRYYYRRRYYYRYRYYYYYYRYYYRYYRRYYRYYRYYYRYYYRRYRRRYRYRRYYRYRYYRYRYRYRYYRYRRYYRRRYRYYRYRRYRYRYYYRRYYYRRYRYYRRYRRRYYYYRYYYRYYYYRYYYYYRYYRYYYYYYYYRYYRRYRYYYYYYRYYYYRYYYRYRRYYRRRRYYRRYYRRYYYRYRRRRRRRRYRRRRRRYRRYYYRRRRYYRRYYRRRRRRRYYYRYYYYRYRYRRYRRRYRYYRYYRYRRRRRRRRRRYYYYYYYYYRYYYYYRRYRRRYRRYYYRYYRRYRRRYYYRYYRYYYYYYYYRRRYRYRRRYYRYYYRYRRRRYYYYRRYYYYYYRYYRRRRYYYYRYYYRRYYRYRYRRRYRRYRRYYRRRYRYYYYYYRYYRRYRYRYYRYYRYRYRRRRRYYRRYYYRRYYYYYRYRYYRRYRRRRYRYRYYRYRRRYRYRRRYYRYRRRYYYYYRYYRRRRYRYYYYYRYRYYRRYRRRRYYYYYYYRYYYYYYYYRYRYYYYYRYRYYYRYRYYRRYRRRRRYYYRYRYYRYRRRRRYYRYRYRRRRRYYYYRRYYYRRYRRRYYRRYRYYRYRRYRYYYYYYYYRRYYRYRRYYRYYRYYYYYRYRRRYYRYRYRYYRYYYYRRRRYYRRRYRYYYYYYYRRRRRRYYRYYRYYRYYRYYRRYYYRYYRYYRRYYYYYYYYYRYRYRRRRRYRRRYRYYRYRYRRYRRRYYYRRRRRRRRYYYRRYRYYYYYRRRRYYRYRYYYRYYYRRYYYYYYRRYYYYYRYYYYYYRYYYYYYYYYYYYYYRRYRRYYYYRRYYRRRRYYYRYYYRRYRYRYYYRYRYRYRRRRRRRYYRRRYRRYYYYRYYRRRRYYRRRYYYYYYRYRRRYRRYRYRYYYYYYYRYRYYYRYYRYRYRYYYRRRRRYYRRYRYRRRRYRRYYRYYYYRRYYRYRYYRYYRRRYRYYRYYRYRYRYYYRRYYYYYYRYYYRYYRRRYRRYYYRRRRRRYYYYRYYYRRRYYRRYYYRYYRRYRRYYYYRRYYYRYRYYYRRYYYRRRYRRYRYYYYYYRYYYRYYYRYRYRRYYYYRYRYYYRRYRYYRRRYRRRYYRRRRRRRRYYRYRYYYRYRYYYYYYRRYRYRYYRRYYYYRYYYYYYYYYYYRYRRYYYYRYYRRRRYRRRYYRRRRRRYYYRYYRYYYYRYYYYYYYRRRYRYRYRRYYYYYYRRYYYYYRRYRRYRRRYYYYYYYYYYYYYRYYYRRRYYRRRYYYYRRRYRRYRRRRRRRYYYYYYRYYRYRRYYRRRYRRYYRRYYYYYYYYYYYYRYYYYYYYYRYYYYYYYRYYYRRRYYYYYYYRYYRRRRRRRYYRRRRRRYYRRYYRYYRYYYRRRYYYRRRRRYYYRYRYRYRRYYYRYYRRRYYYYYYYRRYYRRYYRYRRRRRYRYYRRYRYRYYRYRYYYRRYRYYRRRRRYRRRRRYYRRYRYRRYRRRYRYRRYYYYYRRYRYRYYRRYRRRRYYRRRRYYYYYRRYYYYRRRRRYYRYRYYRRRRRRYRRYYRYYYYYRYRRYRYRRYYRYYRYYRYRYRYRYYYYYRYRRYRRYYYYYYYYYYRRYYRYRYYRRYRRYRRYRRRRRRRYYYRRRRRYYRRYYRRYRYYRYYRYRYRYYRRYRYRYYYRRYRYRRYYYYYYYRYRRYYYRRYRRYRYYRRYYYYYRRYYRYYRYYYYYYRYYYYRRYRYYRYYRYYRRRYYYYRYYYYYRYYRRRYRRRRRRYYRRYRYYRRRYRRRYRRYYYRYYYRYYYYYRYYYRRYRYYYRRRYRYRYYYYRRYRRRRYRRYRRRYRYRRYYRYYYYYRRYYYYYRYYYRRYRRRRRYYYYYYYRRYRYYRRRRRYRRYRRRYYYYRYRRYRRYYRYRYYYRRYRYRYRRRYYYYRRRRRYRRYRYYRRRYRRRRYRYYYYYRYYYRYRYRRYYRRYRYYRRYYRYYRYYYYYYYRYYRYYRYYRYYYYYRYYRRYRYYRRYYRRRRYYRYRRYYRYRYYYYYRRYRRRYRRRRRYYYYRRYRYYRYYYYYYYYRRYYYYRYRRRRRRRRRRRRYYYYRYYYYRYYYYRRYRYYYRYYYYRRYYYYYYRRRYRYYYYRRRRYYYRYRYYYYRRYYYYRYYYRRYYYYRRRRYRRYYYYYYRRRYRRYRYYRRYYYYYRYYRYYRRRRRRYRRRYYYYYRRRYRYYYRRRRRYRRYYYRYRYRRYRYYYYYYRYYRRRRYRYYRRRYYYYRYYRRRYRRRYYYRYYRYRYRYYYRYRRYYRRRRYRRRYRYRRRYRYRRRRRYRYRYYYYRYYRYRRYRRYYRYRRYYRYYRYYRYRYYRRYYRRRRYRRRRRYRYYYRRYYRRYYRRYYRYYRYYYRYRRYRRRRYYYYRRRRYYRRRYRYYYYRRYRYYYYRRRYYRYRRRRYYYRYYYYYYYRYYYRYRYYRRRYRRYYYRRYRRRRRYYRYRYYRRYRRRYRRYYYYYYRRRYRYYRYYYYRYRYRRYRYRYRYYRYRYYRYRRYYYRYYYYYMYYRYRYRYYYYYYRYRRRRRYRRYYYYYRYYRYYYYYRRYRRYYYYYRYYRYYRRYYRRRRRRRYYYRYYRRRYRYYRYYRYRRYRRRRYYYRYRRYRRRRYYYRYYYYYRRYYSRYRYYYYYRRRRRYYRRYYYRRYRYYYYYYYYYYRRYRYYYYYYRRRYYYRRYRRRYYYYYYRRRMYRRYRYYYRRRYYYYRYRRRYRRRYYYRYRRRYYRRRRYYRRRYRRRYYYYYYRRRYYYYRYYRYYYYRRYYRYRRRRRYYRYYYYRYYYRYRYRYRYYRYYYRYRRYRYRYRYRYYYRRRRRRRRYYRYYYYYYRRRYRRRYRRRRRRYRYYYYYYYRRRRYRRRYYYRYYYYYYYYYYYYYYYRRRYRYYYYRRRRYYYYRRSRYYYRRRYYYRYRRRRRRYRRYYRRYYYRRYRRYRRRRRRRRYRRYYYYYYYYYRYRRYSRRRYYRYRYYYYYRYYRRYYRYYRYYRYRRYRRYRRYRYYRYRRYYMYYYRYYRRRRYYYYRRRYRRYRRRYRWYRYRRYRRRRRYYYRRYRRRYRRRRYYYYRYYRRRRRYRRYYYRRRYYRYRRYYYYYRYYRYRRYRYYRRYYYYYRYYRYYYYYYYYYYYYYRRRRYYRYYRYRYYYRRYRRRYRRRRYYRYRRRRYYYRYYYYRRYRRYYRRRRYRRYYRRRYRYYRRYRRYRYYRRYYYYRYRRRYRYYYYRRYYRYYRRRRRRRRRYRYYRRRRYYYRRYYYYYRYRYRRYYYYRRYRYYRRRYYYRRRYRRYRRYRRYYYYRRRYYRYYRRRRRYRRRYYRYRRRYYRRYYRYYYYYRYYRRYRYRYRYRYRRRRRYYYYRRYRRYYRRYRYRRRYRYYYYRYRYYYRYYYRYYRYYYYYRYRYYRRYYYYRRRRRYRRRYRYRRYYYYRRRYYRRYYRRRYYRRRYYRRRRYYYYYRYYRRRRRRYYRRRRRYRYYYYRYRRYYRRYRYYYRRRRRYYYRYRRRRYRRRYYRYYYYYYYRYRYYYRYYRYRRYRRRRRYRRYYYYRSYRRRSYRRYRYRYYRRYWSYRYYYYRRRYYRYYYYYRYYRYYYRRYYRRRYYYYYYYYYYRRYYYYRYYYRRRRRYYRRRRRRRYYYYYYYYRYYRYYRYRRRYRRYRYYRYRYRYYYYYRYYRYRRYYYRRRYYRRRYYRYRYYYYYRRRRRYYYYRRYRRYYRYRRYRRYYRYRYYYRYYYRRYRRYRRRRYRYYRYYRRRRRRYYRRYYYYYYRRRRRYRYYRYYYYYYRRYYRYYRRRYRRRRRRYRRRRYRYRRRRYRYYYYYRYYYRYRYYYYYRRRRRYYYYYYYYYYYYYYYYYYYYYYYYRRRYYYYYYYYYRYRRYRRYYYRRYRYYRRYYRYYRRRYYRRRYRYRRYYYRRYYYYYYYRRRRRRYYRRYYYYYYRRRYYYYYYYYYRRYYYYYYYRYYRRRYRYYRYYRYYYYRYYRRRYYYYRRRRYYRYYRYYRYYYRRRYYYRYYRYRYYRYRRYYRRYRRRRRRRRRRRRRRRRYRRYYYRRRRYYYRYYYYYRRYYRYYYYYYYYRRYRYYYYRYYYRYRRRRYYRYRRRYRRYYRRRYRYYRYRRRRYYYYYYYYRYYRYYYYRRRYYYRRYYYRYRRRYYYRYYYYYYYYRYRRYRRYYRRRYYYYRYRRYYYYYRYRYYRYRRYYRRRRYYRYYYYYYYRRYYRYYYRYYYRRYYRRRYYRRRRYYYRRYYRRYYYRYYYRYYRYYRRYRYRYYRRRYYYRRRRYRYYRRRYYRRYRYYRRYRYYYYRYRRRYRYRRYRYRRYYRYYYYYRYRYYYYYRYRYYYRYYRRYRRRRYYYRRYRRYRRYRRYRRYYYRYYYRYYYYYRRRRRYRYYRRYRRYYRYRRYYYYRYYRYYYRYYRYRRYRRYYYRYYYRRYYYYRRYYRRRYRRRRRRYYYYRRRRYRYRYRYRRRYYRRRRRRRRRYYYRRYRYRRYYRRRRYRRRRYYRRYYYRRYYYYYYRYRRRYRRYRYRRRRYYRYYYRYYRRRRRRRYRRYRRYYYYRYRYYRYRYYRRYYYRYYYRYYYYYRYRRYRRYYYYRRYRYYYYYYYYYRYYYYRRYYYYRRYYRYYYRRRRRRYRRYRYYYYRYRRRRRRRRRRYYYYRRYRRRYRRYYYRRRRRYRRRRRYYYYRYRYYYRYYRRYYRYYYYYYYRRYRRRYRYYYRYRYYRYRYYRRYRYYYRRRYRRRYRRRYRRYYYRRRRYRYRYYYYYYYYRRRRYYRYYYRRRYRRYYRYYYRRRYRRYYRRYYRYRRRRYYYYRRYYRRRYYRRYRRYYRYYYYRRYYYYYYYRYRYRYYRRYYYYYYRRRYRYYRYYRRRRYRRYYYYRRYYYRRRRYRRYYRRYYYYYYYYYYYRYYRYYYYYYRYYRYRRYRRYRYYYYYYRYYYYYRYYYYRRYRRRRRYYRRYYRRRYYYYYYYYRRYYYRRYRRRRRRRRRRYYRRRRYYRRYRYYRRRRYRYRRYRYRRRRYRYRYYYYRRYRYYYYYYRYYYYRYYYYYYYYYRYYRRRYRYRYYYRYRYYRYRYYRRYRRRYYRYYYRRYRRYYRYRYYRYYYYYRRRRRRRYRRYYYYYYYYRRYRYYYRRYYYYRRRRYYRYYYYRRYYRYYYYRYYRYYYRYYYRRRYRRRRRYYYYYYYYYYYRRRRYYYRRYRYRRYYRRYYYRYRRYYYYRYYRYRRRRRRYRYRYYYRYYYYYRRRYYYRRRRRYRRYRRYYYYYRYRRYYRRYRYYYYYYYYRRRYYRRRYRRYYYRYYYYYRRYYRYRRYYRYRYYRRRRRRYYYYYRYYYRRYYYYYYYYRRYRRYYRRYYYYYYRYYYRYYYRRYYRYRRRRYYRYYYRYYYYYYYYYYYYYYRYRYYRRYYRYRYRRRRRYYYRRRYRYRRYRYRRRRRYYRRYYYRRRRYRYYYYRYRYYRRRYRYRYYYYYRYYYRRRYYRYYYYYRYYYRRRYRYRYYYYRYYRYRYRRRYYRRYRRRRRRRRYRYRYRYYYYRYRYRYYRRYYYRRYRYYRRRYYYRRRRYYYYYYRRRRYYYRRRYYYYYRYRRRRRRYYYRYYRRYYRYRRYRRYYYYYYYRYYYRRRYYRYYYRYYRYYYYYYYYYRYRYRYRRRYRYYRRRYRYYYRYRRYRRRRYRYYYRYRRYRRYYRYRRYYYYRYYRRYYRYRRYRYYYRRRRYYRRYYYYYYYYYYRYYYYRRYYYYRRYYRRRYYRRYYRYYRRYRYYYYRYYRRYYRRRRYYYYYYYYYYRRYRYYYRYRRRRRYYYYYRRYRYYYYRRRYYRRRYYRWRRYYRRRYRRYYRYYRRYYYRYRRYRRRRYYRRRYRYRYRRRRYYYRYRYYYYRRRRRRYRRRRRYYRRRRYYYYYRRRRRYRYYYRRRYYRRYYYRRYRYRYRYRRYYYYRYRYRYRRYRRYRYYYRYYYRYRYYYYYRYYYYRRYRYYRRYYYYRRRYRYYRRRRRRRRYYYRRYYRYRRRRYYYRRYRRRYYYYYRRRRRRRYRRYYRRYYYYRRYYYYRRYYYYRRYYYYRRYYYYYYYYYYRRYYRYRRRRRYYYYYYYYYYRRYRRRRYYYYYRRRYRRRYRRYYRRYYYYRYYRYYYRRYRYRRYRYRYYRRYRYYRYYYRRYYYYYRYYYYRRYYRYRRYYYRYYYYRYYRYRRYRRRYRYYYRYYRYRYYRRRRYRRYYRRRRYYRYYYRYYYYYRRRYYRRYYYYYYYYYYYYRRYYRRYYYYRRRRYRYYYRRYRRRRRRRRYYRRRYRRRYYYRRRRRRRRYYYYRYYRRYYRRYRYYYRYYYRYRYRYYRRYRRRYYYRYRRYRYYYYYYYYYRRYYYRYRRYYRYRRYYRRYYYRYYRRRYYRYRRRRRRRYYRYYYYYYYYYYYYYYRYYRRYYYYYRRYRYYRYYYYRYYYRYRRYYYYYYYYRRYRYYYYYYRYYYYYYRRRRRYRRRRYRRYYRRRYYRRRRRRRRRYYYYRRYYYRYRRRYRYRRRYYYRRRYYRYYYRRRRYYYYRRRRYRYYYYYYYYYRRYYYRRYYYYYYYYRRYYRRRRYYYYRYYYYYRRYYYYYRRYYYRRRRRYRYYYYYYYYYYYYYYYYRRYRYRYYYYYYYYRRYYYRRYYYYYYYYYYYRRRYYYYRRRYYRYRRYRRRRYYYYYRRRRRYYYYRRYYYYRRRYYYRRYYYRYRRRYRRRYYYRRRRYRRRYYRRRRYRRRRRYYRRRYYYRRYYYYYYYYYYRYYYYYYRYRRRRRYRRYYRRYRYRRYRRRRRYYYYRRRRRRRRRYRRYRRRRRRYYRRRRRRRRYYRYRYYRRRRYRRYYYYYRRYRRYYYYRRYYRRYRYYRYRRYYYYRYRRRRRRYYYYYRRYYYRRRRRRYYRRYYYYRRRYYRYRYRYYRRRYRRRRYRRRYRRRYYYRRYYYYYYYYRYYYYRRRYRRRRYYYYYYYRYYYYYYYYYRYYYYRRYYRYRYYRYYRRYRYYRRYYYRYRYYYYRRYYRRYYRRRRRYYYRYYRRRYRYYYRYYYRRRRRRYYYYYRYYRYRYYYRYYRYYYYYRRRRRYYYYRYYRRYYRRRRYRYYYYYRRYYYYYRRYYYRYYYYYRYYYYRYRYYYYRYYYRRRRRRRYRYYRRYYYYYRYRYYYYYYYYRRYYRRYRYYYRRRRYYYYRRRRRRRRRRNRRYRYRYRYYYYYYRYYRYYYYYYYYYYYYYRYYYYYRYYRRRYYRRYRYYYRYRYYYYYRRRYRYRYYYYRRYYRYRYRRRRRYRYRRRRRYRRYRRRYYRYYRRRYRYYRYYRRRYRYRRRRYYRYYYRYYRYRRYYYRRRRRNRRRYRYYRRYYRRYYYYYYYYYYRRYYYRRYRRYYRRRRYYYYYYRRRYYYYRYYYYRYRYYYRRYYRYYYYRRRYYYRYRYRRRRRYYYYYRYYYYYRRYYYRRYRRYRYYRRYRRRRRYRYYRYYRRRRYYRRRRRRYYRYRRRYYYYYRRRRYYYYYYYRRYYRRYYYYRYYYRYRRYYYYYRRRYRYYYRRYYYYYYYRRYRYYYRYRYYRRRYRYYRYRRYYRYYRYYYRYRRRRRYYYRRYYRYYYRYYRYYRRRYRRRYYYYRRRYRRYYYRYYRYYYRYYYYYYYRYRRYRYRYRYRRRRYYRRYYYYYYYRRRYYYRYYYRYYYRYRYRRYRRRRRRRYYRRYRRRRRYYRYYYYYRYRRYRYYRRYYYRYRRYYYYRYYRRYYYRRYYYYYYYYRYYRYYRYYRYYYRYYYRYRYRRRYRYYRYYRYRYRYRYYYYRYYRRRYRYYRYYRYRRRRYYRYYYYYRYRRYRYYRRYYYYYRYYRYYRYRRYRRYRRYYYYRYYYYYRRYYRRYRYRRRRRYYYYYYYRRRYYRYRRYYYYRYYRRRRRRYYYYYYYYRYYRYYRRYRRYYRYYRRRYRYRRYYYYRRRYYYRRYRYYYYRRYYRYYYYYRRYRYRRYYYRRYYYRYRRYRYRYYYYYYYYRYYYRYRYRRYYRYRYYRRYYYYRRRRRRRYYYYYRRYYRYYYYYYYYYYRYYRRRRRYYYRRRYRRRYRYRRRYRRYYRRYRRYRYYYYYYYYRRYRRYRRYYRYYYYYYYYYYYRRRRYRRYRYRYRRRRRRYRYRYRYYYRYYRRYRYRRYRYYRYYRYYYYYRRRRYRYYRRRRRRYRRYRYYYRRYRRRRRRYRYYRYRYRYYRRYRRYRRYYYYYRYYRRRYYYRYYYYRYYRRYRRYYYYYYYYYYRYYYYYRRYYRRYYYYRYYRRRRRRRRYYYYYYRRYRRRRYRRRYYYYYRYRRYYRYRRRYYYRRYRRYYRYRRYRRYRRRRYYRRYYRYYRRYYYRRYYRYYRYRRYYRYRYRYYRYYRRRYRRRRRRRRYRRYRRYYYYRRRRYYYYYYRRYYYRYYYYRRRRYRYRYYYYYYYYRRYYYYRYRYRYYYYYYYYRYRRRRRYRRYRRYYYYYRRYYYRYYYRRRRRRRRRRYRRRRRRRRRRRRYRYYRRRRYYYYRRYYYYRRRYYRYYYRRYYRYRRRYYYRYYYRRRYYYRYYRYRRYRYYYYRYRRRRYRRYYYYRRRYYYYYYYRYRRYRYRYRYYRRRYYRYRRRRRYRRYYYRRYYYRRRYYYRYYRRYYRYYYRYYYYRRYYYRYRRRYYRRYRRYYYYRYYRYRRYRRYRYYRYYYRYYRYYRYRRYRRYRYYYRYYYYRRYYYRYRYYYYYYYYRYRRYRYRYRYRYRRRRRRRYYYYYRYRYYYYYYRRYYYRYRYYYYRYYYRYYYYYYYYYRYRYYYYYRRYRRYYRYRYYRRYYRYYRRYRRYRRYYRYYYRYRRYYRYYYRYRRRYYRRRRRRRRRYYRRYYYRYRYYYYYRYYYRYYRRYRRRYYYYYRRYYRRYYRRRRYRRRRRYYRRYRRRRYRRYRRYYRRRRYRRYRYYRRYYRRYYRRRYRRRRRRYRYYRRRYYRRYYYYRRYYRYRYYYRYYRYYYYRRRYYRYYYYRRRYYYYYRRRRYYYYYYYYYRYYYYYRRYRYRRYYRYYRYYYYYRYYYYYRYYRYRYYRRYYYRYYYRYYRYYRYYYRYRRRRRYRRYYRRRRRRYYYRYRYRRYYRRRRYYRYRYRYYYRRYYRYYRRRYRYYRYRRRRRRYRYRYYYRYYYYRRYYYRYRYRRYYRYYRYRRYRRYRRYRRRYRYYYYYYYRYYRRYYRRRYYYYYYYYYYYYYYYRRRYRRRYYYYRYYYRYYYYRRYRRYYRYRRYRRYYRYYRRRYYYYYRRYRRYRYYYYYRRYYRYYRYYRYYRRRRYRRYYYRRRRYRRYYYRRRRRRRRYYRYYRYYYRYYYRRYYYRYRRYYRRYYRRRRYRYRYRRYRRYRRYYYRYRRRRYYYYYYRRYRYYYYRYRRRYYYRYYYYRYYYRRYRRRYYRYRYYYYYYYYRRRRYYYYRYYRYYYYYRRRYRYRRRRYYYRYYRYYYRYRYYYYRYYYRRYRRRYRRRRYYYRRRRRRRRYRRRRRRRYYRRYRRRRYYRRYYYYYYYYRYYYRYRYYRYRRYYRYYRYYRRYYYYYYRYYYYYRRYRRRYYYYYYYYRYYYRRYRRRRYYYYRYYYYRRRRRYYYRRYYYYRRRRYYRRYYYRYRRYYRRYRYYRYYYRRYYYYYRYYYRYYRRYYRRRRRRRYYYYYYRYYYYRYYRRYYRYYYYYYRYYYRRYYRRRYYRRYYYRYYYRRYYYYYYYRYYYRRYRYYRRYYYYRRRRRRRRRRYYYYYRYRYRYRYYYRYRRRRRYYYYYRRRRYYYRRYYYYRYYYYYRRYRYYRYYRRYYYYRRRRRRYYYYYYYRYRRRYYRYYYRRYYRRRRRRRYRRYYYRRYYYYYYYRRRYRRYRYYYYYYYYYRYYRYRYYYYYYYYYRYYRRRYYRYYRYYRRYYYRYYYYRRYYYRRRRRRRRYRRYYYYRRYYRYYYYYYRYYRYYRYYYYRYRYYYYYYYYYRRRYYYRYRRRYYRRRYRRRYYRYRYYYYYYYRYRYYYYRYYYRRYRRYYYRRYYRYRYYYYYRRYYRYYYYYYRYYRRRRRRRRYRYRRRRRRRRRRYYRYYYRRYYYYRYYYYRRRYYRYYRRYRRRRRYRYRYYRRRRYYRRYRRRRYYRRRRRRRRYRYYYRRYYYYYYRRYYRRRYYRRYYYRRRRYYYYRRYRRYYYRYRRYYYRRYYYRRYYYYYRRYYRYRYYYYRRYYRYRYYRRYYRRYRYYRYYRYRYYRRYYYRRRRRRYYRYRYYRRYRYYYRRRRYYRYRRRYYYYRRRRYRRYRRYRRYRYYRRYRYYYRRYYYYRYYYRYYYYRYYYYYYRRYYRRYYRYYRYYYYYRYYRRYYYYRYRRYYYRYYYYYYYYRRYYYRRRRYRRRYYYYRYYRYYYYRRYRYYYYYRRYRRYYYRYRYYRRRRYYRYYRYYRYYYYRYYYYYRYYYRYYRYYRYRYYRYYRRRYYYRRYRRRYYYYYYYYYYYYRRRRRRRRRRRYRRRYRYRRYRRRYYRYRYYYYYRYYRRRYYRRYYRYYRRRRYYYYYYYYYYYYYRRRRRYYRYYYYYRRYRRRYYRRYRRYYRRYRRYRYRRRRRRRYYYYYRRRYYYRRYYRYYYYYYRRYYYYYRRYRRRRYRYYRYRRYRYRRRRRYRYYRRRRYRRRYRYYRYRYRYRRYYYRYYRYYRYYYRYYYRYYYYRRYYRRYYYYRYRYYRYYRRYRRYYRYRRYRRRRRYRRYYRYYYYRRYYYRRRRRRYYRRRYYYRYRRYYRRRRRRYRRRRYRYYYYYYYYYRRRYYRRYYRR
>cop/
RYRRRYRRYRYYYRYYYYRRYYRRYYYRRRRYRRYRRRYYYRRYYRYYYYRRYYRRYYYRYYRRYRRYRRYRRYRRYRRYRRRRRYYRYRRYYYYRYYRYYRYYYRRYRRRRYYYRRYYRRYYYYRRRYRRRYRRYYRYYYRYYRYYRRRYYRRYYYRYRRYYRYYYYYRYRRYRYRRYRRRRRRYRRYYYRRRRYYRRRRRRRYYRRRRYRYYYYYYYYYYRYYRYYYYYYYYYYYYYYYYYRYRRYRYYYYYRRRYYYRYYRRRYYYRYYYYYYYRYRYYYYYRYYYYYRYRRYYYRYRYRRYRRYYRYRYYRRRYYYRYYRYYYYYRRYRRYRRYRRRYRYRRYYYYRRYYRRRYYYYRRRRRYYYRRRYRRRRYYYYYYYRRYRYRYYRRYRYYRRRYRRYRYYYYYYYRRRYYYRRYYYYYYYYYYRRYRYYRRYRRRRRYRRYRRRYYRYRYRYYYRRRRYYRYYYYYYYRRRRRYYYRYYYRRYRRYYRRYYYRYYRRYRRRRYRYYYRYYRYYYRYYRYYYYRRYYRRRYYYRRYYYYRRYRYRYYRRYRRYYYYRYYRRYRRYRRYYYYYRYRRYRYYRYYRRRRRYRRYRRYYRYYRYRRYYYRRRYYYRYRYRYYYYRYYYRYYRRYYRYYRYYYRYYYRRYRRRYRYRRYYRYRYYRYRYRYRYYYYRRYYRRRYRYRRYYRYYYRYYYRRYYYRRYRYRRRYRRRYYYYRYYRRYYYYRYYYYRYYYRYYYYYYYYRYYRRYRYYYYYYRYYYYRRYYRYYRYYRRRRYYRRYYRRYYYRYRRRRRRYYYYRRRRYYYRYYYYRRRYYRRYRRRRRRRRYYYYYYYRRYYYRRRYYRYRYYRYYRYRRRRRRYRRRYYYYYYYYYRYYYYYRRYRRRYRRYYYRYYRRYRRRYYYRYYYYYYYYRYYYRRYRYRRRYYRYYYRYRRRRYYYYRRYYYYYYRYYRRRRYYYYRYYYRRYYRYRYRRRYRRYRRYYRRRYRYYYYYYRYYRRYRYRYYRYYRYRYRRRRRYYRRYYYRRYYYYYRYYYYRRYRRRRYRYRYYRYRRRYRYRRRYRYYRRRYYYYYRYYRRRRYRYYYYYRYRYYRRYRRRRYYYYYYYRYYYYYYYYRYRYYYYYRYRYYYRYRYRRRYRRRRRYYYRYRYYRYRRRRRYYRYRYYRRRRYYYYRRYYYRRYRRRYYRRYRYRRYRRYRYYYYYYYYRRYYRYRRYYRYYRYYYYYRYRRRYYRYRYRYYRYYYYRRRRYYRRRYRYYYYYYYRRRRRRYYRYRRYYRYYRYRRRYYYRYYRYYYRYYYYYYYYYRYRYRRRRRYRRRRRYYRYYYRRYRRRYYYRRRRRRRYYYYRRYRYYYYYRRYRYYRYRYYYRYYYRRYYYYYYRRYYYYYRYYYYYYRYYYYYYYYYYYYYYRRYYRYYYYRRYYRRRRYYYRYYYRRYRYRYYYRYRYRYRRRRRRRYYRRRYRRYYYYRYYRRRRYYRRRRRYYYYRYRRRRRRYRYRRYYYYYYRYRYYYRYYRYRYRYYYRRRRRYYRRYRYRRRRYRRYRRYYRYRRRYYYRYYRYYRRRYRYYRYYRYRYRYYYRRYYYYYRRYYYRYYRRRYRRYYYRRRRRRYYYYRYYYRRRYYRRYYYRYYRRYRRYYYYRRYYYRYRYYYRRYYRRRRYRRYRYYYYYYRYYYRYYYRYRYRRYYYYRYRYYYRRYYYYRRRYRRRYYRRRRRRRRYYRYRRYYRYRYYYYYYRRYRYRYYRRYYYYRYYYYYYYYYYYRYYRYYYYRYYRRRRYYRRYYRRRRRRYYYRYYYYYYYRYYYRYYYRRRYRYRYRRYYYYYYRRYYYYYRRYRRYYRRYYYYYYYYYYYYYRYYYRRYYYRRRYYYYRRRYRRYYRRRRYRYYYYYYRYRYYRRYYRRRYRRRYYRYYYYYYYYYYYYRYYYYYYYYYYYYYRYYYYYYYRYYYYYYYYRRYRRRRRYRYYYRRRRRYRRRYYRYYRYYYYYRYRYRYYRRYYYYYRYYYRRYYYRYYRRRYYYYYYYYRYYRRYYRYRRRRRYRYRRRYRYRYYRYRYYYRRYRYYYRRRRYYRRRRRYRRYRYRRYRRRYRYRRYYYYYRRYRYRYYRRYRRRRYYRRRRYYYYYYRYYYYRRRRRYYRYRYYRRRRRRYRRYYRYYYYYRYRRYRYRRYYRYYRYYRYRYRYRYYYYYRYYRYRRYYYYYYYYYYRRYYRYRYYRRYRRYRRYRRRRRRRYYYRRRRRYYRRYYRRYRYYRYYRYRYRYYRRYRYRYYYRRYRYRRYYYYYYYRYRRYYYRRYRRYRYYRRYYYYYRRYYRYYRYYYYYYRYYYYRRYRYYRYYRYYRRRYYYRRYYYYYRYYRRRYRRRRRRYRRRYRYRRRYYRRRYRRYYYRYYYRYYYYYRYYYRRYRYYYRRRYRYRYYYYRRRRRRRYRRYRRRYRYRRYYRYYYYYRRYYYYYRYYYRRYRRRRRYRYYYYYRRYRYYRRRRRYRRYRRRYYYYRYRRYRRYYRYRYYYRRYRYRYRRRYYYYRRRRRYRRYRYYRRRYRRRRYRYYRYYRYYYRYRYRRYYYRYRYYRRYYRYYRYRYYYYYRYYRYYRYYRYYYYYRYYRRYRYYRRYYRRRRRYRYRRYYRYRYYYYYRRYRRRYRRRRRYYYYRRYRYYRYYYYYYYYRRYYYYRYRRRRRRRRRRRRYYYYRYYYYRYYYYRRYRYYYRYYYYRRYYYYYYRRRYRYYYRRRRRYYYRYRYRYYRRYRYYRYYYRRYYYYRRRRYRRYYYYYYRRRYRRYRYYRRYYYYYRYYRYYRRRRRRYRRRYYYYYRRRYRYYYRRRRRYRRYYYRYRYYRYRYYYYYYRYYRRRRYRYYRRRYYYYRYYRYRYRRRYYYRYYRYRYRYYYRYRRYYRRRRYRRRYRYRRRYRYRRRRRYRYRYYYYRYYRYRRYRRYRRYRRYYRYYRYYRYRYYRRYYRRRRYRRRRRYRYYYRRYYRRYYRRYYRYYRYYYRYRRYRRRRYYYYRRRRYYRRRYRYYYYYRYRYYYYRRRYYRYRRRYYYYRYYYYYYYRYYYRYRYYRRRRRRYYYRRYYRRYRYYRYRYYRRYRRRYRRYYYYYYRRRYRYYRYYYYRYRYRRYRYRYRYYRYRYYRYRRYYYRYYYYYRYYRYRYRYYRYYYRYRRRRRYYRYYYYYRYYRYRYYYRRYRRYYYYYRYYRYYRRRYRRRRRRRRYYRYYRRRYRYYRYYRYRRYRRRYYYYRYRRYRRRRYYYRYYYYYRRYYRRYRYYYRYRRRRRYYRRYYYRRYYYYYYYYYYYYRRYRYYYYYYRRRYYYRRYRRRYYYYYYRRRRYRRYRYYYRRRYYYYRYRRRYRRYYYYRYYRRYYRRRRYYYRRYYRRYYYYYYRRRYYYYRYRRYRRYRYYRRYRRRRRYYRYYYRRYYYRYRYRYRYYRYYYRYRRYRYRYRYRYYYRRRRRRRRYRRYYYRYRRRYYRRRYRRRYRRYRYYYYYYYRRRRYRRRYYYRYRYYYYYYYYYYYYYRRRYRYYYYRRRRYYYYRRYRYYYRRRYYYRYRRRRYRYRRYYRRYYYRRYRRYRRRRRRRRYRRYYYYYYYYYRYRRYYRRRYYRYRYYYYYRYYRRYYRYYRYYRYYRYRRYRRYRYYRYRRYYRRYYRYYRRRRYYYYRRRYRRYRRRYYYYRYRRYRRRRRYYYRRYYRRYRRRRYYYYRYYRRRRRYRRYYYRRRYRRYYRYYYYRRYYRYRRYRYYRRYYYYYRYYRYYYYYYYYYYYYYRRRRYYRYYRYRYYYRRYRRRYRRRRYYRYRRRYYYYRYYYYRRYRRYYRRRRYRRYYRRRYRYYRRYRRYRYYRRYYYYRYRRRYRYYYRRRYYRYYRRRRYRRRRYYYYRRRRYYYRRYYYYYRYRYRRYYYYRRYRYYRRRYYYRRRYRRYRRYRRYYYYRRRYYRYYRRRRRYRRRYYRYRRRYYRRYYRYYYYYRYYRRYRYRYRYRYRRRRRYYYYRRYYRYYRRYRYRRRYRYYYYRYRYYYRYYYRYYRYYYYYRYRYYRRRYYYYRRRRYRRRYRYRRYYYYYRRYYRRYYRRRYYRRRYRRRRYYYYYYRYYRRRRRRYYRRRRYYRYYYYRYRRYYRRYRYYYRRRRYYYYRYRRRRYRRRYYRYYYYYYYRYRYYYRYRRYRRYRRRRRYRRYYYYYYYRRRYRRRYRYRYYRRYYRRRYYYYRYRYYRYYYYYRYYRYYYRRYYRRRYYYYYYYYYYRRYYRYRYYYRRRRRYYRRRRRRRYYYYYYYYRYYRYYRYRRRYRRYRYYRYRYRYYYYYRYYRYRRYYYRRRYYRRRYYYYRYRYRYRRRRRYYYYRRYYYYYRYRRYRRYYRYRYYYRYYYRRYRRYRRRRYRYYRYYRRRRRRYYRRYYYYYYRRRRRYRYYRYYYYYYRRYRRYYRRRYRRRRRYYRRRRYRYRRYRYRYYYYYRYYYRYRYYYYYYRRRRYYYYYYYYYYYYYYYYYYYYYYYYRRRYYYYYYYYYRYRRYRRYYYRRYRYYRRYYRYYRRRYYRRRYRYYRYYYRRYYYYYYYRRRRRRYYRRYYYRYYRRRYYYYYYYYYRRYYYYYYYRYYRRRYRYYRYYRYYYYRYYRRRYYYYRRYRYYRYRRYYRYRYRRRYRYRYYRYRYYRYRRYYRRYRRYRRRRRRRRRRRRRYRRYYRRRRRYYYRYYRYYYRYYRYYYYYYYRRRYRYYYYRYYYRYRRRRYYRYRRRYRRYYRRRYRYYRYRRRRYRYYYYYYRYYRYYYYRRRYYYRRYYYRYRRYYYYRYYYYYYYYRYRRYRRYRRRRYYYYRYRRYYYYYRYRYYRYRRYRRRRRYYRYRYYYYYRRYYRYYYRYYYRRYYRRRYYRRRRYYYRRYYRRYYYRYYYRYYRYYRRYRYRYYRRRYYYRRRRYYYYRRRYYRRYRYYRRYRYYYYRYRRRYRYRRYRYRRYYRYYYYYRYRYYYYYRYRYYYRYYRRYRRRRYYYRRYRRYRRYRRYRRYYYRYYYRYYYYYRRRRRYRYYRRYRRYYRYRRYYYYRYYRYYYRYRRYRRYRRYYYRYYYRRYYYYRRYYRRRYRRRRRRYYYYRRRRYRYRYRYRRRYYRRRRRRRRRYYRRRYRYRRYRRRRRYYRRRYYRRYRYRRYYYYYYRYYRRYRRYRYRRRRYYRYYYRYYRRRRRRRYRRYRRYYYYRYRYYRYRYYRRYYYRYYYRYRYRYRYRRYRRYYYYRRYRYYYYYYYYYRYYYYRRYYYYRRYYRYYYRRRRRRYRRYRYYYYRYRRRRRRRRRRYYYYRRYRRRYRRYYYRRRRRYRRRRRYYYYRYRYRYYYYRRYYRYYYYYYYYRYRRRYRYYYRYRYYRYRYYRRYRYYYRRRYRRRYYRRYRRYYYYRRRYRYRYYYYYYYRRRRRYYRYYYRRRYRRYYRYYYRRRYRRYYRRYYRYRRRRYYYYYRYYRRRYYRRYRRYYRYYYYRRYYYYYYYRYRYRYYRRYYYYYYRRRYRYYRYYRRRRYRRYYYYRRYYYRRRRYRYYYRRYYYYYYYYRYYRYYRYYYYYYRYYRYRRYRRYRYYYYYYRYYYYYRYYYYRRYRRRRRYYRRYYRRRYYYYYYYYRRYYYRRYRRRRRRYRRRYYRRRRRYRRYRYYRRRRYRYRRYRYRRRRYRYRYYYYRRYRYYYYYYRYYYYRYYYYYYYYYRYRRRRYRYRYYYRYRYYRYRYYRRYRRRYYRYYYRRYRRRYRYRYYRYYYRRRRRRRRRYRRYYYYYYYYRRYYYYYRRYYYRRRRRYRRYYYYRRYRRYYYYYYYRYYYRYYYRRRYRRRRRYRYYYYYYYYYRRRRYYYRRYRYRRYYRRYYYRYRRYYYYRYYRYRRRRRRYRYRYYYRYYYYYRRRYYYRRRRRYRRYRRYYYYYRYYRYYRRYRYYYYYYYYRRRYYRRRYRRYYYYYYYYYRRYYRYRRYRRYRRYRRRRRRYYYYYRYYYRRYYYYYYYYRRYRRYYRRYYYYYYRYYYRYYYRRYYRYYRRRYYRYYYRYYYYYYYYYYYYYYRYRYYRRYYRYYYRRRRRYYYRRRYRYRRYRYRRRRRYRRRYYYRRRRYRYYYYRYRYYRRRYRYRYYYYYYYYYRRYYYRYYYYYRYYYRRRYRYRYYYYRYYRYRYRRRYYRRYRRRRRRRRYYYRYRYRYYRYRYRYRRRYYYRRYRYYYRRYYYRRRRYYYYYYRRRRRYYRRRYYYYYRYRRRRRRYYYRYYRRYRRYRRYRRYYYYYYYYYYYRRRYYRYYYRYYRYYYYYYYYYRYRYRYRRRYRYYRRRYRYRYRYRRYRRRRYYYYYRYRRYRRYRRYYRYYYYRYYRRYYRYRRYRYYRRRRRYYRRYRYYYYYRYYRYYYYRRYRYYRRYYRRRYYRRYYRYYRRYRYYYYRYYRRYYRRRRYYRYYYYYYYRRYRYYYRYRRRRRYYYYYRRYRYYYYRRRYYRRRYYRRRRYYRRRYRRYYRYYRRYYYRYRRYRRYRYRRRRYRYRYRRRRYYYRYRYYYYRRRRRRYRRRRRYYRRRYYRYYYRRRRRYRYYYRRRYYRRYYYRRYRYRYRYRRYYYYRYRYRYRRYRRYRYYYRYYYRYRYYYYYRYYRYRRYRYYRRYYYYRRRYRYYRYRRRRRRYYYRRYYRYRRRRYYYRRYRRRYYYYYRRRRRRRYYRYYYRYYYYRRYYYYRRYYYYRRYYYYRRYYYYYYYYYYRRYYRYYRRRRYYYYYYYYYYRRYRRRRYYYYYYRRYRRRYRRYYRRYYYYRYYRYYYRRYRYRRYRRRYYRRYRYYRYYYRRYYYYYRYYYYRRYYRYRRYYYRYYYYRYRRYRRYRRRYRYYYRYYRYRYYRRRRYRRYYRRRRYYRYYYRYYYYYRRRYYRRYYYYYYYYYYYYRRYYRRYYYRRRRRYRYYYRRRRRRRRRRRYYRRRYRRRYYYRRRRRRRRYYYYRYYRRYYRRYRYYRRYYYRYRYRYYRYYRRRYYYRYRRYRYYYYYYYYYRRYYYRYRRYYRYRRYYRRYYYRYYRRRYRRRRRRRRRRYYRYYYYYYYYYYYYYYRYYRRYYYYYRRYRYRYYYYYYYYYRYYRYYYYYYYYRRYRYYYYYYRYYYYYYRRRRRYRRRRYRRYYRRRYYRRRRRRRRRYYYYRRYYYRYRRRYRYRRRYYYRRRYYYYYYRRRRYYYYYRRRYRYYYYYYYYYRRYRYRRYYYYYYYYRRYYRRYRYYYYRYYYYYRRYYYYYRRYYYRRRRRYRYYYYYYYYYYYYYYYYRRYRYRYRRYYYRYRRYYRRRYYYYYYYYYYYRRYYYYYRRRYYRYRRYRRYRYYYYYRRRRRYYYYRRYYYYRRRYYYRRYRYRYRRRYRRRYYRRRRRRRRRYYRRRRYRRRRYYYRRRYYYRRYYYYYYYYYYRYYYYYYRYRRRRRYRRYYRRYRYRRYRRRRRYYYYRRRRRRYRRRRRYRRRRRRYYRRRRRRRRYYRYRYYRRRRYRRYRYYYRRYRRYYYRRRYYRRYRYYYYRRYYYYRYRRRRRRYYYYRRRYYYRRRRRRYYRRYYYYRRRYRRYRRRYYRRRYRRRRYRRRYRRRYYYRRYYRYYYYRRYYYYRRRYRRRRYYYYYYYRYYYYYYRYYRYYYYRRYYRYRYYRYYRRYRYYRRYYYRYRYYYYRRYYRRYYRRRRRYYRRYYRRRYRYYYRYYYRRRRRRYYYYYRYYRYRYYYRYYRYYYYYRRRRRYYYYRYYRRYYRRRRYRYYYYYRRYRYYYRRYYYRYYYYYYYYYYRYRYYYYRYYYRRRRRRRYRYYRRYYYYYRYRYYYYYYYYRRYYRRYRYYYRRRRYYYRRRRRRRRRRRRRRYRYRRRYYYYYYRYYRYYYYYYYYYYYRYRYYYYYRYYRRRYYRRYRYYYRYRYYYYYRRRYRYRYYYYRRYYRYRYRRRRRYRYRRRYRYRRYRRRYYRYYRRRYRYYRYYRRRYRYRRRRYYRYYYYYYYYYRYYYRRRRRYRRRYRYYRRYYRRRRYYYYYYYYRRYYYRRYRRYYRRRRYYYYYYRRRYRYYRYYYYRYRYYYRRYYRYYYYRRRYYYRYRYRRRRRYYYYRRYYYYYRRYYYRRYRRYRYYRRYRRRRRYRYYRYYRRRRYYRRRRRRYYRYRRRYYYYYRRRRYYYYYYYRRYYYRYYYYRYYRRYYRYYYYYRRRYRYYYRRYYYYYYYRRYRRYYRYRYYRRRYRYRRYYRYYRYYRYYYRYRRRRRYYYRRYYRYYYRYYRYYRRRYRRRYYYYRRRYRRYYYRYYRYYYRYYYYYYRRYRRYRYRYRYRRRRYYRRYRYYYYYRRRYYYRYYYRYYYRYRYRRYRRRRRRRYYRRYRRYRRYYRYYYYYRYRRYRYYRRYYYRYRRYYYYRYYRRYYYRRYYYYYYYYRYYRYYRYYRYYYRYYYRYRYRRRYRYYRYYRYRYYYRYYYYRYYRRRYRYYRYYRRRRRRYYRYYYYYRYRRYRYYRRYYYYYRYYRYYRYRRYRRYRRYYYYRYYYYYRRYYRRYRYRRRRRYYYYYYYRRRYYRYRRYYYYRYYRRRRRRYYYYYYYYRYYRYYRRYYRYYRYYRRRYRYRRYYYRRRRYYYRRRRYYYYRRYYRYYYYYRRYRYRRYYYRRYYRRYRRYRYRYYYYYYYYRYYYRYRYRRYYRRRYYRRYYYYRRRRRRRRYYYYRRYYRYYYYYYYYYYRYYRRRRRYYYRRRYYRRYRYRRRYYYYYRRYYRYRYYYYYYYYRRYRRYRRRRRYYYYYYYRRRRRRRRYRRYRYRYYRYRRRYRYRYRRYYRYRRYYRYYRYRYYRYYYYYRYYRRRRRRYYRRRRRRYRRYYYYYRRYRRRRRYYRYYYYRYRRYRRYRRYRRYYYYYRYYRRRYYRRYYYYRYYRRYRRYYYYYYYYYYRYYYYYRRYYRRYYYRRYRRRRRRRRRYYYYYYRRYYRRRYRRRYYYYYRYRRYYRYRRRYYYRRYRRYRRYRRYRRYRRRRYYYRYYRYRRRRYYRRYYRYYRYRRYYRYYYRYYRYYRRRYRRRRRRRRYRRYRYYYYYYRRRYYYYYRRRYYYRYYYRRRRRYRYRYRYYYYYYRRYYYYRYYYRYYYYYYYRRYRRRRRYYRYRRYYYYYRRYYYRYYYRRRRRRRRRRYRRRRRRRRRRRRRRYYRRRRYYYYRRYYYYRRRYYRYYYRRYYRYRRRYYYRYYYYRRYRYRYYYYRRYYYYYYRYRRRRYRRYYYYRRRYYYYYYYRYRRYRYRYRYRRRRYYRYRRRRRYRRYYRRRYYYRRRYYYRYYRRYYRYYYRYYYYRRYYYRYRRYYYRRYRRYYYYRYYRYRRYRRYRYYRYYYRYYRYYRYRRYYRYYYYYRYYYYRRYYYRYRYYYYYYYYRYRRYRYRYRYRYRRRRRRRYYYYYRYRYYYYYYRRYYYRYRYYYYRYYYRYYYYYYYYYRYRYYYYYRRYRRYYRYRYYRRYYRYYRRYRRYRRYYRYYYRYRRYYRYYYRYYRRYYRRRRRRRRRYYRRYYYRYRYYYYYRYYYRYYRRYRRRYYYYYRRYYRRYYRRRRYRRRRRYYRRYRRRRYRRYYRYRRRRRYYRYRYYRRYYRRYYRRRYRRRRRRYRYYRRRYYRRYYYYRRYYRYRYYYRYYRYYYYRRRYYRYYYYRRRYYYYYRRRYYYYYYYYYYRYYYYYRRYRYRRYYRYYRYYYYYRYYYYYRYYRYYYYRRYYYRYYYRYYRYYRYYYRYRRRRRYRRYYRRRRRRYYRRYRYRRYYRRRRYYRYRYRYYYRRYYRYYRRRYRYYRYRRRRRRYRYRYYYRYYYYRRYYYRYRYRRYYRYYRYRRYRRYRRYYRRYRYYYYYYYRYYRRYYRRRYYYYYYYYYYYYYYRRRRYRRRYYYYRYYYRYYYYRRYRRYYRYRRYRRYYYYYRRRYYYYYRRYRRYRYYYRYRRYRRYYRYRRYYRRRRYRRYYYRRRRYRRYYYRRRRRRRRYRRYYRYYYRYYYRRYYYRYRRYYRRYYRRRRYRYRYRRYRRYRRYYYRYRRRYYYYYYYRYYRYYYYRYRRRYYYRYYYYRYYYRRYRRRYYRYRYYYYYYYYRRRRYYYYRYYRYYYYYRRRYRYRRRRYYYRYRRYYYRYRYYYYRYYYRRYRRRYRRRRYRYRRRRRRRRYRRRRRRRYYRRYRRRRRYRRYYYYYYYYRYYYRYRYRRYRRYYRYYRYYRRYYYYYYRYYYYYRRYRRRYYYYYYYYRYYYRRYRRRRYYYYRYYYYRRRRRYYYRRYYYYRRRRYYRRYYYRYRRYYRRYRYYRYYYRRYYYYYRYYYRYYRRYYRRRRRYYYYYYYYRYYYYYYYRRYYRYYYYYYRYYYRRYYYRRYYRRYYYRYYYRRYYYYYYYRYYYRRYRYYRRYYYYRRRRRRRRRRRYYYYYYRYRYRYYYYYRRRRRYYYYYRRRRYYYRRYYYYRYYYYYRRYRYYRYYRRYYYYRRRRRRYYYYYYYRYRRRYYRYYYRRYYRRRRRRRYRRYYYRRYYYYYYYRRRYRRYRYYYYYYYYYYYYRYYYYYRYYYYYRYYRRRYYRRYRYYRRYYYYYYYYRRYYYRRRRRRRRYRRYRYYRRYYRYRYYYYRYYRYYRYYYRRYRYYYYYYYYYRRRYYYRYRRRYYRRRYRRRYYRYRYYYYYYYRYRYYYYRYYYRRYRRYYYRRYYRYRYYYYRRRYYRYYYYYYRRYRRRRYRRRYRYRRRRRRRRRRYYRYYYRRYYYYRYRYYRRRYYRYYRRYRRRRRYRYRYYRRRRYYRRRRRRYYYYRRRRRRRYRYYYRRYYYYYYRRYYRRYYYRRYYYRRRRYYYYRRYRRYYYRYRRYYYRRYYYYRYYYYYRRYYRYRYYYYRRYYRYRYYRRYYRRYRYYRYRYYRYYYRYYYRRRRRRYYYYRYYRRYRYYYRRRRYYRYRRRYYYYRRRRYRRYRRYRRYRYYRRYRYYYRRYYYRRYYYRYYYRRYYYYYYRRYYRRYYRYYRYYYYYRYRRRYYYYRYYRYYYYYYYYYYYYYRYYRRRRRYRRRYYYYRYYRYYYYRRYRYYYYYRRYRRYYYRYRRRRRRRYYRYYRYYRYYYYRYYYYYRYYYRYRRYYRYRYYRYYRRRYYYRRYYRRYYYYYYYYYYYRRRRRRRRRRRRYRRRYRYRRYRRRYYRYRYYYYYRYYRRYYYRRYYRYYRRYRYYYYYYYYYYYYYRRRRRYRRYYYYYRRYYRRYYRRYRRYRRRRRRYRYRRRRRRRRYYYRRRRYYYRRYYYRYYYYYRRYYYYYRRYRRRRYRYYRYRRYRYYRRRRYRYYYRRRYRRRYRYYRYRYRYRRYYYRYYRYYRYYYRYYYRYYYYRRYYRRYYYYRYRYYRYYRRYRRYYRYRRYRRRRRYRRYRRYRYYRRYYYRRRRRRYRRRRYYYRYRRYRRRRRRRYRRRRRRYYYYYYYYYRRRYYRRYYRY
>Dis_s/
RYRRRYRRYRYYYRYYYYRRYYRRYYYRRRRYRRYRRRYYYRRYYRYYYYRRYRRRYYYRYYRRYRRYRRYRRYRRYYRYRRYRRYYRYYRYYYYRYYRYYRYYYRRRRRRRYYYRRYYRRYYYYRRRYRRRYRRYRRYYYRYYRYYRRRYYYRYYYRYRYYYRYYYYYRYRRYRYYRYRRRRRRYRRYYYRRRRYYRRRRRRRYYRRRRYRYYYYRYYYYYRYYRYYYYYYYYYYYYYYYYYRYRRYRYYYYYRRRYRYRYYRRRYYYRYYYYYYYRYRYYYYYRYYYYYRYRRYYYRYRYRRYRRYYRYRYYRRRYYYRYYRYYYYYRRYRRYRRYRRRYRYRRYYYYRRYYRRRYYYYRRRRRYYYRRRYRRRRYYYYYYYRRYRYRYYRRYRYYRRRYRRYRYYYYYYYRRRYYYRRYRYYYYYYYYRRYRYYRRYRRRRRYRRYRRRYYRYRYRYYYRRRRYYRYYYYYYYRRRRRYYYRYYYRRYRRYYRRYYYRYYRRYYRRRYRYYYRYYRYYYRYYRYYYYRRYYRRRYYYRRYYYYRRYYYRYYRRYRRYYYYRYYRRYRRYRRYYYYYRYRRYRYYRYYRRRRRYRRYRRYYRYRRYRRYYYRRRYRYRYRYRYYYYRYYYRYYRRYYRYYRYYYRYYYRRYRRRYRYRRYYRYRYYRYRYRYRYYRYRRYYRRRYRYYRYYRYYYRYYYRRYYYRRYRYRRRYRRRYYYYRYYYRYYYYRYYYYYRYYRYYYYYYYYRYYRRYRYYYYYYRYYYYRYYYRYYRYYRRRRYYRRYYRRYYYRYRRRRRRRRRRRRRRRYRRYYYRRYRYYRRYYRRRRRRRYYRYYYYYRYYYRRYYYRYRYYRYYRYRRRRRRYRRRYYYYYYYYYRYYYYYRRYRRRYRRYRYRYYRRYRRRYYYRYYRYYYYYYYYYRRYRYRRRYYRYYYRYRRRRYYYYRRYYYYYYRYYRRRRYYRYRYYYRRYYRYRYRRRYRRYRRYYRRRYRYYYYYYRYYRRYRYRYYRYYRYRYRRRRRYYRRYYYRRYYYYYRYYYYRRYRRRRYRYRYYRYRRRYRYRRRYYRYRRYYYYYYRYYRRRRYRYYYYYRYRYYRRYRRRRYYYYYYYRYYYYYYYYRYRYYYYYRYRYYYRYRYRRRYRRRRRYYYRYRYYRYRRRRRYYRYRYYRRRRYYYYRRYYYRRYRRRYYRRYRYRRYRRYRYYYRYYYYRRYYRYRRRYRYYRYYYYYRYRRRYYRYRYRYYRYYYYRRRRYYRRRYRYYYYYYYRRRYRRYYRYRRYYRYYRYRRRYYYRYYRYYYRYYYYYYYYYRYRYRRRRRYRRRYRYYRYYYRRYRRRYYYRRRRRRRRYYYRRYRYYYYYRRYRYYRYRYYYRYYYRRYYYYYYRRYYYRYRYYYYYYRYYYYYYYYYYYYYYRRYRRYYYYRRYYRRRRYYYRYYYRRYYYRYYYRYRYRYRRRRRRRYYRRRYRRYYYYRYYRRRRYYRRRRRYYYRRYRRRYRRYRYRRYYYYYYRYRYYYRYYRYRYRYYYRRRRRYYRRYRYRRRRYRRYRRYYRYRRYYRYRYYRYYRRRYRYYRYYRYRYRYYYRRYYYYYRRYYYRYYRRRYRRYYYRRRRRRYYYYRYYYRRRYYRRYYYRYYRRYRRYYYYRRYYYRYRYYYRRYYYRRRYRRYRYYYYYYRYYYRYYYRYRYRRYYYYRYRYYYRRYYYYYRRYRRRYYRRRRRRRRYRRYYYYYRYRYYYYYYRRYRYRYYRRYYYYRYYYYYYYYYYYRYYRYYYYRYYRRRRYYRRYYRRRRRRYYYRYYRYYYYRYYYYYYYRRRYRYYYRRYYYYYYRRYYYYYRRYRRYRRRYYYYYYYYYYYYYRYYYRRRYYRRRYYYYRRRYRRYYRRRRRRYYYYYYRYRRYRRYYRRRYRRYYRRYYYYYYYYYYYYRYYYYYYYYRYYYYYYYRYYYRRRYYYYYYYRYYRRRRRRRYYRRRRRRYYRRYYRYYRYYYYYYYYRRYYRRYYYRYRYYYRRYYYRYYRRRYYYYYYYYRYYRRYYRYRRRRRYRYYRRYRYRYYRYRYYYRRYRYYYRRRRYYRRRRYYRRYRYRRYRRRYRYRRYYYYYRRYRYRYYRRYRRRRYYRRRRYYYYYYRYYYYRRRRRYRRYRYYRRRRRRYRRYYRYYYYYRYRRYRYRRYYRYYRYYRYRYRYRYYYYYRYYRYRRYYYYYYYYYYRRYYRYRYYRRYYRYRRYRRRRRRRYYYRRRRRYYRRYYRRYRYYRYYRYRYRYYRRRRYRYYYRRYRYRRYYYYYYYRYRRYYYRRYRRYRYYRRYYYYYRRYYRYYRYYYYYRRYYYYRRYYYYRYYRYYRRRYYYYRYYYYYRYYRRRYRRRRRRYYRRYRYRRRRYRRRYRRYYYRYYYYYYYYYRYYYRRYRYYYRRRYRYRYYYYRRRRRRRYRRYRRRYRYRRYYRYYYYYRRYYYYYRYYYRRYYRRRRYRYYYYYRRYRYYRRRRRYRRYRRRYYYYRYRRYRRYRRYRYYYRRYRYRRRRRYYYYRRRRRYRRYRYYRRRYYRRRYRYYRYYRYYYRYRYRRYYYRYRYYRRYYRYYRYYYYYYYRYYRYYRYYRYYYYYRYYRRYRYYRRYYRRRRRYRYRRYYRYRYYYYYRRYRRRYRRRRRYYYYRRYRYYRYYYYYYYYRRYYYYRYRRRRRRRRRRRRYYYYRYYYYRYYYYRRYRYYYRYYYYRRYYYYYYRRRYRYYYRRRRRYYYRYRYRYYRRYRYYRYYYRRYYYYRRRRYRRYYYYYYRRRYYRYRYYRRYYYYYRYYRYYRRRRRRYRRRYYYYYRRRYRYYYRRRRRYRRYYYRYRYRRYRYYYYYYRYYRRRRYRYYRRRYYYYRYYRYRYRRRYYYRYYRYRYRYYYRYRRYYRRRRYRRRYRYRRRYRYRRRRRYRYRYYYYRYYRYRRYRRYYRYRRYYRYYRYRRYRYYRRYYRRRRYRRRRRYRYYYRRYYRRYYRRYYRYYRYYYRYRRYRRRRYYYYRRRRYYRRRYRYYYYYRYRYYYYRRRYYRYRRRYYYYRYYYYYYYRYYYRYRYYRRRRRRYYYRRYRRRRRYYRYRYYRRYRRRYRRYYYYYYRRRYRYYRYYYYRYRYRRYRYRYRYYRYRYYRYRRYYYRYYYYYRYYRYRYRYYRYYYRYRRRRRYRRYYYYYRYYRYYYYYRRYRRYYYYYRYYRYYRRRYRRRRRRRYYYRYYRRRYRYYRYYRYRRYRRRYYYYRYRRYRRRRYYYRYYYYYRRYYRRYRYYYRYRRRRRYYRRYYYRRYYYYYYYYYYRYRRYRYYYYYYRRRYYYRRYYRRYYYYYYRRRRYRRYRYYYRRRYYYYRYRRRYRRYYYYRYYRRYYRRRRYYYYRYRRRYYYYYYYRRYYYRRYRRYYRYYYYRRYRRRRRYYRYYYRRYYYYYRYRYRYYRYYYRYRRYYYYYRYRYYYRRRRRRRRYYRYYYRYRRRYYRRRYYRRYRRYRYYYYYYYRRRRYRRRYYYRYRYYYYYYYYYYYYYYRRYRYYYYRRRRYYYYRRYRYYYRRRYYYRYRRRRYRYRRYRRRYYYYRYRRYRRRRRRRRYRRYYYYYYYYYRYRRYYRRRYYRYRYYYYYRYYRRYYRYYRYYRYYRYRRYRRYRYYRYRRYYRRYYRYYRRRRYYYYRRRYRRYRRRYYYYRYRRYRRRRRYYYRRYYRRYRRRRYYYYRYYRRRRRYRRYYYRRRYRRYYRYYYYRRYYRYRRYRYYRRYYYYYRYRRYYYYYYYYYYYYYRRRRYYRYYRYRYYYRRYRRRYRRRRYYRYRRRYYYYRYYYYRRYRRYYRRRRYRRYYRRRYRYYRRYRRYRYYRRYYYYRYRRRYRYYYRRRYYRYYRRRRRRRRRYRYYRRRRYYYRRYYYYYRYRYRRYYYYRRYRYYRRRYYYRRRYRRYRRRRRYYYYRRRYYRYYRRRRRYRRRYYRYRRRYYRRYYRYYYYYRYYRRYRYRYRYRYYRRRRYYYYRRYRRYYRYYRYRRRYRYYYYRYRYYYRYYYRYYRYYYYYRYRYYRRRYYYRRRRRYRRRYRYRRYYYYRRRYYRRYYRRRYYRRRYRRRRYYYYYYRYYRRRRRRYYRRRRYYRYYYYRYRRYYRRYRYYYRRRRYYYYRYRRRRYRRRYYRYYYYYYYRYRYYYRYRRYRRYRRRRRYRRYYYYYYYRRRYRRRYRYRYYRRYYRRRYYYYRYRYYRYYYYYRYYRYYYRRYYRRRYYYYYYYYYYRRYYRYRYYYRRRRRYYRRRRRRRYYYYYYYYRYYRYYRYRRRYRRYRYYRYRYRYYYYYRYYRYRRYRYRRRYYYRRYYRYRYRYRYRRRRRYYYYRRYRRYYRYRRYRRYYRYRYYYRYYYRRYRRYRRRRYRYYRYYRRRRRRYYYRYYYYYYRRRRRYRYYRYYYYYYRRYRRYYRRRYRRRRRRYRRRRYRYRRRRYRYYYYYRYYYRYRYYRYYYRRRRYYYYYYYYYYYYYYYYYYYYYYYYRRRYYYYYYYYYRYRRYRRYYYRRYYYYYRYYRYYRRRYYRRRYRYYRYYYRRYYYYYYYRRRRRRYRRRYYYRYYRRRYYYYYYYYYRRYYYYYYYRYYRRRYRYYRYYRYYYYRYYRRRYYYYRRYRYYRYRRYYRYYYRRRYYYRYYRYRYYRYRRYYRRYRRYRRRRRRRRRRRRRYYRYYRRRRRYYYRYYRYYYRYYRYYYYYYRRRRYRYYYYRYYYRYRRRRYYRYRRRYRRYYRRRYRYYRYRRRRYRYYYYYYRYYRYYYYRRRYYYRRYYYRYRRYYYYRYYYYYYYYRYRRYRRYYRRRYYYYRYRRYYYYYRYRYYRYRRYRRRRRYYRYYYYYYYRRYYRYYYRYYYRRYYRRRYYRRRRYYYRRYYRRYYYRYYYRYYRYYRRYRYRYYRRRYYYRRRRYRRYYRRYYRRYRYYRRYRYYYYRYRRRYRYRRYRYRRYYRYYYYYRYRYYYYYRYRYYYRYYRRYRRRRYYYRRYRRYRRYRRYRRYYYRYYYRYYYYYRRRRRYRYYYRYRRYYRYRRYYYYRYYRYYYRYRRYRRYRRYYYRYYYRRYYYYRRYYRRRYRRRRRRYYYYRRRRYRYRYRYRRRYYRRRRRRRRRYYRRRYRYRRYRRRRRYYRRRYYRRYRYRRYYYYYYRYYRRYRRYRYRRRRYYRYYYRYYRRRRRRRYRRYRRYYYYRYRYYRYRYYRRYYYRYYYRYRYRYRYRRYRRYYYYRRYRYYYYYYYYYRYYYYRRYYYYRRYYRYYYRRRRRRYRRYRYYYYRYRRRRRRRRRRYYYYRRYRRRYRRYYYRRRRRYRRRRRYYYYRYRYRYRYYRRYYRYYYYYYYYRYRRRYRYYYRYRYYRYRYYRRYRYYYRRRYRRRYYRRYRRYYYYRRRYRYRYYYYYYYRRRRRYRRYYYRRRYRRYRRYYYRRRYRRYYRRYYRYRRRRYYYYYRYYRRRYYRRYRRYYRYYYYRRYYYYYYYRYRYRYYRRYYYYYYRRRYRYYRYYRRRRYRRYYYYRRYYYRRRRYRYYYRRYYYRYYYYRYYRYYRYYYYYYRYYRYRRYRRYRYYYYYYRYYYYRRYYYYRRYRRRRRYYRRYYRRRYYYYYYYYRRYYYRRYRRRRRRRRRRYYRRRRYYRRYRYYRRRRYRYRRYRYRRRRYRYRYYYYRRYRYYYYYYRYYYYRYYYYYYYYRRYRRRRYRYRYYYRYRYYRYRYYRRYRRRYYRYYYRRYRRYYRYRYYRYYYYRRRRRRRRYRRYYYYYYYYRRYYYYYRRYYYRRRRRYRRYYYYRRYRRYYYYRYYRYYYRYYYRRRYRRRRRYYYYYYYYYYYRRRRYYYRRYRYRRYYRRYYYRYRRYYYYRYYRYRRRRRRYRYRYYYRYYYYYRRRYYYRRRRRYRRYRRYYYYYRYRRYYRRYRYYYYYYYYRRRYYRRRYRRYYYYYYYYYYRYYRYRRYRRYRYYYRRRRRYYYYYRYYYRRYYYYYYYYRRYRRYYRRYYYYYYRYYYYYYYRRYYRYYRRRYYRYYYRYYYYYYYYYYYYYYRYRYYRRYYRYYYRRRRRYYYRRRYRYRRYRYRRRRRYYRRYYYRRRRYRYYYYRYRYYRRRYRYRYYYYYYYYYRRYYYRYYYYYRYYYRRRYRYRYYYYRYYRYRYRRRYYRRYRRRRRRRRYYYRYRYRYYRYRYRYRRRYYYRRYRYYYRRYYYRRRRYYYYYYRRRRYYYRRRYYYYYRYRRRRRYYYYRYYRRYRRYRRYRRYYYYYYYRYYYRRRYYRYYYRYYRYYYYYYYYYRYRYRYRRRYRYYYRRYRYRYRYRRYRRRRYRYYYRYRRYYRYRRYYRYYYYRYYRRYYRYRRYRYYYRRRRYYRRYRYYYYYYYYRYYYYRRYRYYYRYYRRRYYRRYYRYRRRYRYYYYRYYRRYYRRRRYYRYYYYYYYRYYRYYYRYRRRRRYRYYYRRYRYYYYRRRYYRRRYYRRRRYYRRRYRRYYRYYRRYYYRYRRYRRYRYYRRRYRYRYRRRRYYYRYRYYYYRRRRRRYRRRRRYYRRRYYRYYYRRRRRYRYYYRRRYYRRYYYRRYRYRYRYRRYYYYRYRYRYRRYRRYRYYYRYYYRYRYYYYYRYYRYRRYRYYRRYYYYRRRYRYYRYRRRRRRYYYRRYYRYRRRRYYYRRYRRRYYYYYRRRRRRRYYRYYYRYYYYRRYYYYRRYYYYRRYYYYRRYYYYYYYYYYRRYYRYYRRRRYYYYYYYYYYRRYRRRRYYYYYRRRYRRRYRRYYRRYYYYRYYRYYYRRYRYRRYYYRYYRRYRYYRYYYRRYYYYYRYYYYRRYYRYRRYYYRYYYYRYRRYRRYRRRYRYYYRYYRYRYYRRRRYRRYYRRRRYYRYYYRYYYYYRRRYYRRYYRYYYYYYYYYRRYYRRYYYRRRRRYRYYYRRRRRRRRRRRYRRRRYRRRYYYRRRRRRRRYYYYRYYRRYYRRYRYYRRYYYRYRYRYYRYYRRRYYYRYRRYRYYYYYYYYYRRYYYRYRRYYRYRRYYRRYYYRYYRRRYRRYRRRRRRRYYRYYYYYYYYYYYYYYRYYRRYYYYYRRYRYRRYYYYRYYYRYYYYYYYYYYYRRYRYYYYYYRYYYYYYRRRRRYRRRRYRRYYRRRYYRRRRRRRRRYYYYRRYYYRYRRRYRYRRRYYYRRRYYYYYYRRRRYYYYYRRRYRYYYYYYYYYRRYRYRRYYYYYYYYRRYYRRYRYYYYRYYYYYRRYYYYYRRYYYRRRRRYRYYYYYYYYYYYYYYYYRRYRYRYRRYYYRYRRYYRRRYYRYYYYYYYYRRYYYYYRRRYYRYRRYRRYRYYYYYRRRRRYYYYRRYYYYRRRYYYRRYYYRYRRRYRRRYYRRRRRRRRRYYRRRRYRRRRRYYRRRYYYRRYYYYYYYYYYRYYYYYYRYRRRRRYRRYYYYYRYRRYRRRRRYRYYYYRRRRRRRRRRRRRRYRRYYRRRRRRRRYRRYYYYRRRRYRRRRRYYRRYYRYYYYRRYYYRYRYYYYRRYYYYRYRRRRYRYYYYYRRYRYRRRRRRYYRRYYYYRRRYYRYYRRYYRRRYRRRRYRRRYYRRYYYRRYYRYYYYRRYYYYRRRYRRRRYYYYYYYRYYYYYYYYYRYYYYRRYYRYRYYRYYRRYRYYRRYYYRYRYYYYRRYYRRYYRRRRRYYRRYYRRRYRYYYRYYYRRRRRRYYYYYRYYRYRYYYRYYRYYYYYRRRRRYYYYRYYRRYYRRRRYRYYYYYRRYRYYYRRYYYRYYYYYRYYYYRYRYYYYRYYYRRRRRRRYRYYRRYYYYYRYRYYYYYYYYRRYYRRYRYYYRRRRYYYRRRRRRRRRRRRRRYRYRYRYYYYYYRYYRYYYYYYYYYYYRYRYYYYYRYYRRRYYRRYRYYYRYRYYYYYYRRYRYRYYYYRRYYRYRYRRRRRYRYRRRRRYRRYYRRYYRYYRRRYRYYRYYRRRYRYYYRRYYYYYYYYYYRYRYYYRRRRRYRRRYRYYRRYRRRRRYYYYYYYYRRYYYRRYRRYYRRRRYYYYRYRRRYRYYYYYYYRYRYYYRRYYRYYYYRRRYYYRYRYRRRRRYYYYRRYYYYYRRYYYRRYRRYRYYRRYRRRRRYRYYRYYRRRRYYRRRRRRYYRYRRRYYYYYRYRRYYYYYYYRRRYRRYYYYRYYRRYRRYYYYRRRRYRYYYRRYYYYYYYRRYRRYYRYRYYRRRYRYRRYYRYYRYYRYYYRYRRRRRYYYRRYYRYYYRYYRRYRRRYRRRYYYYRRRYRRYYYRYYRYYYRYYYYYYYRYRRYRYRYRYRRRRYYRRYRYYYYYRRRYYYRYYYYYYYRYRYRRYRRRRRRRYYRRYRRYRRYRRYYYYYRYRRYRYYRRYYYRYRRYYYYRYYRRYYYRRYYYYYYYYRYYRYYRYYRYYYRYYYRYRYRRRYRYYRYYRYRYYYRYYYYRYYRRRYRYYRYYRRRRRRYRRYYYYYRYRRYRYYRRYYYYYRYYRYYRYRRYRRYRRYYYYRYYRYYRRYYRRYRYRRRRRYYYYYYYRRRYYRYRRYYYYRYYRRRRRRYYYYYYYYRYYRYYRRYYRYYRYYRRRYRYRRYYYRRRRYYYRRRRYYYYRRYYRYYYYRRRYRYRRYYYRRYYRRYRRYRYRYYYYYYYYRYYYRYRYRRYYRRRYYRRYYYYRRRRRYRRYYYYRRYYRYYYYYYYYYYRYYRRRRRYYYRRRYYRRRRYRRRYYYYYRRYYRYYYYYYYYYYRRYRRYRRRRRYYRRRRRRRRRRRRRYRRYRYRYYRYRRRYRYRRRRYYRYRRYYRYRRYRYYRYYRYYRYYRRRRRRYYRRRRRRYRRYYYYYRRYRRRRRYYRYYYYRYRRYRRYRRYRRYYYYYRYYRRRYYRRYYYRRYYRRYRRYYYYYYYYYYRYYYYYRRYYRRYYYYRYRRRRRRRRRYYYYYYRRYYRRRYRRRYYYYYRYRRYYRYRRRYYYRRYRRYRRYRRYRRYRRRRYYYRYYRYRRRRYYRRYYRYYRYRRYYRYYYRYYRYYRRRYRRRRRRRRYRRYRYYYYYYRRRYYYYYRRRYYYRYYYRRRRRYRYRYRYYYYYYRRYYYYRYYYRYYYYYYYYRYRRRRRYYRYRRYYYYYRRYYYRYYYRRRRRRRRRRYRRRRRRRRRRRRRRYRRRRRYYYYRRYYYYRRRYYRYYYRRYYRYRRRYYYRYYYYRRYRYRYYYYRRYRYYYYRYRRRRYRRYYYYRRRYYYYYYYRYRRYRYRYRYRRRRYYRYRRRRRYRRYYRRRYYYYRRYYYRYYRRYYRYYYRYYYYRRYYYRYRRYYYRRYRRYYYYRYYRYRRYRRYRYYRYYYRYYRYYRYRRYYRYRYYYRYYYYRRYYYRYRYYYYYYYYRYRRYRYRYRYRYRRRRRRRYYYYYRYRYYYYYYRYYYYRYRYYYYRYYYRYYYYYYYYYRYRYYYYYRRYRRYYRYRYYRRYYRYYRRYRRYRRYYRYYYRYRRYYRYYYRYYRRYYRRRRRRRRRYRRRYYYRYRYYYYYRYYYRYYRRYRRRYYYYYRRYYRRYYRRRRYRRRRRYYRRYRRRRYRRYYRYRRRRRYYRYRYYRRYYRRYYRRRYRRRRRRYRYRRRRYYRRYYYYRRYYRYRYYYRYRYYYYYRRRYYRYYYYRRRYYYYYRRRYYYYYYYYYYRYYYYYRRYRYRRYYRYYRYYYYYRYYYYRRYYRYYYYRRYYYRYYYRYYRYYRYYYRRRRRRRYRRYYRRRRRRYYYRYRYRRYYRRRRYYRYRYRYYYRRYYRYYRRRYRYYRYRRRRRRYRYYYYYRYYYYRRYYYRYRYRRYYRYYRYRRYRRYRRYRRRYRYYYYYYYRYYRRYYRRRYYYYYYYYYYYYYYRRRRYRRRYYYYRYYRRYYYYRRYRRYYRYRRYRRYYRYYRRRYYYYYRRYRRYRYYYRYRRYRRYYRYRRYYRRRRYRRYYYRRRRYRRYYYRRRRRRRRYRRYYRYYYRYYYRRYYYRYRRYYRRYYRRRRYRYRYRRYRRYRRYYYRYRRRRYYYYYYRYYRYYYYRYRRRYYYRYYYYRYYYRRYRRRYYRYRYYYYYYYYRRRRYYYYRYYRYYYYYRRRYRYYRRRYYYRYRRYYYRYRYYYYRYYYRRYRRRYRRRRYYYRRRRRRRRYRRRRRRRYYRRYRRRRYYYRYYYYYYYYRYYYRYRYRRYRRYYRYYYYYRRYYYYYYRYYYYYRRYRRRRYYYYYYYRYYYRRYRRRRYYYYRYYYYRRRRRYYYRRYYYYRRRRYYRRYYYRYRRYYRRYRYYRYYYRRYYYYYRYYYRYYRRYYRRRRRYYYYYYYYRYYYYRYYRRYYRYYYYYYRYYYRRYYYRRYYRRYYYRYYYRRYYYYYYYRYYYRRYRYYRRYYYYRRRRRRRRRRYYYYYRYRYRYRYYYRYRRRRRYYYYYRRRRYYYRRYYYYYYYYYYRRYYYYRYYRRYYYYRRRRRRYYYYYYYRYRRRYYRYYYRRYYRRRRRRRYRRYYYRRYYYYYYYRRRYRRYRRYYYYYYYYRYYRYYYYYRRYYYYRYYRRRYYRRYRYYRRYYYYYYYYRRYYYRRRRRRRRYYRYRYYYRYYRYRYYYYRYYRYYRYYYRRYRYRYYYYYYYRRRYYYRYYRRYYRRRYRRRYYRYRYYYYYYYRYRYYYYRYYYRRYRRYYYRRYYRYRYYYYRRRYYRYYYYYYRRYRRRRRRRRYRYRRRYRRRRRRYYRYYYRRYYYYRYRYYRRRYYRYYRRYRRRRRYRYRYYRRRRYYRRYRRRYYYYRRRRRRRYRYYYYRYYYYYYRRYYRRRYYRRYRYRRRRYYYYRRYRRYYYYYRRYYRRRYYYRRYYYYYRRYYRYRYYYYRRYYRYRYYRRYYRRYYYYRYYYYYYYYRYYYRRRRRRYYRYRYYRRYRYYYRYRRYYRYRRRYYYYRRRRYRRYRRYRRYRYYRRYYYYYRRYYYRRYYYRYYYYRYYYYYYRRYYRRYYRYYRYYYYYRYRRRYYYYRYYRYYYYYYYYYYYYYRYYRRRRRYRRRYYYYRYYRYYYYRRYRYYYYYRRYRRYYYRYRYRRRRRYYRYYRYYRYYYYRYYYYYRYYYRYRRYYRYRYYRYYRRRYYYRRYYRRYYYYYYRYYRYRRRRRRRRRRRRYYRRYRYRRYRRRYYRYRYYYYYRYYRRYYYRRYRRYYRRRRYYYYYYYYYYYYYRRRRRYRRYYYYRRRYYRRYYRRYRRYRRRRRRYRRRRRRRRRRYYYRRRRYYYRRYRYYYYYYYRRYYYYYRRYRRRRYRYYRYRRYRYYRRRRYRYYYRRRYRYRYYYYRYRYRYRRYYYRYYRYYRYYYRYYYRYYYYRRYYRRYYYYRYRYYRYYRRYRRYRRYRRYRRRRRRYRYRRYRYYRRYYYRRRRRRYYRRRYYYYYRRYRRRRRRRYRRRRRRYYYYYYYYYRRRYYRRYYRY
>Dis2/
RYRRRYRRYRYYYRYYYYRRYYRRYYYRRRRYRRYRRRYYYRRYYRYYYYRRYRRRYYYRYYRRYRRYRRYRRYRRYYRYRRYRRYYRYYRYYYYRYYRYYRYYYRRRRRRRYYYRRYYRRYYYYRRRYRRRYRRYRRYYYRYYRYYRRRYYYRYYYRYRYYYRYYYYYRYRRYRYYRYRRRRRRYRRYYYRRRRYYRRRRRRRYYRRRRYRYYYYRYYYYYRYYRYYYYYYYYYYYYYYYYYRYRRYRYYYYYRRRYRYRYYRRRYYYRYYYYYYYRYRYYYYYRYYYYYRYRRYYYRYRYRRYRRYYRYRYYRRRYYYRYYRYYYYYRRYRRYRRYRRRYRYRRYYYYRRYYRRRYYYYRRRRRYYYRRRYRRRRYYYYYYYRRYRYRYYRRYRYYRRRYRRYRYYYYYYYRRRYYYRRYRYYYYYYYYRRYRYYRRYRRRRRYRRYRRRYYRYRYRYYYRRRRYYRYYYYYYYRRRRRYYYRYYYRRYRRYYRRYYYRYYRRYYRRRYRYYYRYYRYYYRYYRYYYYRRYYRRRYYYRRYYYYRRYYYRYYRRYRRYYYYRYYRRYRRYRRYYYYYRYRRYRYYRYYRRRRRYRRYRRYYRYRRYRRYYYRRRYRYRYRYRYYYYRYYYRYYRRYYRYYRYYYRYYYRRYRRRYRYRRYYRYRYYRYRYRYRYYRYRRYYRRRYRYYRYYRYYYRYYYRRYYYRRYRYRRRYRRRYYYYRYYYRYYYYRYYYYYRYYRYYYYYYYYRYYRRYRYYYYYYRYYYYRYYYRYYRYYRRRRYYRRYYRRYYYRYRRRRRRRRRRRRRRRYRRYYYRRYRYYRRYYRRRRRRRYYRYYYYYRYYYRRYYYRYRYYRYYRYRRRRRRYRRRYYYYYYYYYRYYYYYRRYRRRYRRYRYRYYRRYRRRYYYRYYRYYYYYYYYYRRYRYRRRYYRYYYRYRRRRYYYYRRYYYYYYRYYRRRRYYRYRYYYRRYYRYRYRRRYRRYRRYYRRRYRYYYYYYRYYRRYRYRYYRYYRYRYRRRRRYYRRYYYRRYYYYYRYYYYRRYRRRRYRYRYYRYRRRYRYRRRYYRYRRYYYYYYRYYRRRRYRYYYYYRYRYYRRYRRRRYYYYYYYRYYYYYYYYRYRYYYYYRYRYYYRYRYRRRYRRRRRYYYRYRYYRYRRRRRYYRYRYYRRRRYYYYRRYYYRRYRRRYYRRYRYRRYRRYRYYYRYYYYRRYYRYRRRYRYYRYYYYYRYRRRYYRYRYRYYRYYYYRRRRYYRRRYRYYYYYYYRRRYRRYYRYRRYYRYYRYRRRYYYRYYRYYYRYYYYYYYYYRYRYRRRRRYRRRYRYYRYYYRRYRRRYYYRRRRRRRRYYYRRYRYYYYYRRYRYYRYRYYYRYYYRRYYYYYYRRYYYRYRYYYYYYRYYYYYYYYYYYYYYRRYRRYYYYRRYYRRRRYYYRYYYRRYYYRYYYRYRYRYRRRRRRRYYRRRYRRYYYYRYYRRRRYYRRRRRYYYRRYRRRYRRYRYRRYYYYYYRYRYYYRYYRYRYRYYYRRRRRYYRRYRYRRRRYRRYRRYYRYRRYYRYRYYRYYRRRYRYYRYYRYRYRYYYRRYYYYYRRYYYRYYRRRYRRYYYRRRRRRYYYYRYYYRRRYYRRYYYRYYRRYRRYYYYRRYYYRYRYYYRRYYYRRRYRRYRYYYYYYRYYYRYYYRYRYRRYYYYRYRYYYRRYYYYYRRYRRRYYRRRRRRRRYRRYYYYYRYRYYYYYYRRYRYRYYRRYYYYRYYYYYYYYYYYRYYRYYYYRYYRRRRYYRRYYRRRRRRYYYRYYRYYYYRYYYYYYYRRRYRYYYRRYYYYYYRRYYYYYRRYRRYRRRYYYYYYYYYYYYYRYYYRRRYYRRRYYYYRRRYRRYYRRRRRRYYYYYYRYRRYRRYYRRRYRRYYRRYYYYYYYYYYYYRYYYYYYYYRYYYYYYYRYYYRRRYYYYYYYRYYRRRRRRRYYRRRRRRYYRRYYRYYRYYYYYYYYRRYYRRYYYRYRYYYRRYYYRYYRRRYYYYYYYYRYYRRYYRYRRRRRYRYYRRYRYRYYRYRYYYRRYRYYYRRRRYYRRRRYYRRYRYRRYRRRYRYRRYYYYYRRYRYRYYRRYRRRRYYRRRRYYYYYYRYYYYRRRRRYRRYRYYRRRRRRYRRYYRYYYYYRYRRYRYRRYYRYYRYYRYRYRYRYYYYYRYYRYRRYYYYYYYYYYRRYYRYRYYRRYYRYRRYRRRRRRRYYYRRRRRYYRRYYRRYRYYRYYRYRYRYYRRRRYRYYYRRYRYRRYYYYYYYRYRRYYYRRYRRYRYYRRYYYYYRRYYRYYRYYYYYRRYYYYRRYYYYRYYRYYRRRYYYYRYYYYYRYYRRRYRRRRRRYYRRYRYRRRRYRRRYRRYYYRYYYYYYYYYRYYYRRYRYYYRRRYRYRYYYYRRRRRRRYRRYRRRYRYRRYYRYYYYYRRYYYYYRYYYRRYYRRRRYRYYYYYRRYRYYRRRRRYRRYRRRYYYYRYRRYRRYRRYRYYYRRYRYRRRRRYYYYRRRRRYRRYRYYRRRYYRRRYRYYRYYRYYYRYRYRRYYYRYRYYRRYYRYYRYYYYYYYRYYRYYRYYRYYYYYRYYRRYRYYRRYYRRRRRYRYRRYYRYRYYYYYRRYRRRYRRRRRYYYYRRYRYYRYYYYYYYYRRYYYYRYRRRRRRRRRRRRYYYYRYYYYRYYYYRRYRYYYRYYYYRRYYYYYYRRRYRYYYRRRRRYYYRYRYRYYRRYRYYRYYYRRYYYYRRRRYRRYYYYYYRRRYYRYRYYRRYYYYYRYYRYYRRRRRRYRRRYYYYYRRRYRYYYRRRRRYRRYYYRYRYRRYRYYYYYYRYYRRRRYRYYRRRYYYYRYYRYRYRRRYYYRYYRYRYRYYYRYRRYYRRRRYRRRYRYRRRYRYRRRRRYRYRYYYYRYYRYRRYRRYYRYRRYYRYYRYRRYRYYRRYYRRRRYRRRRRYRYYYRRYYRRYYRRYYRYYRYYYRYRRYRRRRYYYYRRRRYYRRRYRYYYYYRYRYYYYRRRYYRYRRRYYYYRYYYYYYYRYYYRYRYYRRRRRRYYYRRYRRRRRYYRYRYYRRYRRRYRRYYYYYYRRRYRYYRYYYYRYRYRRYRYRYRYYRYRYYRYRRYYYRYYYYYRYYRYRYRYYRYYYRYRRRRRYRRYYYYYRYYRYYYYYRRYRRYYYYYRYYRYYRRRYRRRRRRRYYYRYYRRRYRYYRYYRYRRYRRRYYYYRYRRYRRRRYYYRYYYYYRRYYRRYRYYYRYRRRRRYYRRYYYRRYYYYYYYYYYRYRRYRYYYYYYRRRYYYRRYYRRYYYYYYRRRRYRRYRYYYRRRYYYYRYRRRYRRYYYYRYYRRYYRRRRYYYYRYRRRYYYYYYYRRYYYRRYRRYYRYYYYRRYRRRRRYYRYYYRRYYYYYRYRYRYYRYYYRYRRYYYYYRYRYYYRRRRRRRRYYRYYYRYRRRYYRRRYYRRYRRYRYYYYYYYRRRRYRRRYYYRYRYYYYYYYYYYYYYYRRYRYYYYRRRRYYYYRRYRYYYRRRYYYRYRRRRYRYRRYRRRYYYYRYRRYRRRRRRRRYRRYYYYYYYYYRYRRYYRRRYYRYRYYYYYRYYRRYYRYYRYYRYYRYRRYRRYRYYRYRRYYRRYYRYYRRRRYYYYRRRYRRYRRRYYYYRYRRYRRRRRYYYRRYYRRYRRRRYYYYRYYRRRRRYRRYYYRRRYRRYYRYYYYRRYYRYRRYRYYRRYYYYYRYRRYYYYYYYYYYYYYRRRRYYRYYRYRYYYRRYRRRYRRRRYYRYRRRYYYYRYYYYRRYRRYYRRRRYRRYYRRRYRYYRRYRRYRYYRRYYYYRYRRRYRYYYRRRYYRYYRRRRRRRRRYRYYRRRRYYYRRYYYYYRYRYRRYYYYRRYRYYRRRYYYRRRYRRYRRRRRYYYYRRRYYRYYRRRRRYRRRYYRYRRRYYRRYYRYYYYYRYYRRYRYRYRYRYYRRRRYYYYRRYRRYYRYYRYRRRYRYYYYRYRYYYRYYYRYYRYYYYYRYRYYRRRYYYRRRRRYRRRYRYRRYYYYRRRYYRRYYRRRYYRRRYRRRRYYYYYYRYYRRRRRRYYRRRRYYRYYYYRYRRYYRRYRYYYRRRRYYYYRYRRRRYRRRYYRYYYYYYYRYRYYYRYRRYRRYRRRRRYRRYYYYYYYRRRYRRRYRYRYYRRYYRRRYYYYRYRYYRYYYYYRYYRYYYRRYYRRRYYYYYYYYYYRRYYRYRYYYRRRRRYYRRRRRRRYYYYYYYYRYYRYYRYRRRYRRYRYYRYRYRYYYYYRYYRYRRYRYRRRYYYRRYYRYRYRYRYRRRRRYYYYRRYRRYYRYRRYRRYYRYRYYYRYYYRRYRRYRRRRYRYYRYYRRRRRRYYYRYYYYYYRRRRRYRYYRYYYYYYRRYRRYYRRRYRRRRRRYRRRRYRYRRRRYRYYYYYRYYYRYRYYRYYYRRRRYYYYYYYYYYYYYYYYYYYYYYYYRRRYYYYYYYYYRYRRYRRYYYRRYYYYYRYYRYYRRRYYRRRYRYYRYYYRRYYYYYYYRRRRRRYRRRYYYRYYRRRYYYYYYYYYRRYYYYYYYRYYRRRYRYYRYYRYYYYRYYRRRYYYYRRYRYYRYRRYYRYYYRRRYYYRYYRYRYYRYRRYYRRYRRYRRRRRRRRRRRRRYYRYYRRRRRYYYRYYRYYYRYYRYYYYYYRRRRYRYYYYRYYYRYRRRRYYRYRRRYRRYYRRRYRYYRYRRRRYRYYYYYYRYYRYYYYRRRYYYRRYYYRYRRYYYYRYYYYYYYYRYRRYRRYYRRRYYYYRYRRYYYYYRYRYYRYRRYRRRRRYYRYYYYYYYRRYYRYYYRYYYRRYYRRRYYRRRRYYYRRYYRRYYYRYYYRYYRYYRRYRYRYYRRRYYYRRRRYRRYYRRYYRRYRYYRRYRYYYYRYRRRYRYRRYRYRRYYRYYYYYRYRYYYYYRYRYYYRYYRRYRRRRYYYRRYRRYRRYRRYRRYYYRYYYRYYYYYRRRRRYRYYYRYRRYYRYRRYYYYRYYRYYYRYRRYRRYRRYYYRYYYRRYYYYRRYYRRRYRRRRRRYYYYRRRRYRYRYRYRRRYYRRRRRRRRRYYRRRYRYRRYRRRRRYYRRRYYRRYRYRRYYYYYYRYYRRYRRYRYRRRRYYRYYYRYYRRRRRRRYRRYRRYYYYRYRYYRYRYYRRYYYRYYYRYRYRYRYRRYRRYYYYRRYRYYYYYYYYYRYYYYRRYYYYRRYYRYYYRRRRRRYRRYRYYYYRYRRRRRRRRRRYYYYRRYRRRYRRYYYRRRRRYRRRRRYYYYRYRYRYRYYRRYYRYYYYYYYYRYRRRYRYYYRYRYYRYRYYRRYRYYYRRRYRRRYYRRYRRYYYYRRRYRYRYYYYYYYRRRRRYRRYYYRRRYRRYRRYYYRRRYRRYYRRYYRYRRRRYYYYYRYYRRRYYRRYRRYYRYYYYRRYYYYYYYRYRYRYYRRYYYYYYRRRYRYYRYYRRRRYRRYYYYRRYYYRRRRYRYYYRRYYYRYYYYRYYRYYRYYYYYYRYYRYRRYRRYRYYYYYYRYYYYRRYYYYRRYRRRRRYYRRYYRRRYYYYYYYYRRYYYRRYRRRRRRRRRRYYRRRRYYRRYRYYRRRRYRYRRYRYRRRRYRYRYYYYRRYRYYYYYYRYYYYRYYYYYYYYRRYRRRRYRYRYYYRYRYYRYRYYRRYRRRYYRYYYRRYRRYYRYRYYRYYYYRRRRRRRRYRRYYYYYYYYRRYYYYYRRYYYRRRRRYRRYYYYRRYRRYYYYRYYRYYYRYYYRRRYRRRRRYYYYYYYYYYYRRRRYYYRRYRYRRYYRRYYYRYRRYYYYRYYRYRRRRRRYRYRYYYRYYYYYRRRYYYRRRRRYRRYRRYYYYYRYRRYYRRYRYYYYYYYYRRRYYRRRYRRYYYYYYYYYYRYYRYRRYRRYRYYYRRRRRYYYYYRYYYRRYYYYYYYYRRYRRYYRRYYYYYYRYYYYYYYRRYYRYYRRRYYRYYYRYYYYYYYYYYYYYYRYRYYRRYYRYYYRRRRRYYYRRRYRYRRYRYRRRRRYYRRYYYRRRRYRYYYYRYRYYRRRYRYRYYYYYYYYYRRYYYRYYYYYRYYYRRRYRYRYYYYRYYRYRYRRRYYRRYRRRRRRRRYYYRYRYRYYRYRYRYRRRYYYRRYRYYYRRYYYRRRRYYYYYYRRRRYYYRRRYYYYYRYRRRRRYYYYRYYRRYRRYRRYRRYYYYYYYRYYYRRRYYRYYYRYYRYYYYYYYYYRYRYRYRRRYRYYYRRYRYRYRYRRYRRRRYRYYYRYRRYYRYRRYYRYYYYRYYRRYYRYRRYRYYYRRRRYYRRYRYYYYYYYYRYYYYRRYRYYYRYYRRRYYRRYYRYRRRYRYYYYRYYRRYYRRRRYYRYYYYYYYRYYRYYYRYRRRRRYRYYYRRYRYYYYRRRYYRRRYYRRRRYYRRRYRRYYRYYRRYYYRYRRYRRYRYYRRRYRYRYRRRRYYYRYRYYYYRRRRRRYRRRRRYYRRRYYRYYYRRRRRYRYYYRRRYYRRYYYRRYRYRYRYRRYYYYRYRYRYRRYRRYRYYYRYYYRYRYYYYYRYYRYRRYRYYRRYYYYRRRYRYYRYRRRRRRYYYRRYYRYRRRRYYYRRYRRRYYYYYRRRRRRRYYRYYYRYYYYRRYYYYRRYYYYRRYYYYRRYYYYYYYYYYRRYYRYYRRRRYYYYYYYYYYRRYRRRRYYYYYRRRYRRRYRRYYRRYYYYRYYRYYYRRYRYRRYYYRYYRRYRYYRYYYRRYYYYYRYYYYRRYYRYRRYYYRYYYYRYRRYRRYRRRYRYYYRYYRYRYYRRRRYRRYYRRRRYYRYYYRYYYYYRRRYYRRYYRYYYYYYYYYRRYYRRYYYRRRRRYRYYYRRRRRRRRRRRYRRRRYRRRYYYRRRRRRRRYYYYRYYRRYYRRYRYYRRYYYRYRYRYYRYYRRRYYYRYRRYRYYYYYYYYYRRYYYRYRRYYRYRRYYRRYYYRYYRRRYRRYRRRRRRRYYRYYYYYYYYYYYYYYRYYRRYYYYYRRYRYRRYYYYRYYYRYYYYYYYYYYYRRYRYYYYYYRYYYYYYRRRRRYRRRRYRRYYRRRYYRRRRRRRRRYYYYRRYYYRYRRRYRYRRRYYYRRRYYYYYYRRRRYYYYYRRRYRYYYYYYYYYRRYRYRRYYYYYYYYRRYYRRYRYYYYRYYYYYRRYYYYYRRYYYRRRRRYRYYYYYYYYYYYYYYYYRRYRYRYRRYYYRYRRYYRRRYYRYYYYYYYYRRYYYYYRRRYYRYRRYRRYRYYYYYRRRRRYYYYRRYYYYRRRYYYRRYYYRYRRRYRRRYYRRRRRRRRRYYRRRRYRRRRRYYRRRYYYRRYYYYYYYYYYRYYYYYYRYRRRRRYRRYYYYYRYRRYRRRRRYRYYYYRRRRRRRRRRRRRRYRRYYRRRRRRRRYRRYYYYRRRRYRRRRRYYRRYYRYYYYRRYYYRYRYYYYRRYYYYRYRRRRYRYYYYYRRYRYRRRRRRYYRRYYYYRRRYYRYYRRYYRRRYRRRRYRRRYYRRYYYRRYYRYYYYRRYYYYRRRYRRRRYYYYYYYRYYYYYYYYYRYYYYRRYYRYRYYRYYRRYRYYRRYYYRYRYYYYRRYYRRYYRRRRRYYRRYYRRRYRYYYRYYYRRRRRRYYYYYRYYRYRYYYRYYRYYYYYRRRRRYYYYRYYRRYYRRRRYRYYYYYRRYRYYYRRYYYRYYYYYRYYYYRYRYYYYRYYYRRRRRRRYRYYRRYYYYYRYRYYYYYYYYRRYYRRYRYYYRRRRYYYRRRRRRRRRRRRRRYRYRYRYYYYYYRYYRYYYYYYYYYYYRYRYYYYYRYYRRRYYRRYRYYYRYRYYYYYYRRYRYRYYYYRRYYRYRYRRRRRYRYRRRRRYRRYYRRYYRYYRRRYRYYRYYRRRYRYYYRRYYYYYYYYYYRYRYYYRRRRRYRRRYRYYRRYRRRRRYYYYYYYYRRYYYRRYRRYYRRRRYYYYRYRRRYRYYYYYYYRYRYYYRRYYRYYYYRRRYYYRYRYRRRRRYYYYRRYYYYYRRYYYRRYRRYRYYRRYRRRRRYRYYRYYRRRRYYRRRRRRYYRYRRRYYYYYRYRRYYYYYYYRRRYRRYYYYRYYRRYRRYYYYRRRRYRYYYRRYYYYYYYRRYRRYYRYRYYRRRYRYRRYYRYYRYYRYYYRYRRRRRYYYRRYYRYYYRYYRRYRRRYRRRYYYYRRRYRRYYYRYYRYYYRYYYYYYYRYRRYRYRYRYRRRRYYRRYRYYYYYRRRYYYRYYYYYYYRYRYRRYRRRRRRRYYRRYRRYRRYRRYYYYYRYRRYRYYRRYYYRYRRYYYYRYYRRYYYRRYYYYYYYYRYYRYYRYYRYYYRYYYRYRYRRRYRYYRYYRYRYYYRYYYYRYYRRRYRYYRYYRRRRRRYRRYYYYYRYRRYRYYRRYYYYYRYYRYYRYRRYRRYRRYYYYRYYRYYRRYYRRYRYRRRRRYYYYYYYRRRYYRYRRYYYYRYYRRRRRRYYYYYYYYRYYRYYRRYYRYYRYYRRRYRYRRYYYRRRRYYYRRRRYYYYRRYYRYYYYRRRYRYRRYYYRRYYRRYRRYRYRYYYYYYYYRYYYRYRYRRYYRRRYYRRYYYYRRRRRYRRYYYYRRYYRYYYYYYYYYYRYYRRRRRYYYRRRYYRRRRYRRRYYYYYRRYYRYYYYYYYYYYRRYRRYRRRRRYYRRRRRRRRRRRRRYRRYRYRYYRYRRRYRYRRRRYYRYRRYYRYRRYRYYRYYRYYRYYRRRRRRYYRRRRRRYRRYYYYYRRYRRRRRYYRYYYYRYRRYRRYRRYRRYYYYYRYYRRRYYRRYYYRRYYRRYRRYYYYYYYYYYRYYYYYRRYYRRYYYYRYRRRRRRRRRYYYYYYRRYYRRRYRRRYYYYYRYRRYYRYRRRYYYRRYRRYRRYRRYRRYRRRRYYYRYYRYRRRRYYRRYYRYYRYRRYYRYYYRYYRYYRRRYRRRRRRRRYRRYRYYYYYYRRRYYYYYRRRYYYRYYYRRRRRYRYRYRYYYYYYRRYYYYRYYYRYYYYYYYYRYRRRRRYYRYRRYYYYYRRYYYRYYYRRRRRRRRRRYRRRRRRRRRRRRRRYRRRRRYYYYRRYYYYRRRYYRYYYRRYYRYRRRYYYRYYYYRRYRYRYYYYRRYRYYYYRYRRRRYRRYYYYRRRYYYYYYYRYRRYRYRYRYRRRRYYRYRRRRRYRRYYRRRYYYYRRYYYRYYRRYYRYYYRYYYYRRYYYRYRRYYYRRYRRYYYYRYYRYRRYRRYRYYRYYYRYYRYYRYRRYYRYRYYYRYYYYRRYYYRYRYYYYYYYYRYRRYRYRYRYRYRRRRRRRYYYYYRYRYYYYYYRYYYYRYRYYYYRYYYRYYYYYYYYYRYRYYYYYRRYRRYYRYRYYRRYYRYYRRYRRYRRYYRYYYRYRRYYRYYYRYYRRYYRRRRRRRRRYRRRYYYRYRYYYYYRYYYRYYRRYRRRYYYYYRRYYRRYYRRRRYRRRRRYYRRYRRRRYRRYYRYRRRRRYYRYRYYRRYYRRYYRRRYRRRRRRYRYRRRRYYRRYYYYRRYYRYRYYYRYRYYYYYRRRYYRYYYYRRRYYYYYRRRYYYYYYYYYYRYYYYYRRYRYRRYYRYYRYYYYYRYYYYRRYYRYYYYRRYYYRYYYRYYRYYRYYYRRRRRRRYRRYYRRRRRRYYYRYRYRRYYRRRRYYRYRYRYYYRRYYRYYRRRYRYYRYRRRRRRYRYYYYYRYYYYRRYYYRYRYRRYYRYYRYRRYRRYRRYRRRYRYYYYYYYRYYRRYYRRRYYYYYYYYYYYYYYRRRRYRRRYYYYRYYRRYYYYRRYRRYYRYRRYRRYYRYYRRRYYYYYRRYRRYRYYYRYRRYRRYYRYRRYYRRRRYRRYYYRRRRYRRYYYRRRRRRRRYRRYYRYYYRYYYRRYYYRYRRYYRRYYRRRRYRYRYRRYRRYRRYYYRYRRRRYYYYYYRYYRYYYYRYRRRYYYRYYYYRYYYRRYRRRYYRYRYYYYYYYYRRRRYYYYRYYRYYYYYRRRYRYYRRRYYYRYRRYYYRYRYYYYRYYYRRYRRRYRRRRYYYRRRRRRRRYRRRRRRRYYRRYRRRRYYYRYYYYYYYYRYYYRYRYRRYRRYYRYYYYYRRYYYYYYRYYYYYRRYRRRRYYYYYYYRYYYRRYRRRRYYYYRYYYYRRRRRYYYRRYYYYRRRRYYRRYYYRYRRYYRRYRYYRYYYRRYYYYYRYYYRYYRRYYRRRRRYYYYYYYYRYYYYRYYRRYYRYYYYYYRYYYRRYYYRRYYRRYYYRYYYRRYYYYYYYRYYYRRYRYYRRYYYYRRRRRRRRRRYYYYYRYRYRYRYYYRYRRRRRYYYYYRRRRYYYRRYYYYYYYYYYRRYYYYRYYRRYYYYRRRRRRYYYYYYYRYRRRYYRYYYRRYYRRRRRRRYRRYYYRRYYYYYYYRRRYRRYRRYYYYYYYYRYYRYYYYYRRYYYYRYYRRRYYRRYRYYRRYYYYYYYYRRYYYRRRRRRRRYYRYRYYYRYYRYRYYYYRYYRYYRYYYRRYRYRYYYYYYYRRRYYYRYYRRYYRRRYRRRYYRYRYYYYYYYRYRYYYYRYYYRRYRRYYYRRYYRYRYYYYRRRYYRYYYYYYRRYRRRRRRRRYRYRRRYRRRRRRYYRYYYRRYYYYRYRYYRRRYYRYYRRYRRRRRYRYRYYRRRRYYRRYRRRYYYYRRRRRRRYRYYYYRYYYYYYRRYYRRRYYRRYRYRRRRYYYYRRYRRYYYYYRRYYRRRYYYRRYYYYYRRYYRYRYYYYRRYYRYRYYRRYYRRYYYYRYYYYYYYYRYYYRRRRRRYYRYRYYRRYRYYYRYRRYYRYRRRYYYYRRRRYRRYRRYRRYRYYRRYYYYYRRYYYRRYYYRYYYYRYYYYYYRRYYRRYYRYYRYYYYYRYRRRYYYYRYYRYYYYYYYYYYYYYRYYRRRRRYRRRYYYYRYYRYYYYRRYRYYYYYRRYRRYYYRYRYRRRRRYYRYYRYYRYYYYRYYYYYRYYYRYRRYYRYRYYRYYRRRYYYRRYYRRYYYYYYRYYRYRRRRRRRRRRRRYYRRYRYRRYRRRYYRYRYYYYYRYYRRYYYRRYRRYYRRRRYYYYYYYYYYYYYRRRRRYRRYYYYRRRYYRRYYRRYRRYRRRRRRYRRRRRRRRRRYYYRRRRYYYRRYRYYYYYYYRRYYYYYRRYRRRRYRYYRYRRYRYYRRRRYRYYYRRRYRYRYYYYRYRYRYRRYYYRYYRYYRYYYRYYYRYYYYRRYYRRYYYYRYRYYRYYRRYRRYRRYRRYRRRRRRYRYRRYRYYRRYYYRRRRRRYYRRRYYYYYRRYRRRRRRRYRRRRRRYYYYYYYYYRRRYYRRYYRY
>Rhos/
RYRRRYRRYRYYYRYYYYRRYYRRYYYRRRRYRRYRRRYYYRRYYRYYYYRRYYRRYYYRYYRRYRRYRRYRRYRRYYRYRRYRRYYRYYRYYYYRYYRYYRYYYRRRRRRRYYYRRYYRRYYYYRRRYRRRYRRYRRYYYRYYRYYRRRYYYRYYYRYRRYYRYYYYYRYRRYRYYRYRRRRRRYRRYYYRRRRYYRRRRRRRYYRRRRYRYYYYRYYYYYRYYRYYYYYYYYYYYYYYYYYRYRRYRYYYYYRRRYRYRYYRRRYYYRYYYYYYYRYRYYYYYRYYYYYRYRRYYYRYRYRRYRRYYRYRYYRRRYYYRYYRYYYYYRRYRRYRRYRRRYRYRRYYYYRRYYRRRYYYYRRRRRYYYRRRYRRRRYYYYYYYRRYRYRYYRRYRYYRRRYRRYRYYYYYYYRRRYYYRRYRYYYYYYYYRRYRYYRRYRRRRRYRRYRRRYYRYRYRYYYRRRRYYRYYYYYYYRRRRRYYYRYYYRRYRRYYRRYYYRYYRRYYRRRYRYYYRYYRYYYRYYRYYYYRRYYRRRYYYRRYYYYRRYYYRYYRRYRRYYYYRYYRRYRRYRRYYYYYRYRRYRYYRYYRRRRRYRRYRRYYRYRRYRRYYYRRRYRYRYRYYYYYYRYYYRYYRRYYRYYRYYYRYYYRRYRRRYRYRRYYRYRYYRYRYRYRYYRYRRYYRRRYRYYRYYRYYYRYYYRRYYYRRYRYRRRYRRRYYYYRYYYRYYYYRYYYYYRYYRYYYYYYYYRYYRRYRYYYYYYRYYYYRYYYRYYRYYRRRRYRRRYYRRYYYRYRRRRRRRRRRRRRRRYRRYYYRRYRYYRRYYRRRRRRRYYRYYYYYRYYYRRYYYRYRYYRYYRYRRRRRRYRRRYYYYYYYYYRYYYYYRRYRRRYRRYRYRYYRRYRRRYYYRYYRYYYYYYYYYRRYRYRRRYYRYYYRYRRRRYYYYRRYYYYYYRYYRRRRYYRYRYYYRRYYRYRYRRRYRRYRRYYRRRYRYYYYYYRYYRRYRYRYYRYYRYRYRRRRRYYRRYYYRRYYYYYRYYYYRRYRRRRYRYRYYRYRRRYRYRRRYYRYRRYYYYYYRYYRRRRYRYYYYYRYRYYRRYRRRRYYYYYYYRYYYYYYYYRYRYYYYYRYRYYYRYRYRRRYRRRRRYYYRYRYYRYRRRRRYYRYRYYRRRRYYYYRRYYYRRYRRRYYRRYYYRRYRRYRYYYRYYYYRRYYRYRRRRRYYRYYYYYRYRRRYYRYRYRYYRYYYYRRRRYYRRRYRYYYYYYYRRRRRRYYRYRRYYRYYRYRRRYYYRYYRYYYRYYYYYYYYYRYRYRRRRRYRRRYRYYRYYYRRYRRRYYYRRRRRRRRYYYRRYRYYYYYRRYRYYRYRYYYRYYYRRYYYYYYRRYYYYYRYYYYYYRYYYYYYYYYYYYYYRRYRRYYYYRRYYRRRRYYYRYYYRRYYYRYYYRYRYRYRRRRRRRYYRRRYRRYYYYRYYRRRRYYRRRRRYYYRRYRRRYRRYRYRRYYYYYYRYRYYYRYYRYRYRYYYRRRRRYYRRYRYRRRRYRRYRRYYRYRRYYRYRYYRYYRRRYRYYRYYRYRYRYYYRRYYYYYRRYYYRYYRRRYRRYYYRRRRRRYYYYRYYYRRRYYRRYYYRYYRRYRRYYYYRRYYYRYRYYYRRYYYRRRYRRYRYYYYYYRYYYRYYYRYRYRRYYYYRYRYYYRRYYYYYRRYRRRYYRRRRRRRRYRRYYYYYRYRYYYYYYRRYRYRYYRRYYYYRYYYYYYYYYYYRYYRYYYYRYYRRRRYYRRYYRRRRRRYYYRYYRYYYYRYYYYYYYRRRYRYYYRRYYYYYYRRYYYYYRRYRRYRRRYYYYYYYYYYYYYRYYYRRRYYRRRYYYYRRRYRRYYRRRRRRYYYYYYRYRRYRRYYRRRYRRYYRRYYYYYYYYYYYYRYYYYYYYYRYYYYYYYRYYYRRRYYYYYYYRYYRRRRRRRYYRRRRRRYYRRYYRYYRYYYYYYYYRRYYRRYYYRYRYYYRRYYYRYYRRRYYYYYYYYRYYRRYYRYRRRRRYRYYRRYRYRYYRYRYYYRRYRYYYRRRRYYRRRRYYRRYRYRRYRRRYRYRRYYYYYRRYRYRYYRRYRRRRYYRRRRYYYYYYRYYYYRRRRRYRRYRYYRRRRRRYRRYYRYYYYYRYRRYRYRRYYRYYRYYRYRYRYRYYYYYRYYRYRRYYYYYYYYYYRRYYRYRYYRRYRRYRRYRRRRRRRYYYRRRRRYYRRYYRRYRYYRYYRYRYRYYRRRRYRYYYRRYRYRRYYYYYYYRYRRYYYRRYRRYRYYRRYYYYYRRYYRYYRYYYYYRRYYYYRRYRYYRYYRYYRRRYYYYRYYYYYRYYRRRYRRRRRRYYRRYRYRRRRYRRRYRRYYYRYYYYYYYYYRYYYRRYRYYYRRRYRYRYYYYRRRRRRRYRRYRRRYRYRRYYRYYYYYRRYYYYYRYYYRRYYRRRRYRYYYYYRRYRYYRRRRRYRRYRRRYYYYRYRRYRRYYRYRYYRRRYRYRRRRRYYYYRRRRRYRRYRYYRRRYYRRRYRYYRYYRYYYRYRYRRYYYRYRYYRRYYRYYRYYYYYYYRYYRYYRYYRYYYYYRYYRRYRYYRRYYRRRRRYRYRRYYRYRYYYYYRRYRRRYRRRRRYYYYRRYRYYRYYYYYYYYRRYYYYRYRRRRRRRRRRRRYYYYRYYYYRYYYYRRYRYYYRYYYYRRYYYYYYRRRYRYYYRRRRRYYYRYRYRYYRRYRYYRYYYRRYYYYRRRRYRRYYYYYYRRRYYRYRYYRRYYYYYRYYRYYRRRRRRYRRRYYYYYRRRYRYYYRRRRRYRRYYYRYRYRRYRYYYYYYRYYRRRRYRYYRRRYYYYRYYRYRYRRRYYYRYYRYRYRYYYRYRRYYRRRRYRRRYRYRRRYRYRRRRRYRYRYYYYRYYRYRRYRRYYRYRRYYRYYRYRRYRYYRRYYRRRRYRRRRRYRYYYRRYYRRYYRRYYRYYRYYYRYRRYRRRRYYYYRRRRYYRRRYRYYYYYRYRYYYYRRRYYRYRRRYYYYRYYYYYYYRYYYRYRYYRRRRRRYYYRRYRRRRRYYRYRYYRRYRRRYRRYYYYYYRRRYRYYRYYYYRYRYRRYRYRYRYYRYRYYRYRRYYYRYYYYYRYYRYRYRYYRYYYRYRRRRRYRRYYYYYRYYRYRYYYRRYRRYYYYYRYYRYYRRRYRRRRRRRRYYRYYRRRYRYYRYYRYRRYRRRYYYYRYRRYRRRRYYYRYYYYYRRYYRRYRYYYRYRRRRRYYRRYYYRRYYYYYYYYYYRYRRYRYYYYYYRRRYYYRRYYRRYYYYYYRRRRYRRYRYYYRRRYYYYRYRRRYRRYYYYRYYRRYYRRRRYYYYRYRRRYYYYYYYRRYYYRRYRRYYRYYYYRRYRRRRRYYRYYYRRYYYYYRYRYRYYRYYYRYRRYYYYYRYRYYYRRRRRRRRYYRYYYRYRRRYYRRRYYRRYRRYRYYYYYYYRRRRYRRRYYYRYYYYYYYYYYYYYYYYRRYRYYYYRRRRYYYYRRYRYYYRRRYYYRYRRRRYRYRRYRRRYYYYRYRRYRRRRRRRRYRRYYYYYYYYYRYRRYYRRRYYRYRYYYYYRYYRRYYRYYRYYRYYRYRRYRRYRYYRYRRYYRRYYRYYRRRRYYYYRRRYRRYRRRYYYYRYRRYRRRRRYYYRRYYRRYRRRRYYYYRYYRRRRRYRRYYYRRRYRRYYRYYYYRRYYRYRRYRYYRRYYYYYRYRRYYRYYYYYYYYYYRRRRYYRYYRYRYYYRRYRRRYRRRRYYRYRRRYYYYRYYYYRRYRRYYRRRRYRRYYRRRYRYYRRYRRYRYYRRYYYYRYRRRYRYYYYRRYYRYYRRRRRRRRRYRYYRRRRYYYRRYYYYYRYRYRRYYYYRRYRYYRRRYYYRRRYRRYRRRRRYYYYRRRYYRYYRRRRRYRRRYYRYRRRYYRRYYRYYYYYRYYRRRRYRYRYRYYRRRRYYYYRRYRRYYRYYRYRRRYRYYYYRYRYYYRYYYRYYRYYYYYRYRYYRRRYYYRRRRRYRRRYRYRRYYYYRRRYYRRYYRRRYYRRRYRRRRYYYYYYRYYRRRRRRYYRRRRYYRYYYYRYRRYYRRYRYYYRRRRYYYYRYRRRRYRRRYYRYYYYYYYRYRYYYRYRRYRRYRRRRRYRRYYYYYYYRRRYRRRYRYRYYRRYYRRRYYYYRYRYYRYYYYYRYYRYYYRRYYRRRYYYYYYYYYYRRYYRYRYYYRRRRRYYRRRRRRRYYYYYYYYRYYRYYRYRRRYRRYRYYRYRYRYYYYYRYYRYRRYRYRRRYYRRRYYRYRYRYRYRRRRRYYYYRRYRRYYRYRRYRRYYRYRYYYRYYYRRYRRYRRRRYRYYRYYRRRRRRYYYRYYYYYYRRRRRYRYYRYYYYYYRRYRRYYRRRYRRRRRRYRRRRYRYRRRRYRYYYYYRYYYRYRYYYYYYRRRRYYYYYYYYYYYYYYYYYYYYYYYYRRRYYYYYYYYYRYRRYRRYYYRRYYYYRRYYRYYRRRYYRRRYRYYRYYYRRYYYYYYYRRRRRRYRRRYYYYYYRRRYYYYYYYYYRRYYYYYYYRYYRRRYRYYRYYRYYYYRYYRRRYYYYRRYRYYRYRRYYRYYYRRRYYYRYYRYRYYRYRRYYRRYRRYRRRRRRRRRRRRRYYRYYRRRRRYYYRYYRYYYRYYRYYYYYYRRRRYRYYYYRYYYRYRRRRYYRYRRRYRRYYRRRYRYYRYRRRRYRYYYYYYRYYRYYYYRRRYYYRRYYYRYRRYYYYRYYYYYYYYRYRRYRRYYRRRYYYYRYRRYYYYYRYRYYRYRRYRRRRRYYRYRYYYYYRRYYRYYYRYYYRRYYRRRYYRRRRYYYRRYYRRYYYYYYYRYYRYYRRYRYRYYRRRYYYRRRRYRRYYRRYYRRYRYYRRYRYYYYRYRRRYRYRRYRYRRYYRYYYYYRYRYYYYYRYRYYYRYYRRYRRRRYYYRRYRRYRRYRRYRRYYYRYYYRYYYYYRRRRRYRYYRRYRRYYRYRRYYYYRYYRYYYRYRRYRRYRRYYYRYYYRRYYYYRRYYRRRYRRRRRRYYYYRRRRYRYRYRYRRRYYRRRRRRRRRYYRRRYRYRRYRRRRRYYRRRYYRRYRYRRYYYYYYRYYRRYRRYRYRRRRYYRYYYRYYRRRRRRRYRRYRRYYYYRYRYYRYRYYRRYYYRYYYRYRYRYRYRRYRRYYYYRRYRYYYYYYYYYRYYYYRYYYYYRRYYRYYYRRRRRRYRRYRYYYYRYRRRRRRRRRRYYYYRRYRRRYRRYYYRRRRRYRRRRRYYYYRYRYRYRYYRRYYRYYYYYYYYRYRRRYRYYYRYRYYRYRYYRRYRYYYRRRYRRRYYRRYRRYYYYRRRYRYRYYYYYYYRRRRRYRRYYYRRRYRRYRRYYYRRRYRRYYRRYYRYRRRRYYYYYRYYRRRYYRRYRRYYRYYYYRRYYYYYYYRYRYRYYRRYYYYYYRRRYRYYRYYRRRRYRRYYYYRRYYYRRRRYRYYYRRYYYRYYYYRYYRYYRYYYYYYRYYRYRRYRRYRYYYYYYRYYYYRRYYYYRRYRRRRRYYRRYYRRRYYYYYYYYRRYYYRRYRRRRRRRRRRYYRRRRYYRRYRYYRRRRYRYRRYRYRRRRYRYRYYYYRRYRYYYYYYRYYYYRYYYYYYYYRRYRRRRYRYRYYYRYRYYRYRYYRRYRRRYYRYYYRRYRRYYRYRYYRYYYYRRRRRRRRYRRYYYYYYYYRRYYYYYRRYYYRRRRRYRRYYYYRRYRRYYYYRYYRYYYRYYYRRRYRRRRRYYYYYYYYYYYRRRRYYYRRYRYRRYYRRYYYRYRRYYYYRYYRYRRRRRRYRYRYYYRYYYYYRRRYYYRRRRRYYRYRRYYYYYRYRRYYRRYRYYYYYYYYRRRYYRRRYRRYYYYYYYYYYRYYRYRRYRRYRYYRRRRRRYYYYYRYYYRRYYYYYYYYRRYRRYYRRYYYYYYRYYYYYYYRRYYRYYRRRYYRYYYRYYYYYYYYYYYYYYRYRYYRRYYRYYYRRRRRYYYRRRYRYRRYRYRRRRRYYRRYYYRRRRYRYYYYRYRYYRRRYRYRYYYYYYYYYRRYYYRYYYYYRYYYRRRYRYRYYYYRYYRYRYRRRYYRRYRRRRRRRRYYYRYRYRYYRYRYRYRRRYYYRRYRYYYRRYYYRRRRYYYYYYRRRRYYYRRRYYYYYRYRRRRRYYYYRYYRRYRRYRRYRRYYYYYYYRYYYRRRYYRYYYRYYRYYYYYYYYYRYRYRYRRRYRYYYRRYRYRYRYRRYRRRRYRYYYRYRRYYRYRRYYRYYYYRYYRRYYRYRRYRYYYRRRRYYRRRRYYYYYYYYRYYYYRRYRYYRRYYRRRYYRRYYRYRRRYRYYYYRYYRRYYRRRRYYRYYYYYYYRYYRYYYRYRRRRRYRYYYRRYRYYYYRRRYYRRRYYRRRRYYRRRYRRYYRYYRRYYYRYRRYRRYRYYRRRYRYRYRRRRYYYRYRYYYYRRRRRRYRRRRRYYRRRYYRYYYRRRRRYRYYYRRRYYRRYYYRRYRYRYRYRRYYYYRYRYRYRRYRRYRYYYRYYYRYRYYYYYRYYRYRRYRYYRRYYYYRRRYRYYRYRRRRRRYYYRRYYRYRRRRYYYRRYRRRYYYYYRRRRRRRYYRYYYRYYYYRRYYYYRRYYYYRRYYYYRRYYYYYYYYYYRRYYRYYRRRRYYYYYYYYYYRRYRRRRYYYYYRRRYRRRYRRYYRRYYYYRYYRYYYRRYRYRRYYYRYYRRYRYYRYYYRRYYYYYRYYYYRRYYRYRRYYYRYYYYRYRRYRRYRRRYRYYYRYYRYRYRRRRRYRRYYRRRRYYRYYYRYYYYYRRRYYRRYYRYYYYYYYYYRRYYRRYYYRRRRRYRYYYRRRRRRRRRRRYRRRRYRRRYYYRRRRRRRRYYYYRYYRRYYRRYRYYRRYYYRYRYRYYRYYRRRYYYRYRRYRYYYYYYYYYRRYYYYYRRYYRYRRYYRRYYYRYYRRRYRRYRRRRRRRYYRYYYYYYYYYYYYYYRYYRRYYYYYRRYRYRRYYYYRYYYRYYYYYYYYYYYRRYRYYYYYYRYYYYYYRRRRRYRRRRYRRYYRRRYYRRRRRRRRRYYYYRRYYYRYRRRYRYRRRYYYRRRYYYYYYRRRRYYYYYRRRYRYYYYYYYYYRRYRYRRYYYYYYYYRRYYRRYRYYYYRYYYYYRRYYYYYRRYYYRRRRRYRYYYYYYYYYYYYYYYYRRYRYRYRRYYYRYRRYYRRRYYRYYYYYYYYRRYYYYYRRRYYRYRRYRRYRYYYYYRRRRRYYYYRRYYYYRRRYYYRRYYYRYRRRYRRRYYRRRRRRRRRYYRRRRYRRRRRYYRRRYYYRRYYYYYYYYYYRYYYYYYRYRRRRRYRRYYYRYRYRRYRRRRRYRYYYYRRRRRRRRRRRRRRRRRYYRRRRRRRRYRRYRYYYRRRYRRRRRYYRRYYRYYYYRRYYYRYRYYYYRRYYYYRYRRRRRRYYYYYRRYRYRRRRRRYYRRYYYYRRRYYRYYRRYYRRRYRRRRYRRRYYRRYYYRRYYRYYYYRRYYYYRRRYRRRRYYYYYYYRYYYYYYYYYRYYYYRRYYRYRYYRYYRRYRYYRRYYYRYRYYYYRRYYRRYYRRRRRYYRRYYRRRYRYYYRYYYRRRRRRYYYYYRYYRYRYYYRYYRYYYYYRRRRRYYYYRYYRRYYRRRRYRYYYYYRRYRYYYRRYYYRYYYYYRYYYYRYRYYYYRYYYRRRRRRRYRYYRRYYYYYRYRYYYYYYYYRRYYRRYRYYYRRRRYYYRRRRRRRRRRRRRRYRYRYRYYYYYYRYYRYYYYYYYYYYYRYRYYYYYRYYRRRYYRRYRYYYRYRYYYYYYRRYRYRYYYYRRYYRYRYRRRRRYRYRRRRRYRRYYRRYYRYYRRRYRYYRYYRRRYRYYYRRYYYYYYYYYYRYRYYYRRRRRYRRRYRYYRRYRRRYRYYYYYYYYRRYYYRRYRRYYRRRRYYYYRYRRRYRYYYYYYYRYRYYYRRYYRYYYYRRRYYYRYRYRRRRRYYYYRRYYYYYRRYYYRRYRRYRYYRRYRRRRRYRYYRYYRRRRYYRRRRRRYYRYRRRYYYYYRYRRYYYYYYYRRRYRRYYYYRYYRRYRRYYYYRRRRYRYYYRRYYYYYYYRRYRRYYRYRYYRRRYRYRRYYRYYRYRRYYYRYRRRRRYYYRRYYRYYYRYYRRYRRRYRRRYYYYRRRYRRYYYRYYRYYYRYYYYYYYRYRRYRYRYRYRRRRYYRRYRYYYYYRRRYYYRYYYRYYYRYRYRRYRRRRRRRYYRRYRRYRRYRRYYYYYRYRRYRYYRRYYYRYRRYYYYRYYRRYYYRRYYYYYYYYRYYRYYRYYRYYYRYYYRYRYRRRYRYYRYYRYRYYYRYYYYRYYRRRYRYYRYYRRRRRRYRRYYYYYRYRRYRYYRRYYYYYRYYRYYRYRRYRRYRRYYYYRYYRYYRRYYRRYRYRRRRRYYYYYYYRRRYYRYRRYYYYRYYRRRRRRYYYYYYYYRYYRYYRRYYRYYRYYRRRYRYRRYYYRRRRYYYRRRRYYYYRRYYRYYYYRRRYRYRRYYYRRYYRRYRRYRYRYYYYYYYYRYYYRYRYRRYYRRRYYRRYYYYRRRRRYRRYYYYRRYYRYYYYYYYYYYRYYRRRRRYYYRRRYYRRRRYRRRYYYYYRRYYRYYYYYYYYYYRRYRRYRRRRRYYRRRRRRRRRRRRYRRRYRYRYYRYRRRYRYRYRRYYRYRRYYRYRRYRYYRYYRYYRYYRRRRRRYYRRRRRRYRRYYYYYRRYRRRRRYYRYYYYRYRRYRRYRRYRRYYYYYRYYRRRYYRRYYYRRYYRRYRRYYYYYYYYYYRYYYYYRRYYRRYYYYRYRRRRRRRRRYYYYYYRRYYRRRYRRRYYYYYRYRRYYRYRRRYYYRRYRRYRRYRRYRRYRRRRYYYRYYRYRRRRYYRRYYRYYRYRRYYRYYYRYYRYYRRRYRRRRRRRRYRRYRYYYYYYRRRYYYYYRRRYYYRYYYRRRRRYRYRYRYYYYYYRRYYYYRYYYRYYYYYYYYRYRRRRRYYRYRRYYYYYRRYYYRYYYRRRRRRRRRRYRRRRRRRRRRRRRRYRRRRRYYYYRRYYYYRRRYYRYYYRRYYRYRRRYYYRYYYYRRYRYRYYYYRRYRYYYYRYRRRRYRRYYYYRRRYYYYYYYRYRRYRYRYRYYYRRYYRYRRRRRYRRYYRRRYYYYRRYYYRYYRRYYRYYYRYYYYRRYYYRYRRYYYRRYRRYYYYRYYRYRRYRRYRYYRYYYRYYRYYRYRRYYRYRYYYRYYYYRRYYYRYRYYYYYYYYRYRRYRYRYRYRYRRRRRRRYYYYYRYRYYYYYYRYYYYRYRYYYYRYYYRYYYYYYYYYRYRYYYYYRRYRRYYRYRYYRRYYRYYRRYRRYRRYYRYYYRYRRYYRYYYRYYRRYYRRRRRRRRRYRRRYYYRYRYYYYYRYYYRYYRRYRRRYYYYYRRYYRRYYRRRRYRRRRRYYRRYRRRRYRRYYRYRRRRRYYRYRYYRRYYRRYYRRRYRRRRRRYRYRRRRYYRRYYYYRRYYRYRYYYRYRYYYYYRRRYYRYYYYRRRYYYYYRRRYYYYYYYYYYRYYYYYRRYRYRRYYRYYRYYYYYRYYYYRRYYRYYYYRRYYYRYYYRYYRYYRYYYRYRRRRRYRRYYRRRRRRYYYRYRYRRYYRRRRYYRYRYRYYYRRYYRYYRRRYRYYRYRRRRRRYRYYYYYRYYYYRRYYYRYRYRRYYRYYRYRRYRRYRRYRRRYRYYYYYYYRYYRRYYRRRYYYYYYYYYYYYYYRRRRYRRRYYYYRYYRRYYYYRRYRRYYRYRRYRRYYRYYRRRYYYYYRRYRRYRYYYRYRRYRRYYRYRRYYRRRRYRRYYYRRRRYRRYYYRRRRRRRRYRRYYRYYYRYYYRRYYYRYRRYYRRYYRRRRYRYRYRRYRRYRRYYYRYRRRRYYYYYYRYYRYYYYRYRRRYYYRYYYYRYYYRRYRRRYYRYRYYYYYYYYRRRRYYYYRYYRYYYYYRRRYRYYRRRYYYRYRRYYYRYRYYYYRYYYRRYRRRYRRRRYYYRRRRRRRRYRRRRRRRYYRRYRRRRYYYRYYYYYYYYRYYYRYRYRRYRRYYRYYYYYRRYYYYYYRYYYYYRRYRRRRYYYYYYYRYYYRRYRRRRYYYYRYYYYRRRRRYYYRRYYYYRRRRYYRRYYYRYRRYYRRYRYYRYYYRRYYYYYRYYYRYYRRYYRRRRRYYYYYYYYRYYYYRYYRRYYRYYYYYYRYYYRRYYYRRYYRRYYYRYYYRRYYYYYYYRYYYRRYRYYRRYYYYRRRRRRRRRRYYYYYRYRYRYRYYYRYRRRRRYYYYYRRRRYYYRRYYYYYYYYYYRRYYYYRYYRRYYYYRRRRRRYYYYYYYRYRRRYYRYYYRRYYRRRRRRRYRRYYYRRYYYYYYYRRRYRRYRRYYYYYYYYRYYRYYYYYRRYYYYRYYRRRYYRRYRYYRRYYYYYYYYRRYYYRRRRRRRRYYRYRYYYRYYRYRYYYYRYYRYYRYYYRRYRYRYYYYYYYRRRYYYRYYRRYYRRRYRRRYYRYRYYYYYYYRYRYYYYRYYYRRYRRYYYRRYYRYRYYYYRRRYYRYYYYYYRRYRRRRRRRRYRYRRRYRRRRRRYYRYYYRRYYYYRYRYYRRRYYRYYRRYRRRRRYRYRYYRRRRYYRRYRRRYYYYRRRRRRRYRYYYYRYYYYYYRRYYRRRYYRRYRYRRRRYYYYRRYRRYYYRYRRYYRRRYYYRRYYYYYRRYYRYRYYYYRRYYRYRYYRRYYRRYYYYRYYYYYYYYRYYYRRRRRRYYRYRYYRRYRYYYRYRRYYRYRRRYYYYRRRRYRRYRRYRRYRYYRRYYYYYRRYYYRRYYYRYYYYRYYYYYYRRYYRRYYRYYRYYYYYRYRRRYYYYRYYRYYYYYYYYYYYYYRYYRRRRRYRRRYYYYRYYRYYYYRRYRYYYYYRRYRRYYYRYRYRRRRRYYRYYRYYRYYYYRYYYYYRYYYRYRRYYRYRYYRYYRRRYYYRRYYRRYYYYYYRYYYYRRRRRRRRRRRRYYRRYRYRRYRRRYYRYRYYYYYRYYRRYYYRRYRRYYRRRRYYYYYYYYYYYYYRRRRRYRRYYYYRRRYYRRYYRRYRRYRRRRRRYRRRRRRRRRRYYYRRRRYYYRRYRYYYYYYYRRYYYYYRRYRRRRYRYYRYRRYRYYRRRRYRYYYRRRYRYRYYYYRYRYRYRRYYYRYYRYYRYYYRYYYRYYYYRRYYRRYYYYRYRYYRYYRRYRRYRRYRRYRRRRRRRRYRRYRYYRRYYYRRRRRRYYRRRYYYYYRRYRRRRRRRYRRRRRRYYYYYYYYYRRRYRRRYYRY
>Ricf/
RYRRRYRRYRYYYRYYYYRRYYRRYYYRRRRYYRYRRRYYYRRYYRYYYYRRYYRRYYYRYYRRYRRYRRYRRYRRYYRYRRYRRYYRYYRYYYYRYYRYYRYYYRRRRRRRYYYRRYYRRYYYYRRRYRRRYRRYRRYYYRYYRYYRRRYYYRYYYRYRRYYRYYYYYRYRRYRYYRYRRRRRRYRRYYYRRRRYYRRRRRRRYRRRRRYRYYYRRYYYYYRYYRYYYYYYYYYYYYYYYYYRYRRYRYYYYYRRRYYYRYYRRRYYYRYYYYYYYRYRYYYYYRYYYYYRYRRYYYRYRYRRYRRYYRYRYYRRRYYYRYYYYYYYYYRYRRYRRYRRRYRYRRYYYYRRYYRRRYYYYRRRRRYYYRRRYRRRRYYYYYYYRRYRYRYYRRYRYYRRRYRRRRYYYYYYYRRRYYYRRYYYYYYYYYYRRYRYYRRYRRRRRYRRYRRRYYRYRYRYYYYRRRYYRYYYYYYYRRRRRYYYRYYYRRYRRYRRRYYYRYYRRYYRRRYRYYYYYYRYYYRYYRYYYYRRYYRRRYYYRRYYYYRRYYYRYYRRYRRYYYYRYYRRYRRYRRYYYYYRYRRYRYYRYYRRRRRYRRYRRYYRYYRYRRYYYRRRYRYRYRYRYYYYRYYYRYYRRYYRYYRYYYRYYYRRYRRRYRYRRYYRYRYYRYRYRYRYYRYRRYYRRRYRYYRYYRYYYRYYYRRYYYRRYRYRRRYRRRYYYYRYYYRYYYYRYYYYYRYYRYYYYYYYYRYYRRYRYYYYYYRYYYYRYYYRYYRYYRRRRYRRRYYRRYYYRYRRRRRRRRRRRRYRRYRRYYYRRRRYYRRYYRRRRRRRYYRYYYYYRYYYRRYYRRYRYYRYYRYRRRRRRYRRRYYYYYYYYYRYYYYYRRYRRRYRRYRYRRYRRYRRRYYYRYYRYYYYYYYYYRRYRYRRRYYRYYYRYRRRRYYYYRRYYYYYYRYYRRRRYYRYRYYYRRYYRYRYRRRYRRYRRYYRRRYRYYYYYYRYYRRYRYRYYRYYRYRYRRRRRYYRRYYYRRYYYYYRYYYYRRYRRRRYRYRYYRYRRRYRYRRRYYRYRRRYYYYYRYYRRRRYRYYYYYRYRYYRRYRRRRYYYYYYYRYYYYYYYYRYRYYYYYRYRYYYRYRYRRRYRRRRRYYYRYRYYRYRRRRRYYRYRYYRRRRYYYYRRYYYRRRRRRYYRRYRYRRYRRYRYYYYYYYYRRYYRYRRYYRYYRYYYYYRYRRRRYRYRYRYYRYYYYRRRRYYRRRYRYYYYYYYRRRRRRYYRYRRYYRYYRYRRRYYYRYYRYYRRYYYYYYYYYRYRYRRRRRYRRRYRYYRYYYRRYRRRYYYRRRRRRRRYYYRRYRYYYYYRRYRYYRYRYYYRYYYRRYYYYYYRRYYYYYRYYYYYYRYYYYYYYYYRYYYYRRYYRYYYYRRYYRRRRYYYRYYYRRYYYRYYYRYRYRYRRRRRRRYYRRRYRRYYYYRYYRRRRYYRRRRRYYYRRYRRRYRRYRYRRYYYYYYRYRYYYRYYRYRYRYYYRRRRRYYRRYRYRRRRYRRYRRYYRYRRYYRYRYYRYYRRRYRYYRYYRYRYRYYYRRYYYYYRRYYYRYYRRRYRRYYYRRRRRRYYYYRYYYRRRYYRRYYYRYYRRYRRYYYYRRYYYRYRYYYRRYYYRRRYRRYRYYYYYYRYYYRYYYRYRYRRYYYYRYRYYYRRYYYYYRRYRRRYYRRRRRRRRYRRYRYYYRYRYYYYYYRRYRYRYYRRYYYYRYYYYYYYYYYYRYYRYYYYRYYRRRRYYRRYYRRRRRRYYYRYYRYYYYRYYYYYYYRRRYRYYYRRYYYYYYRRYYYYYRRYRRYRRRYYYYYYYYYYYYYRYYYRRRYYRRRYYYYRRRYRRYYRRRRRRYYYYYYRYRRYRRYYRRRYRRYYRRYYYYYYYYYYYYRYYYYYYYYRYYYYYYYRYYYRRRYYYYYYYRYYRRRRRRRYYRRRRRRYYRRYYRYYRYYYYYYYYYRYRRRYYYRYRYYYRRYYYRYYRRRYYYYYYYYRYYRRYYRYRRRRRYRYRRRYRYRYYRYRYYYRRYRYYYRRRRYYRRRRYYRRYRYRRYRRRYRYRRYYYYYRRYRYRYYRRYRRRRYYRRRRYYYYYYRYYYYRRRRRYYRYRYYRRRRRRYRRYYRYYYYYRYRRYRYRRYYRYYRYYRYRYRYRYYYYYRYYRYRRYYYYYYYYYYRRYYRYRYYRRYRRYRRYRRRRRRRYYYRRRRRYYRRYYRRYRYYRYYRYRYRYYRRYRYRYYYRRYRYRRYYYYYYYRYRRYYYRRYRRYRYYRRYYYYYRRYYRYYRYYYYYRRYYYYYRYRYYRYYRYYRRRYYYYRYYYYYRYYRRRYRRRRRRYRRRYRYRRRYYRRRYRRYYYRYYYYYYYYYRYYYRRYRYYYRRRYRYRYYYYRRRRRRRYRRYRRRYRYRRYYRYYYYYRRYYYYYRYYYRRYRRRRRYRYYYYYRRYRYYRRRRRYRRYRRRYYYYRYRRYRRYRRYRYYRRRYRYRRRRRYYYYRRRRRYRRYRYYRRRYYRRRYRYYRYYRYYYRYRYRRYYYRYRYYRRYYRYYRYYYYYYYRYYRYYRYYRYYYYYRYYRRYRYYRRYYRRRRRYRYRRYYRYRYYYYYRRYYRRYRRRRRYYYYRRYRYYRYYYYYYYYRRYYYYRYRRRRRRRRRRRRYYYYRYYYYRYYYYRRYRYYYRYYYYRRYYYYYYRRRYRYYYRRRRRYRYRYRYRYYRRYRYYRYYYRRYYYYRRRRYRRYYYYYYRRRYRRYRYYRRYYYYYRYYRYYRRRRRRYRRRYYYYYRRRYRYYYRRRRRYRRYYYRYRYRRYRYYYYYYRYYRRRRYRYYRRRYYYYRYYRYRYRRRYRYRYYRYRYRYYYRYRRYYRRRRYRRRYRYRRRYRYRRRRRYRYRYYYYRYYRYRRYRRYYRYRRYYRYYRYYRYRYYRRYYRRRRYRRRRRYRYYYRRYYRRYYRRYRRYYRYYYRYRRYRRRRYYYYRYRRYYRRRYRYYYYYRYRYYYYRRRYYYYRRRRYYYRYYYYYYYRYYYRYRYYRRRRRRYYYRRYYRRRRYYRYRYYRRYRRRYRRYYYYYYRRRYRYYRYYYYRYRYRRYRYRYRYYRYRYYRYRRYYYRYYYYYRYYRYRYRYYRYYYRYRRRRRYRRYYYYYRYYRYRYYYRRYRRYYYYYRYYRYYRRRYRRRYRRRRYYRYYRRRYRYYRYYRYRRYRRRYYYYRYRRYRRRRYYYRYYYYYRRYYRRYRYYYRYRRRRRYYRRYYYRRYYYYYYYYYYRYRRYRYYYYYYRRRYYYRRYYRRYYYYYYRRRRYRRYRYYYRRRYYYYRYYRRYRRYYYYRYYRRYYRRRRYYYRRYRRRYYYYYYYRRYYYRRYRRYYRYYYYRRYRRRRRYYRYYYRRYYYRYRYRYRYYRYYYRYRRYYYYYRYRYRYRRRRRRRRYRRYYYRYRRRYYRRRYYRRYRYYYYRYYYYYRRRRYRRRYYYRRRRYYYYYYYYYYYYRRRYRYYYYRRRRYYYYRRYRYYYRRRYYYRYRRRRYRYRRYYRRYYYYRYRRYRRRRRRRRYRRYYYYYYYYYRYRRYYRRRYYRYRYYYYYRYYRRYYRYYRYYRYYRYRRYRRYRYYRYRRYYRRYYRYYRRRRYYYYRRRYRRYRRRYYYYRYRRYRRRRRYYYRRYYRRYRRRRYYYYRYYRRRRRYRRYYYRRRYRYYYRYYYYRRYYRYRRYRYYRRYYYYYRYRRYYYYYYYYYYYYYRRRRYYRYYRYRYYYRRYRRRYRRRRYYRYRRRYYYYRYYYYRRYRRYYRRRRYRRYYRRRYRYYRRYRRYRYYRRYYYYRYRRRYRYYYRRRYYRYYRRRRRRRRRYYYYRRRRYYYRRYYYYYRYRYRRYYYYRRYRYYRRRYYYRRRYRRYRRRRRYYYYRRRYYRYYRRRRRYYRRYYRYRRRYYRYYYRYYYYYRYYRRYRYRYRYRYRRRRRYYYYRRYRRYYRRYRYRRRYRYYYYRYRYYYRYYYRYYRYRYYYRYRYYRRRYYYRRRRRYRRRYRYRRYYYYRRRYYRRYYRRRYYRRRYRRRRYYYYYYRYYRRRRRRYYRRRRYYRYYYYRYRRYYRRYRYYYRRRRYYYYRYRRRRYRRRYYRYYYYYYYRYRYYYRYRRYRRYRRRRRYYRYYYYYYYRRRYRRRYRYRYYRRYYRRRYYYYRYRYYRYYYYYRYYRYYYRRYYRRRYYYYYYYYYYRRYYYYRYYYRRRRRYYRRRRRRRYYYYYYYYRYYRYYRYRRRYRRYRYYRYRYRYYYYYRYYRYRRYYYRRRYYRRRYYRYRYRYRYRRRRRYYYYRRYRRYYRYRRYRRYYRYRYYYRYYYRRYRRYRRRRYRYYRYYRRRRRRYYRRYYYYYYRRRRRYRYYRYYYYYYRRYRRYYRRRYRRRRRRYRRRRYRYRRRRYRYYYYYRYYYRYRYYYYYYRRRRYYYYYYYYYYYYYYYYYYYYYYYYRRRYYYYYYYYYRYRRYRRYYYRRYYYYRRYYRYYRRRYYRRRYRYYRYYYRRYYYYYYYRRRRRRYYRRYYYRYYRRRYYYYYYYYYRRYYYYYYYRYYRRRYRYYRYYRYYYYRYYRRRYYYYRRYRYYRYRRYYRYYYRRRYYYRYYRYRYYRYRRYYRRYRRYRRRRRRRRRRRRRYYRYYRRRRRYYYRYYYYYYRYYRYYYYYYRRRRRRYYYYRYYYRYRRRRYYRYRRRYRRYYRRRYRYYRYRRRRYRYYYYYYRYYRYYYYRRRYYYRRYYYRYRRYYYYRYYYYYYYYRYRRYRRYYRRRYYYYRYRRYYYYYRYRYYRYRRYRRRRRYYRYYYYYYYRRYYRYYYRYYYRRYYRRRYYRRRRYYYRRYYRRYYYRYYYRYYRYRRRYRYRYYRRRYYYRRRRYRRYYRRYYRRYRYYRRYRYYYYRYRRRYRYRRYRYRRYYRYYYYYRYRYYYYYRYRYRYRYYRRYRRRRYYYRRRYYRYRRYRRYRRYYYRYYYRYYYYYRRRRRYRYYRRYRRYYRYRRYYYYYYRYYYRYRRYRRYRRYYYRYYYRRYYYYRRYYRRRYRRRRRRYYYYRRRRYRYRYRYRRRYYRRRRRRRRRYYRRRYRYRRYRRRRRYYRRRYYRRYRYRRYYYYYYRYRRRYRRYRYRRRRYYRYYYRYYRRRRRRRYRRYRRYYYYRYRYYRYRYYRRYYYRYYYRYRYRYRYRRYRRYYYYRRYRYYYYYYYYYRYYYYRRYYYYRRYYRYYYRRRRRRYRRYRYYYYRYRRRRRRRRRRYYYYRRYRRRYRRYYYRRRRRYRRRRRYYYYRYRYRYRYYRRYYRYYYYYYYYRYRRRYRYYYRYRYYRYRYYRRYRYYYRRRYRRRYYRRYRRYYYYRRRYRYRYYYYYYYRRRRRYRRYYYRRRYRRYRRYYYRRRYRRYYRRYYRYRRRRYYYYYRYYRRRYYRRYRRYYRYYYYRRYYYYYYYRYRYRYYRRYYYYYYRRRYRYYRYYRRRRYRRYYYYRRYYYRRRRYRYYYRRYYYYYYYYRYYRYYRYYYYYYRYYRYRRYRRYRYYYYYYRYYYYRRYYYYRRYRRRRRYYRRYYRRRYYYYYYYYRRYYYRRYRRRRRRRRRRYYRRRRYYRRYRYYRRRRYRYRRYRYRRRRYRYRYYYYRRYRYYYYYYRYYYYRYYYYYYYYRRYRRRRYRYRYYYRYRYYRYRYYRRYRRRYYRYYYRRYRRYRRYRYYRYYYYRRRRYRRRYRRYYYYYYYYRRYYYYYRRYYYRRRRRYRRYYYYRRYRRYYYYRYYRYYYRYYYRRRYRRRRRYYYYYYYYYYYRRRRYYYRRYRYRRYYRRYYYRYRRYYYYRYYRYRRRRRRYRYRYYYRYYRYYRRRYYYRRRRRYRRYRRYYYYYRYRRYYRRYRYYYYYYYYRRRYYRRRYRRYYYYYYYYYYRYYRYRRYYRYRYYRRRRRRYYYYYRYYYRRYYYYYYYYRRYRRYYRRYYYYYYRYYYRYYYRRYYRYYRRRYYRYYYRYYYYYYYYYYYYYYRYRYYRRYRRYYYRRRRRYYYRRRYRYRRYRYRRRRRYRRRYYYRRRRYRYYYYRYRYYRRRYRYRYYYYYYYYYRRYYYRYYYYYRYYYRRRYRYRYYYYRYYRYRYRRRYYRRYRRRRRRRRYYYRYRYRYYRYRYRYRRRYYYRRYRYYYRRYYYRRRRYYYYYYYRRRYYYRRRYYYYYRYRRRYRRYYYRYYRRYRRYRRYRRYYYYYYYRYYYRRRYYRYYYRYYRYYYYYYYYYRYRYRYRRRYRYYRRRYRYRYRYRRYRRRRYRYYYRYRRYYRYRRYYRYYYYRYYRRYYRYRRYRYYYRRRRYYRRRRYYYYYYYYRYYYYRRYRYYRRYYRRRYYRRYRRYYRRYRYYYYRYYRRYYRRRRYYRYYYYYYYRYYRYYYRYRRRRRYRYYYRRYRYYYYRRRYYRRRYYRRRRYYRRRYRRYYRYYRRYYYRYRRYRRYRYYRRRYRYRYRRRRYYYRYRYYYYYRRRRRYRRRRRYYRRRYYRYYYRRRRRYRYYYRRRYYRRYYYRRYRYRYRYRRYYYYRYRYRYRRYRRYRYYYRYYYRYRYYYYYRYYRYRRYRYYRRYYYYRRRYRYYRYRRRRRRYYYRRYYRYRRRRYYYRRYRRRYYYYYRRRRRRRRYRYYYRYYYYRRYRYYRRYYYYRRYYYYRRYYYYYYYYYYRRYYRYRRRRRYYYYYYYYYYRRYRRRRYYYYYRRRYRRRYRRYYRRYYYYRYYRYYYRRYRYRRYRYRYYRRYRYYRYYYRRYYYYYRYYYYRRYYRYRRYYYRYYYYRYRRYRRYRRRRRYYYRYYRYRYYRRRRYRRYYRRRRYYRYYYRYYYYYRRRYYRRYYYYYYYYYYYYRRYYRRYYYYRRRRYRYYYRRRRRRRRRRRYYRRRYRRRYYYRRRRRRRRYYYYRYYRRYYRRYRYYRRYYYRYRYRYYRYYRRRYYYRYRRYRRYYYYYYYYRRYYYYYRRYYRYRRYYRRYYYRYYRRRYRRYRRRRRRRYYRYYYYYYYYYYYYYYRYYRRYYYYYRRYRYRRYYYYRYYYRYYYYYYYYYYYRRYRYYYYYYRYYYYYYRRRRRYRRRRYRRYYRRRYYRRRRRRRRRYYYYRRYYYRYRRRYRYRRRYYYRRRYYYYYYRRRRYYYYYRRRYRYYYYYYYYYRRYRYRRYYYYYYYYRRYYRRYRYYYYRYYYYYRRYYYYYRRYYYRRRRRYYYYYYYYYYYYYYYYYYRRYRYRYRRYYYRYRRYYRRRYYYYYYYYYYYRRYYYYYRRRYYRYRRYRRYRYYYYYRRRRRYYYYRRYYYYRRRYYYRRYYYRYRRRYRRRYYRRRRRRRRRYYRRRRYRRRRRYYRRRYYYRRYYYYYYYYYYYYYYYYYRYRRRRRYYRYYRRYRYRRYRRRRRYYYYRRRRRRRRYRRRRRRRRRRYYRRRRRRRRYYRYRYYRRRRYRRYRYYYRRYRRYYYYRRYYRRYRYYYYYRYYYYRYRRRRRRYYYYYRRYYYRRRRRRYYRRYYYYRRRYYRYRRRYYRRRYRRRRYRRRYRRRRYYRRYYRYYYYRRYYYYRRRYRRRRYRYYYYYRYYYYYYYYYRYYYYRRYYRYRYYRYYRRYRYYRRYYYRYRYYYYRRYYRRYYRRRRRYYYRYYRRRYRYYYRYYYRRRRRRYYYYYRYYRYRYYYRYYRYYYYYRRRRRYYYYRYYRRYYRRRRYRYYYYYRRYRYYYRRYYYRYYYYYRYYYYRYRYYYYRYYYRRRRRRRYRYYRRYRYYYRYRYYYYYYYYRRYYRRYRYYYRRRRYYYYRRRRRRRRRRRRRYYYRRRYYYYYYRYYRYYYYYYYYYYYRYRYYYYYRYYRRRYYRRYRYYYRYRYYYYYRRRYRYRYYYYRRYYRYRYRRRRRYRYRRRRRYRRYYRRYYRYYRRRYYYYRYYRRRYRYRRRRYYYYYYYYYYRYRYYYRRRRRYRRRYRYYRRYRRRRYRYYYYYYYRRYYYYRYRRYRRRRRYYYYRYRRRYRYYYYYYYRYRYYYRRYYRYYYYRRRYYYRYRYRRRRRYYYYRRYYYYYRRYYYRRYRRYYYYRRYRRRRRYYYYRYYRRRRYYRRRRRRYYRYRRRYYYYYRRRRYYYYYYYRRRYRYYYYYRYYYRYYRYYYYRRRRYRYYYRRYYYYYYYRRYRRYYRYRYYRRRYRYRRYYRYYRYYRYYYRYRRRRRYYYRRYYRYYYRYYRYYRRRYRRRYYYRRRRYRRYYYRYYRYYYRYYYYYYYRYRRYRYRYRYRRRRYYRRYRYYYYYRRRYYYRYYYRYYYRYRYRRYRRRRRRYYYRRYRRYRRYRRYYYYYRYRRYRYYRRYYYRYRRYYYYRYYRRYYYRRYYYYYYYYRYYRYYRYYRYRYRYYYRYRYRRRYRYYRYYRYRYYYRYYYYRYYRRRYRYYRYYRRRRRRYRRYYYYYRYYRYRYYRRYYYYYRYYRYYRYRRYRRYRRYYYYRYYRYYRRYYRRYRYRRRRRYYYYYYYRRRYYRYRRYYYYRYYRRRRRRYYYYYYYYRYYRYYRRYYRYYRYYRRRYRYRRYYRRRRRYYRRRRRYYYYRRYYRYYYYRRRYRYRRYYYRRYYRRYRRYRYRYYYYYYYYRYYYRYRYRRYYRRRYYRRYYYYRRRRRYRRYRYYRRYYRYYYYYYYYYYRYYRRRRRYYYRRRYYRRYRYRRRYYYYYRRYYRYRYYYYYYYYRRYRRYRRRRRYYRRRRRRRRRRRYRYRRYRYRYYRYRRRYRYRYRRYYRYRRYYRYYRYYYYRYYRYYRYYRRRRRRYYRRRRRRYRRYYYYYRRYRRRRRYYRYYYYRYRRYRRYRRYRRYYYYYRYYRRRYYRRYYYYRYYRRYRRYYYYYYYYYRRYYYYYRRYYRRYYYYRYRRRRRRRRRYYYYYYRRYYRRRYRRRYYYYYRYRRYYRYRRRYYYRRYRRYRRYRRYRRYRRRRYYYRYYRYRRRRYYRRYYRYYRYRRYYRYYYRYYRYYRRRYRRRRRRRRYRRYRYYYYYYRRRYYYYYRRRYYYRYYYRRRRRYRYRYRYYYYYYRRYYYYRYYYRYYYYYYYYRYRRRRRYRRYRRYYYYYRRYYYRYYYRRRRRRRRRRYRRRRRRRRRRRRRRYRRRRRYYYYRRYYYYRRRYYRYYYRRYYRYRRRYYYRYYYRRYYRYRYYYYRRYRYYYYRYRRRRYRRYYYYRRRYYYYYYYRYRRYRYRYRYRRRRYYRYRRRRRYRRYYRRRYYYYRRYYYRYYRRYYRYYYRYYYYRRYYYRYRRYYYRRYRRYYYYRYRRYRRYRRYRYYRYYYRYYRYYRYRRYYRYRYYYRYYYYRRYYYRYRYYYYYYYYRYRRYRYRYRYRYRRRRRRRYYYYYRYRYYYYYYRRYYYRYRYYYYRYYYRYYYYYYYYYRYRYYYYYRRYRRYRRYRYYRRYYRYYRRYRRYRRYYRYYYRYRRYYRYYYRYRRRYYRRRRRRRRRYYRRYYYRYRYYYYYRYYYRYYRRYRRRYYYYYRRYRRRYYRRRRYRRRRRYYRRYRRRRYRRYYRYRRRRRYYRYRYYRRYYRRYYRRRYRRRRRRYRYYRRRYYRRYYYYRRYYRYRYYYRYYRYYYRRRRYYRYYYYRRRYYYYYRRRYYYYYYYYYYRYYYYYRRYRYRRYRRYYRYYYYRRYYYYRRYRRYYYRRRYYYRYYYRYYRYYRYYYRYRRRRRYRRYYRRYRRRYYYRYRYRRYYRRRRYYRYRYRYYYRRYYRYYRRRYRYYRYRRRRRRYRYRYYYRYYYYRRYYYRYRYRRYYRYRRYRRYRRYRRYRRRYRYYYYYYYRYYRRYYRRRYYYYYYYYYYYYYYYRRRYRRRYYYYRYYYRYYYYRRYRRYYRYRRYRRYYYYRRRRYYYYYRRYRRYRYYRRYRRYRRYYRYRRYYRRRRYRRYYYRRRRYRRYYYRRRRRRRRYRRYYRYYYRYYYRRYYYRYRRYYRRYYRRRRYYYRYRRYRRYRRYYYRYRRYYYYYYYYRRYRYYYYRYRRYYYYRYYYYRYYYRRYRRRYYRYRYYYYYYYYRRRRYYYYRYYRYYYYYRRRYRYYRRRYYYRYYRYYYRYRYYYYRYYYRRYRRRYRRRRYRYRRRRRRRRYRRRRRRRYYRRRRRRRYYRRYYYYRYYYRYYYRYRYRRYRRYRRYYRYYRRYYYYYRRYYYYYRRYRRRYYYYYYYYRYYYRRYRRRRYYYYRYYYYRRRRRYYYRRYYYYRRRRYRRRYYYRYRRYYRRYRYYRYRYRRYYYYYRYYYRYYRRYYRRYRRRYRYRRYYRYYYYYYYRRYYRYYRYYYRYYYRRYYYRRYYRRYYYRYYYRRYYYYYYYRYYYRRYRYYRRYYYYRRRRRRRRRRYYYYYRYRYRYRYYYRYRRRRRYRRYYRRRRYYYRRYYYYRYYYYYRRYYYYRYYRRYYYYRRRRRRYYYYYYYRYRRRYYRYYYRRYYRRRRRRRYRRYYYRRYYYYYYYRRRYRRYRRYYYRYYYYYYYRYYYYYYRYYYYRYYRRRYYRRYRYYRRYRYYYYYYRRYYYRRRRRRRRYRRYRYYRRYYRYRRYYYRYRRYYRYYYRRYRYRYYYYYYYRRRYYYRYYRRYYRRRYRRRYYRYRYYYYYYYRYRYYYYRYYYRRYRRYYYRRYYRYRYYYYRRRYYRYYYYYYRRYRRRRRRRRYRYRRRRRRRRRRYYRYYYRRYYYYRYYYYRRRYYRYYRRYRRRRRYRYRYYRRRRYYRRYRRRYYYYRRRRRRRYRYYYRRYYYYYYRRYYRRRYYRRYYYRRRRYYYYRRYRRYYYRYRRYYYRRRYYRRYYYYYRRYYRYRYYYYRRYYRYRYYRRYYRRYYYYRYYYYYYYYRYYYRRRRRRYYRYRYYRRYRYYYRYRRYYRYRRRYYYYRRRRYRRYRRYRRYRYYRRYRYYYRRYYYRRYYYRYYYRRYYYYYYRRYYRRYYRYYRYYYYYRYRRRYYYYRYYRYYYYYYYYYYYYYRYYRRRRRYRRRYYYYRYYRYYYYRRYRYYYYYRRYRRYYYRYRYRRRRRYYRYYRYYRYYYYRYYYYYRYYYRYRRYYRYRYYRYYRRRYYYRRYYRRYYYYYYYYYYYRRRRRRRRRRRRYYRRYRYRRYRRRYYRYRYYYYRRYYRRYYYRRYYRYYRRRRYYYYYYYYYYYYYRRRRRYRRYYYYRRRYYRRYYRRYRRYRRRYRRYRYRRRRRRRRYYYRRRRYYYRRYRYRYYYYYRRYYYYYRRYRRRRYRYYRYRRYRYYRRRRYYYYYRRRYRYRYRYYRYRYRYRRYYYRYYRYYRYYYRYYYRYYYYRRYYRRYYYYRYRYYRYYRRYRRYRRYRRYRRRRRRRRYRRYRYYRRYYYRRRRRRYRRRRYYYRYRRYRRRRRRRYRRRRRRYYYYYYYYYRRRYRRRYYRY
>acn/
RYRRRYRRYRYYYRYYYYRRYYRRYYYRRRRYRRYRRRYYYRRYYRYYYYRRYYRRYYYRYYRRYRRYRRYRRYRRYYRYRRYRRYYRYYRYYYYRYYRYYRYYYRRRRRRRYYYRRYYRRYYYYRRRYRRRYRRYRRYYYRYYRYYRRRYYYRYYYRYRYYYRYYYYYRYRRYRYYRYRRRRRRYRRYYYRRRRYYRRRRRRRYYRRRRYRYYYYRYYYYYRYYRYYYYYYYYYYYYYYYYYRYRRYRYYYYYRRRYRYRYYRRRYYYRYYYYYYYRYRYYYYYRYYYYYRYRRYYYRYRYRRYRRYYRYRYYRRRYYYRYYRYYYYYRRYRRYRRYRRRYRYRRYYYYRRYYRRRYYYYRRRRRYYYRRRYRRRRYYYYYYYRRYRYRYYRRYRYYRRRYRRYRYYYYYYYRRRYYYRRYRYYYYYYYYRRYRYYRRYRRRRRYRRYRRRYYRYRYRYYYRRRRYYRYYYYYYYRRRRRYYYRYYYRRYRRYYRRYYYRYYRRYYRRRYRYYYRYYRYYYRYYRYYYYRRYYRRRYYYRRYYYYRRYYYRYYRRYRRYYYYRYYRRYRRYRRYYYYYRYRRYRYYRYYRRRRRYRRYRRYYRYRRYRRYYYRRRYRYRYRYRYYYYRYYYRYYRRYYRYYRYYYRYYYRRYRRRYRYRRYYRYRYYRYRYRYRYYRYRRYYRRRYRYYRYYRYYYRYYYRRYYYRRYRYRRRYRRRYYYYRYYYRYYYYRYYYYYRYYRYYYYYYYYRYYRRYRYYYYYYRYYYYRYYYRYYRYYRRRRYRRRYYRRYYYRYRRRRRRRRRRRRRRRYRRYYYRRYRYYRRYYRRRRRRRYYRYYYYYRYYYRRYYYRYRYYRYYRYRRRRRRYRRRYYYYYYYYYRYYYYYRRYRRRYRRYRYRYYRRYRRRYYYRYYRYYYYYYYYYRRYRYRRRYYRYYYRYRRRRYYYYRRYYYYYYRYYRRRRYYRYRYYYRRYYRYRYRRRYRRYRRYYRRRYRYYYYYYRYYRRYRYRYYRYYRYRYRRRRRYYRRYYYRRYYYYYRYYYYRRYRRRRYRYRYYRYRRRYRYRRRYYRYRRYYYYYYRYYRRRRYRYYYYYRYRYYRRYRRRRYYYYYYYRYYYYYYYYRYRYYYYYRYRYYYRYRYRRRYRRRRRYYYRYRYYRYRRRRRYYRYRYYRRRRYYYYRRYYYRRYRRRYYRRYYYRRYRRYRYYYRYYYYRRYYRYRRRYRYYRYYYYYRYRRRYYRYRYRYYRYYYYRRRRYYRRRYRYYYYYYYRRRRRRYYRYRRYYRYYRYRRRYYYRYYRYYYRYYYYYYYYYRYRYRRRRRYRRRYRYYRYYYRRYRRRYYYRRRRRRRRYYYRRYRYYYYYRRYRYYRYRYYYRYYYRRYYYYYYRRYYYYYRYYYYYYRYYYYYYYYYYYYYYRRYRRYYYYRRYYRRRRYYYRYYYRRYYYRYYYRYRYRYRRRRRRRYYRRRYRRYYYYRYYRRRRYYRRRRRYYYRRYRRRYRRYRYRRYYYYYYRYRYYYRYYRYRYRYYYRRRRRYYRRYRYRRRRYRRYRRYYRYRRYYRYRYYRYYRRRYRYYRYYRYRYRYYYRRYYYYYRRYYYRYYRRRYRRYYYRRRRRRYYYYRYYYRRRYYRRYYYRYYRRYRRYYYYRRYYYRYRYYYRRYYYRRRYRRYRYYYYYYRYYYRYYYRYRYRRYYYYRYRYYYRRYYYYYRRYRRRYYRRRRRRRRYRRYYYYYRYRYYYYYYRRYRYRYYRRYYYYRYYYYYYYYYYYRYYRYYYYRYYRRRRYYRRYYRRRRRRYYYRYYRYYYYRYYYYYYYRRRYRYYYRRYYYYYYRRYYYYYRRYRRYRRRYYYYYYYYYYYYYRYYYRRRYYRRRYYYYRRRYRRYYRRRRRRYYYYYYRYRRYRRYYRRRYRRYYRRYYYYYYYYYYYYRYYYYYYYYRYYYYYYYRYYYRRRYYYYYYYRYYRRRRRRRYYRRRRRRYYRRYYRYYRYYYYYYYYRRYYRRYYYRYRYYYRRYYYRYYRRRYYYYYYYYRYYRRYYRYRRRRRYRYYRRYRYRYYRYRYYYRRYRYYYRRRRYYRRRRYYRRYRYRRYRRRYRYRRYYYYYRRYRYRYYRRYRRRRYYRRRRYYYYYYRYYYYRRRRRYRRYRYYRRRRRRYRRYYRYYYYYRYRRYRYRRYYRYYRYYRYRYRYRYYYYYRYYRYRRYYYYYYYYYYRRYYRYRYYRRYYRYRRYRRRRRRRYYYRRRRRYYRRYYRRYRYYRYYRYRYRYYRRRRYRYYYRRYRYRRYYYYYYYRYRRYYYRRYRRYRYYRRYYYYYRRYYRYYRYYYYYRRYYYYRRYRYYRYYRYYRRRYYYYRYYYYYRYYRRRYRRRRRRYYRRYRYRRRRYRRRYRRYYYRYYYYYYYYYRYYYRRYRYYYRRRYRYRYYYYRRRRRRRYRRYRRRYRYRRYYRYYYYYRRYYYYYRYYYRRYYRRRRYRYYYYYRRYRYYRRRRRYRRYRRRYYYYRYRRYRRYRRYRYYYRRYRYRRRRRYYYYRRRRRYRRYRYYRRRYYRRRYRYYRYYRYYYRYRYRRYYYRYRYYRRYYRYYRYYYYYYYRYYRYYRYYRYYYYYRYYRRYRYYRRYYRRRRRYRYRRYYRYRYYYYYRRYRRRYYRRRRYYYYRRYRYYRYYYYYYYYRRYYYYRYRRRRRRRRRRRRYYYYRYYYYRYYYYRRYRYYYRYYYYRRYYYYYYRRRYRYYYRRRRRYYYRYRYRYYRRYRYYRYYYRRYYYYRRRRYRRYYYYYYRRRYYRYRYYRRYYYYYRYYRYYRRRRRRYRRRYYYYYRRRYRYYYRRRRRYRRYYYRYRYRRYRYYYYYYRYYRRRRYRYYRRRYYYYRYYRYRYRRRYYYRYYRYRYRYYYRYRRYYRRRRYRRRYRYRRRYRYRRRRRYRYRYYYYRYYRYRRYRRYYRYRRYYRYYRYRRYRYYRRYYRRRRYRRRRRYRYYYRRYYRRYYRRYYRYYRYYYRYRRYRRRRYYYYRRRRYYRRRYRYYYYYRYRYYYYRRRYYRYRRRYYYYRYYYYYYYRYYYRYRYYRRRRRRYYYRRYYRRRRYYRYRYYRRYRRRYRRYYYYYYRRRYRYYRYYYYRYRYRRYRYRYRYYRYRYYRYRRYYYRYYYYYRYYRYRYRYYRYYYRYRRRRRYRRYYYYYRYYRYRYYYRRYRRYYYYYRYYRYYRRRYRRRRRRRRYYRYYRRRYRYYRYYRYRRYRRRYYYYRYRRYRRRRYYYRYYYYYRRYYRRYRYYYRYRRRRRYYRRYYYRRYYYYYYYYYYRYRRYRYYYYYYRRRYYYRRYYRRYYYYYYRRRRYRRYRYYYRRRYYYYRYRRRYRRYYYYRYYRRYYRRRRYYYYRYRRRYYYYYYYRRYYYRRYRYYYRYYYYRRYRRRRRYYRYYYRRYYYYYRYYYRYYRYYYRYRRYYYYYRYRYYYRRRRRRRRYYRYYYRYRRRYYRRRYYRRYRRYRYYYYYYYRRRRYRRRYYYRYRYYYYYYYYYYYYYYRRYRYYYYRRRRYYYYRRYRYYYRRRYRYRYRRRRYRYRRYRRRYYYYRYRRYRRRRRRRRYRRYYYYYYYYYRYRRYYRRRYYRYRYYYYYRYYRRYYRYYRYYRYYRYRRYRRYRYYRYRRYYRRYYRYYRRRRYYYYRRRYRRYRRRYYYYRYRRYRRRRRYYYRRYYRRYRRRRYYYYRYYRRRRRYRRYYYRRRYRRYYRYYYYRRYYRYRRYRYYRRYYYYYRYRRYYYYYYYYYYYYYRRRRYYRYYRYRYYYRRYRRRYRRRRYYRYRRRYYYYRYYYYRRYRRYYRRRRYRRYYRRRYRYYRRYRRYRYYRRYYYYRYRRRYRYYYRRRYYRYYRRRRRRRRRYRYYRRRRYYYRRYYYYYRYRYRRYYYYRRYRYYRRRYYYRRRYRRYRRRRRYYYYRRRYYRYYRRRRRYRRRYYRYRRRYYRRYYRYYYYYRYYRRYRYRYRYRYYRRRRYYYYRRYRRYYRYYRYRRRYRYYYYRYRYYYRYYYRYYRYYYYYRYRYYRRRYYYRRRRRYRRRYRYRRYYYYRRRYYRRYYRRRYYRRRYRRRRYYYYYYRYYRRRRRRYYRRRRYYRYYYYRYRRYYRRYRYYYRRRRYYYYRYRRRRYRRRYYRYYYYYYYRYRYYYRYRRYRRYRRRRRYRRYYYYYYYRRRYRRRYRYRYYRRYYRRRYYYYRYRYYRYYYYYRYYRYYYRRYYRRRYYYYYYYYYYRRYYRYRYYYRRRRRYYRRRRRRRYYYYYYYYRYYRYYRYRRRYRRYRYYRYRYRYYYYYRYYRYRRYRYRRRYYYRRYYRYRYRYRYRRRRRYYYYRRYRRYYRYRRRRRYYRYRYYYRYYYRRYRRYRRRRYRYYRYYRRRRRRYYYRYYYYYYRRRRRYRYYRYYYYYYRRYRRYYRRRYRRRRRRYRRRRYRYRRRRYRYYYYYRYYYRYRYYYYYYRRRRYYYYYYYYYYYYYYYYYYYYYYYYRRRYYYYYYYYYRYRRYRRYYYRRYYYYYRYYRYYRRRYYRRRYRYYRYYYRRYYYYYYYRRRRRRYRRRYYYRYYRRRYYYYYYYYYRRYYYYYYYRYYRRRYRYYRYYRYYYYRYYRRRYYYYRRYRYYRYRRYYRYYYRRRYYYRYYRYRYYRYRRYYRRRRRYRRRRRRRRRRRRRYYRYYRRRRRYYYRYYRYYYRYYRYYYYYYRRRRYRYYYYRYYYRYRRRRYYRYRRRYRRYYRRRYRYYRYRRRRYRYYYYYYRYYRYYYYRRRYYYRRYYYRYRRYYYYRYYYYYYYYRYRRYRRYYRRRYYYYRYRRYYYYYRYRYYRYRRYRRRRRYYRYYYYYYYRRYYRYYYRYYYRRYYRRRYYRRRRYYYRRYYRRYYYRYYYRYYRYYRRYRYRYYRRRYYYRRRRYRRYYRRYYRRYRYYRRYRYYYYRYRRRYRYRRYRYRRYYRYYYYYRYRYYYYYRYRYYYRYYRRYRRRRYYYRRYRRYRRYRRYRRYYYRYYYRYYYYYRRRRRYRYYYRYRRYYRYRRYYYYRYYRYYYRYRRYRRYRRYYYRYYYRRYRYYRRYYRRRYRRRRRRYYYYRRRRYRYRYRYRRRYYRRRRRRRRRYYRRRYRYRRYRRRRRYYRRRYYRRYRYRRYYYYYYRYYRRYRRYRYRRRRYYRYYYRYYRRRRRRRYRRYRRYYYYRYRYYRYRYYRRYYYRYYYRYRYRYRYRRYRRYYYYRRYRYYYYYYYYYRYYYYRRYYYYRRYYRYYYRRRRRRYRRYRYYYYRYRRRRRRRRRRYYYYRRYRRRYRRYYYRRRRRYRRRRRYYYYRYRYRYRYYRRYYRYYYYYYYYRYRRRYRYYYRYRYYRYRYYRRYRYYYRRRYRRRYYRRYRRYYYYRRRYRYRYYYYYYYRRRRRYRRYYYRRRYRRYRRYYYRRRYRRYYRRYYRYRRRRYYYYYRYYRRRYYRRYRRYYRYYYYRRYYYYYYYRYRYRYYRRYYYYYYRRRYRYYRYYRRRRYRRYYYYRRYYYRRRRYRYYYRRYYYRYYYYRYYRYYRYYYYYYRYYRYRRYRRYRYYYYYYRYYYYRRYYYYRRYRRRRRYYRRYYRRRYYYYYYYYRRYYYRRYRRRRRRRRRRYYRRRRYYRRYRYYRRRRYRYRRYRYRRRRYRYRYYYYRRYRYYYYYYRYYYYRYYYYYYYYRRYRRRRYRYRYYYRYRYYRYRYYRRYRRRYYRYYYRRYRRYYRYRYYRYYYYRRRRRRRRYRRYYYYYYYYRRYYYYYRRYYYRRRRRYRRYYYYRRYRRYYYYRYYRYYYRYYYRRRYRRRRRYYYYYYYYYYYRRRRYYYRRYRYRRYYRRYYYRYRRYYYYRYYRYRRRRRRYRYRYYYRYYYYYRRRYYYRRRRRYRRYRRYYYYYRYRRYYRRYRYYYYYYYYRRRYYRRRYRRYYYYYYYYYYRYYRYRRYRRYRYYYRRRRRYYYYYRYYYRRYYYYYYYYRRYRRYYRRYYYYYYRYYYYYYYRRYYRYYRRRYYRYYYRYYYYYYYYYYYYYYRYRYYRRYYRYYYRRRRRYYYRRRYRYRRYRYRRRRRYYRRYYYRRRRYRYYYYRYRYYRRRYRYRYYYYYYYYYRRYYYRYYYYYRYYYRRRYRYRYYYYRYYRYRYRRRYYRRYRRRRRRRRYYYRYRYRYYRYRYRYRRRYYYRRYRYYYRRYYYRRRRYYYYYYRRRRYYYRRRYYYYYRYRRRRRYYYYRYYRRYRRYRRYRRYYYYYYYRYYYRRRYYRYYYRYYRYYYYYYYYYRYRYRYRRRYRYYYRRYRYRYRYRRYRRRRYRYYYRYRRYYRYRRYYRYYYYRYYRRYYRYRRYRYYYRRRRYYRRYRYYYYYYYYRYYYYRRYRYYRRYYRRRYYRRYYRYRRRYRYYYYRYYRRYYRRRRYYRYYYYYYYRYYRYYYRYRRRRRYRYYYRRYRYYYYRRRYYRRRYYRRRRYYRRRYRRYYRYYRRYYYRYRRYRRYRYYRRRYRYRYRRRRYYYRYRYYYYRRRRRRYRRRRRYYRRRYYRYYYRRRRRYRYYYRRRYYRRYYYRRYRYRYRYRRYYYYRYRYRYRRYRRYRYYYRYYYRYRYYYYYRYYRYRRYRYYRRYYYYRRRYRYYRYRRRRRRYYYRRYYRYRRRRYYYRRYRRRYYYYYRRRRRRRYYRYYYRYYYYRRYYYYRRYYYYRRYYYYRRYYYYYYYYYYRRYYRYYRRRRYYYYYYYYYYRRYRRRRYYYYYRRRYRRRYRRYYRRYYYYRYYRYYYRRYRYRRYYYRYYRRYRYYRYYYRRYYYYYRYYYYRRYYRYRRYYYRYYYYRYRRYRRYRRRYRYYYRYYRYRYYRRRRYRRYYRRRRYYRYYYRYYYYYRRRYYRRYYRYYYYYYYYYRRYYRRYYYRRRRRYRYYYRRRRRRRRRRRYRRRRYRRRYYYRRRRRRRRYYYYRYYRRYYRRYRYYRRYYYRYRYRYYRYYRRRYYYRYRRYRYYYYYYYYYRRYYYRYRRYYRYRRYYRRYRYRYYRRRYRRYRRRRRRRYYRYYYYYYYYYYYYYYRYYRRYYYYYRRYRYRRYYYYRYYYRYYYYYYYYYYYRRYRYYYYYYRYYYYYYRRRRRYRRRRYRRYYRRRYYRRRRRRRRRYYYYRRYYYRYRRRYRYRRRYYYRRRYYYYYYRRRRYYYYYRRRYRYYYYYYYYYRRYRYRRYYYYYYYYRRYYRRYRYYYYRYYYYYRRYYYYYRRYYYRRRRRYRYYYYYYYYYYYYYYYYRRYRYRYRRYYYRYRRYYRRRYYRYYYYYYYYRRYYYYYRRRYYRYRRYRRYRYYYYYRRRRRYYYYRRYYYYRRRYYYRRYYYRYRRRYRRRYYRRRRRRRRRYYRRRRYRRRRRYYRRRYYYRRYYYYYYYYYYRYYYYYYRYRRRRRYRRYYYRYRYRRYRRRRRYRYYYYRRRRRRRRYRRRRYYRRYYRRRRRRRRYRRRRYYRRRRYRRRRRYYRRYYRYYYYRRYYYRYRYYYYRRYYYYRYRRRRYRYYYYYRRYRYRRRRRRYYRRYYYYRRRYYRYYRRYYRRRYRRRYYRRRYYRRYYYRRYYRYYYYRRYYYYRRRYRRRRYYYYYYYRYYYYYYYYYRYYYYRRYYRYRYYRYYRRYRYYRRYYYRYRYYYYRRYYRRYYRRRRRYYRRYYRRRYRYYYRYYYRRRRRRYYYYYRYYRYRYYYRYYRYYYYYRRRRRYYYYRYYRRYYRRRRYRYYYYYRRYRYYYRRYYYRYYYYYRYYYYRYRYYYYRYYYRRRRRRRYRYYRRYYYYYRYRYYYYYYYYRRYYRRYRYYYRRRRYYYRRRRRRRRRRRRRRYRYRYRYYYYYYRYYRYYYYYYYYYYYRYRYYYYYRYYRRRYYRRYRYYYRYRYYYYYYRRYRYRYYYYRRYYRYRYRRRRRYRYRRRRRYRRYYRRYYRYYRRRYRYYRYYRRRYRYYYRRYYYYYYYYYYRYRYYYRRRRRYRRRYRYYRRYRRRRRYYYYYYYYRRYYYRRYRRYYRRRRYYYYRYRRRYRYYYYYYYRYRYYYRRYYRYYYYRRRYYYRYRYRRRRRYYYYRRYYYYYRRYYYRRYRRYRYYRRYRRRRRYRYYRYYRRRRYYRRRRRRYYRYRRRYYYYYRYRRYYYYYYYRRRYRRYYYYRYYRRYRRYYYYRRRRYRYYYRRYYYYYYYRRYRRYYRYRYYRRRYRYRRYYRYYRYYRYYYRYRRRRRYYYRRYYRYYYRYYRRYRRRYRRRYYYYRRRYRRYYYRYYRYYYRYYYYYYYRYRRYYYRYRYRRRRYYRRYRYYYYYRRRYYYRYYYYYYYRYRYRRYRRRRRRRYYRRYRRYRRYRRYYYYYRYRRYRYYRRYYYRYRRYYYYRYYRRYYYRRYYYYYYYYRYYRYYRYYRYYYRYYYRYRYRRRYRYYRYYRYRYYYRYYYYRYYRRRYRYYRYYRRRRRRYRRYYYYYRYRRYRYYRRYYYYYRYYRYYRYRRYRRYRRYYYYRYYRYYRRYYRRYRYRRRRRYYYYYYYRRRYYRYRRYYYYRYYRRRRRRYYYYYYYYRYYRYYRRYYRYYRYYRRRYRYRRYYYRRRRYYYRRRRYYYYRRYYRYYYYRRRYRYRRYYYRRYYRRYRRYRYRYYYYYYYYRYYYRYRYRRYYRRRYYRRYYYYRRRRRYRRYYYYRRYYRYYYYYYYYYYRYYRRRRRYYYRRRYYRRRRYRRRYYYYYRRYYRYYYYYYYYYYRRYRRYRRRRRYYRRRRRRRRRRRRRYRRYRYRYYRYRRRYRYRYRRYYRYRRYRRYRRYRYYRYYRYYRYYRRRRRRYYRRRRRRYRRYYYYYRRYRRRRRYYRYYYYRYRRYRRYRRYRRYYYYYRYYRRRYYRRYYYRRYYRRYRRYYYYYYYYYYRYYYYYRRYYRRYYYYRYRRRRRRRRRYYYYYYRRYYRRRYRRRYYYYYRYRRYYRYRRRYYYRRYRRYRRYRRYRRYRRRRYYYRYYRYRRRRYYRRYYRYYRYRRYYRYYYRYYRYYRRRYRRRRRRRRYRRYRYYYYYYRRRYYYYYRRRYYYRYYYRRRRRYRYRYRYYYYYYRRYYYYRYYYRYYYYYYYYRYRRRRRYYRYRRYYYYYRRYYYRYYYRRRRRRRRRRYRRRRRRRRRRRRRRYRRRRRYYYYRRYYYYRRRYYRYYYRRYYRYRRRYYYRYYYYRRYRYRYYYYRRYRYYYYRYRRRRYRRYYYYRRRYYYYYYYRYRRYRYRYRYRRRRYYRYRRRRRYRRYYRRRYYYYRRYYYRYYRRYYRYYYRYYYYRRYYYRYRRYYYRRYRRYYYYRYYRYRRYRRYRYYRYYYRYYRYYRYRRYYRYRYYYRYYYYRRYYYRYRYYYYYYYYRYRRYRYRYRYRYRRRRRRRYYYYYRYRYYYYYYRYYYYRYRYYYYRYYYRYYYYYYYYYRYRYYYYYRRYRRYYRYRYYRRYYRYYRRYRRYRRYYRYYYRYRRYYRYYYRYYRRYYRRRRRRRRRYRRRYYYRYRYYYYYRYYYRYYRRYRRRYYYYYRRYYRRYYRRRRYRRRRRYYRRYRRRRYRRYYRYRRRRRYYRYRYYRRYYRRYYRRRYRRRRRRYRYRRRRYYRRYYYYRRYYRYRYYYRYRYYYYYRRRYYRYYYYRRRYYYYYRRRYYYYYYYYYYRYYYYYRRYRYRRYYRYYRYYYYYRYYYYRRYYRYYYYRRYYYRYYYRYYRYYRYYYRRRRRRRYRRYYRRRRRRYYYRYRYRRYYRRRRYYRYRYRYYYRRYYRYYRRRYRYYRYRRRRRRYRYYYYYRYYYYRRYYYRYRYRRYYRYYRYRRYRRYRRYRRRYRYYYYYYYRYYRRYYRRRYYYYYYYYYYYYYYRRRRYRRRYYYYRYYRRYYYYRRYRRYYRYRRYRRYYRYYRRRYYYYYRRYRRYRYYYRYRRYRRYYRYRRYYRRRRYRRYYYRRRRYRRYYYRRRRRRRRYRRYYRYYYRYYYRRYYYRYRRYYRRYYRRRRYRYRYRRYRRYRRYYYRYRRRRYYYYYYRYYRYYYYRYRRRYYYRYYYYRYYYRRYRRRYYRYRYYYYYYYYRRRRYYYYRYYRYYYYYRRRYRYYRRRYYYRYRRYYYRYRYYYYRYYYRRYRRRYRRRRYYYRRRRRRRRYRRRRRRRYYRRYRRRRYYYRYYYYYYYYRYYYRYRYRRYRRYYRYYYYYRRYYYYYYRYYYYYRRYRRRRYYYYYYYRYYYRRYRRRRYYYYRYYYYRRRRRYYYRRYYYYRRRRYYRRYYYRYRRYYRRYRYYRYYYRRYYYYYRYYYRYYRRYYRRRRRYYYYYYYYRYYYYRYYRRYYRYYYYYYRYYYRRYYYRRYYRRYYYRYYYRRYYYYYYYRYYYRRYRYYRRYYYYRRRRRRRRRRYYYYYRYRYRYRYYYRYRRRRRYYYYYRRRRYYYRRYYYYYYYYYYRRYYYYRYYRRYYYYRRRRRRYYYYYYYRYRRRYYRYYYRRYYRRRRRRRYRRYYYRRYYYYYYYRRRYRRYRRYYYYYYYYRYYRYYYYYRRYYYYRYYRRRYYRRYRYYRRYYYYYYYYRRYYYRRRRRRRRYYRYRYYYRYYRYRYYYYRYYRYYRYYYRRYRYRYYYYYYYRRRYYYRYYRRYYRRRYRRRYYRYRYYYYYYYRYRYYYYRYYYRRYRRYYYRRYYRYRYYYYRRRYYRYYYYYYRRYRRRRRRRRYRYRRRYRRRRRRYYRYYYRRYYYYRYRYYRRRYYRYYRRYRRRRRYRYRYYRRRRYYRRYRRRYYYYRRRRRRRYRYYYYRYYYYYYRRYYRRRYYRRYRYRRRRYYYYRRYRRYYYYYRRYYRRRRYYRRYYYYYRRYYRYRYYYYRRYYRYRYYRRYYRRYYYYRYYYYYYYYRYYYRRRRRRYYRYRYYRRYRYYYRYRRYYRYRRRYYYYRRRRYRRYRRYRRYRYYRRYYYYYRRYYYRRYYYRYYYYRYYYYYYRRYYRRYYRYYRYYYYYRYRRRYYYYRYYRYYYYYYYYYYYYYRYYRRRRRYRRRYYYYRYYRYYYYRRYRYYYYYRRYRRYYYRYRYRRRRRYYRYYRYYRYYYYRYYYYYRYYYRYRRYYRYRYYRYYRRRYYYRRYYRRYYYYYRRYYRYRRRRRRRRRRRRYYRRYRYRRYRRRYYRYRYYYYYRYYRRYYYRRYRRYYRRRRYYYYYYYYYYYYYRRRRRYRRYYYYRRRYYRRYYRRYRRYRRRRRRYRRRRRRRRRRYYYRRRRYYYRRYRYYYYYYYRRYYYYYRRYRRRRYRYYRYRRYRYYRRRRYRYYYRRRYRYRYYYYRYRYRYRRYYYRYYRYYRYYYRYYYRYYYYRRYYRRYYYYRYRYYRYYRRYRRYRRYRRYRRRRRRRRYRRYRYYRRYYYRRRRRRYYRRRYYYYYRRYRRRRRRRYRRRRRRYYYYYYYYYRRRYYRRYYRY
>amf/
[truncated: 101,744 more chars]
